# Supplementary material for: Analysis of the Campylobacter jejuni Genome by SMRT DNA Sequencing Identifies Restriction-Modification Motifs
Source: PLoS One. 2015 Feb 19;10(2):e0118533. doi: 10.1371/journal.pone.0118533 (PMC4335053; doi:10.1371/journal.pone.0118533)
Supplement: S1 Table — (XLSX) [file pone.0118533.s003.xlsx]

## Sheet: Sheet1
Table S1. Unique predicted protein coding sequences (CDSs) between C. jejuni strains F38011 and NCTC 11168.
Sequences in F38011 not in 11168
CJH295_00200|gene_NONE|hypothetical protein|
CJH295_00265|gene_NONE|sodium:sulfate symporter|
CJH295_00270|gene_NONE|2-oxoglutarate translocator|
CJH295_00275|gene_NONE|2-oxoglutarate translocator|
CJH295_00370|gene_NONE|hypothetical protein|
CJH295_00435|gene_NONE|hypothetical protein|
CJH295_00760|gene_NONE|hypothetical protein|
CJH295_01080|gene_NONE|restriction endonuclease|
CJH295_01090|gene_NONE|hypothetical protein|
CJH295_01095|gene_NONE|hypothetical protein|
CJH295_01105|gene_NONE|hypothetical protein|
CJH295_01115|gene_NONE|pathogenicity protein|
CJH295_01120|gene_NONE|hypothetical protein|
CJH295_01450|gene_NONE|hypothetical protein|
CJH295_02105|gene_NONE|hypothetical protein|
CJH295_02550|gene_NONE|ammonium transporter|
CJH295_02860|gene_NONE|hypothetical protein|
CJH295_02865|gene_NONE|hypothetical protein|
CJH295_02870|gene_NONE|hypothetical protein|
CJH295_02880|gene_NONE|hypothetical protein|
CJH295_03310|gene_NONE|peptide transporter|
CJH295_03380|gene_NONE|membrane protein|
CJH295_03410|gene_NONE|hypothetical protein|
CJH295_03725|gene_NONE|hypothetical protein|
CJH295_03775|gene_NONE|transposase|
CJH295_03780|gene_NONE|transposase|
CJH295_03820|gene_NONE|FkbM family methyltransferase|
CJH295_04335|gene_NONE|arylsulfate sulfotransferase|
CJH295_04340|gene_NONE|arylsulfatase|
CJH295_04345|gene_NONE|arylsulfatase|
CJH295_04350|gene_NONE|arylsulfatase|
CJH295_04355|gene_NONE|arylsulfatase|
CJH295_04880|gene_NONE|filamentous hemagglutinin|
CJH295_04885|gene_NONE|hypothetical protein|
CJH295_05745|gene_NONE|lipooligosaccharide biosynthesisglycosyltransferase|
CJH295_06665|gene_NONE|carboxylate-amine ligase|
CJH295_06670|gene_NONE|hypothetical protein|
CJH295_06675|gene_NONE|phosphatidylglycerophosphate synthase|
CJH295_06680|gene_NONE|type 11 methyltransferase|
CJH295_06800|gene_NONE|hypothetical protein|
CJH295_06805|gene_NONE|plasmid stabilization protein|
CJH295_06810|gene_NONE|histidine kinase|
CJH295_06815|gene_NONE|histidine kinase|
CJH295_06820|gene_NONE|hypothetical protein|
CJH295_06835|gene_NONE|hypothetical protein|
CJH295_06840|gene_NONE|hypothetical protein|
CJH295_06845|gene_NONE|hypothetical protein|
CJH295_06850|gene_NONE|zonula occludens toxin|
CJH295_06860|gene_NONE|replication protein|
CJH295_06865|gene_NONE|integrase|
CJH295_06900|gene_NONE|C4-dicarboxylate ABC transporter|
CJH295_07065|gene_NONE|2-methylcitrate dehydratase|
CJH295_07120|gene_NONE|hypothetical protein|
CJH295_07125|gene_NONE|repressor|
CJH295_07130|gene_NONE|hypothetical protein|
CJH295_07135|gene_NONE|hypothetical protein|
CJH295_07140|gene_NONE|hypothetical protein|
CJH295_07145|gene_NONE|DNA adenine methylase|
CJH295_07150|gene_NONE|virion morphogenesis protein|
CJH295_07155|gene_NONE|tail tape measure protein|
CJH295_07165|gene_NONE|hypothetical protein|
CJH295_07170|gene_NONE|hypothetical protein|
CJH295_07175|gene_NONE|tail protein|
CJH295_07180|gene_NONE|tail sheath protein|
CJH295_07185|gene_NONE|hypothetical protein|
CJH295_07190|gene_NONE|hypothetical protein|
CJH295_07195|gene_NONE|hypothetical protein|
CJH295_07200|gene_NONE|hypothetical protein|
CJH295_07210|gene_NONE|tail protein|
CJH295_07215|gene_NONE|baseplate assembly protein|
CJH295_07220|gene_NONE|phage baseplate protein|
CJH295_07230|gene_NONE|baseplate assembly protein|
CJH295_07235|gene_NONE|hypothetical protein|
CJH295_07240|gene_NONE|membrane protein|
CJH295_07245|gene_NONE|hypothetical protein|
CJH295_07250|gene_NONE|hypothetical protein|
CJH295_07255|gene_NONE|peptidase M15 family protein|
CJH295_07260|gene_NONE|hypothetical protein|
CJH295_07265|gene_NONE|hypothetical protein|
CJH295_07270|gene_NONE|hypothetical protein|
CJH295_07275|gene_NONE|hypothetical protein|
CJH295_07280|gene_NONE|hypothetical protein|
CJH295_07285|gene_NONE|hypothetical protein|
CJH295_07290|gene_NONE|hypothetical protein|
CJH295_07295|gene_NONE|hypothetical protein|
CJH295_07300|gene_NONE|hypothetical protein|
CJH295_07305|gene_NONE|tail protein|
CJH295_07310|gene_NONE|tail protein|
CJH295_07315|gene_NONE|tail protein|
CJH295_07320|gene_NONE|hypothetical protein|
CJH295_07325|gene_NONE|hypothetical protein|
CJH295_07330|gene_NONE|DNA-binding protein|
CJH295_07335|gene_NONE|hypothetical protein|
CJH295_07340|gene_NONE|hypothetical protein|
CJH295_07345|gene_NONE|hypothetical protein|
CJH295_07350|gene_NONE|hypothetical protein|
CJH295_07355|gene_NONE|hypothetical protein|
CJH295_07360|gene_NONE|hypothetical protein|
CJH295_07365|gene_NONE|hypothetical protein|
CJH295_07370|gene_NONE|hypothetical protein|
CJH295_07375|gene_NONE|host-nuclease inhibitor protein Gam|
CJH295_07380|gene_NONE|hypothetical protein|
CJH295_07385|gene_NONE|hypothetical protein|
CJH295_07390|gene_NONE|RNA polymerase sigma70|
CJH295_07395|gene_NONE|bacteriocin|
CJH295_07400|gene_NONE|integrase|
CJH295_07405|gene_NONE|hypothetical protein|
CJH295_07410|gene_NONE|transcriptional regulator|
CJH295_07415|gene_NONE|hypothetical protein|
CJH295_07535|gene_NONE|glycosyl transferase|
CJH295_07705|gene_NONE|general secretion pathway protein F|
CJH295_08075|gene_NONE|DEAD/DEAH box helicase|
CJH295_08080|gene_NONE|hypothetical protein|
CJH295_08085|gene_NONE|hypothetical protein|
CJH295_08090|gene_NONE|type I restriction modification protein|
CJH295_08095|gene_NONE|cell filamentation protein Fic|
CJH295_08105|gene_NONE|hypothetical protein|
CJH295_08115|gene_NONE|cupin|
CJH295_08455|gene_NONE|hypothetical protein|
CJH295_08685|gene_NONE|hypothetical protein|
CJH295_08945|gene_NONE|lipopolysaccharide biosynthesis protein|
CJH295_08985|gene_NONE|hypothetical protein|
Sequences in F38011 not in 11168
Cj0030|gene_tRNAIle|hypothetical protein|
Cj0056c|gene_NONE|hypothetical protein|
Cj0057|gene_NONE|hypothetical protein|
Cj0070c|gene_NONE|hypothetical protein|
Cj0202c|gene_NONE|hypothetical protein|
Cj0203|gene_NONE|citrate transporter|
Cj0229|gene_pcm|acetyltransferase|
Cj0247c|gene_NONE|hypothetical protein|
Cj0344|gene_NONE|hypothetical protein|
Cj0417|gene_NONE|hypothetical protein|
Cj0496|gene_NONE|hypothetical protein|
Cj0522|gene_NONE|Na+/Pi cotransporter protein|
Cj0523|gene_NONE|hypothetical protein|
Cj0524|gene_NONE|hypothetical protein|
Cj0566|gene_NONE|hypothetical protein|
Cj0567|gene_NONE|hypothetical protein|
Cj0568|gene_NONE|hypothetical protein|
Cj0569|gene_NONE|hypothetical protein|
Cj0739|gene_NONE|hypothetical protein|
Cj0747|gene_tRNAIle|hypothetical protein|
Cj0773c|gene_NONE|binding-protein dependent transport systempermease|
Cj0876c|gene_NONE|hypothetical protein|
Cj0877c|gene_NONE|hypothetical protein|
Cj0970|gene_NONE|hypothetical protein|
Cj0971|gene_NONE|hypothetical protein|
Cj0972|gene_NONE|hypothetical protein|
Cj0973|gene_NONE|hypothetical protein|
Cj0974|gene_NONE|hypothetical protein|
Cj0990c|gene_NONE|hypothetical protein|
Cj1055c|gene_murC|sulfatase family protein|
Cj1113|gene_NONE|hypothetical protein|
Cj1137c|gene_NONE|glycosyltransferase|
Cj1140|gene_cstIII|alpha-2,3 sialyltransferase|
Cj1142|gene_neuC1|UDP-N-acetylglucosamine 2-epimerase|
Cj1145c|gene_neuA1|hypothetical protein|
Cj1179c|gene_fliR|flagellar biosynthesis protein FliR|
Cj1322|gene_NONE|hypothetical protein|
Cj1323|gene_NONE|hypothetical protein|
Cj1328|gene_neuC2|UDP-N-acetylglucosamine 2-epimerase|
Cj1330|gene_NONE|hypothetical protein|
Cj1345c|gene_NONE|hypothetical protein|
Cj1357c|gene_nrfA|periplasmic cytochrome C|
Cj1360c|gene_ppk|proteolysis tag for 10Sa_RNA|
Cj1398|gene_feoB|ferrous iron transport protein|
Cj1426c|gene_hddA|methyltransferase family protein|
Cj1429c|gene_fcl|hypothetical protein|
Cj1432c|gene_hddC|sugar transferase|
Cj1433c|gene_NONE|hypothetical protein|
Cj1435c|gene_NONE|phosphatase|
Cj1549c|gene_hsdR|type I restriction enzyme R protein|
Cj1550c|gene_rloH|ATP/GTP-binding protein|
Cj1551c|gene_hsdS|type I restriction enzyme S protein|
Cj1552c|gene_mloB|hypothetical protein|
Cj1667c|gene_NONE|RepA protein|
Cj1668c|gene_NONE|hypothetical protein|
Cj1722c|gene_NONE|hypothetical protein|
Cj1723c|gene_NONE|hypothetical protein|
Cj1728c|gene_metB|hypothetical protein|
