# Supplementary material for: Analysis of the Campylobacter jejuni Genome by SMRT DNA Sequencing Identifies Restriction-Modification Motifs
Source: PLoS One. 2015 Feb 19;10(2):e0118533. doi: 10.1371/journal.pone.0118533 (PMC4335053; doi:10.1371/journal.pone.0118533)
Supplement: S2 Table — (XLSX) [file pone.0118533.s004.xlsx]

## Sheet: Sheet1
Table S2. UniProt proteomic analysis of C. jejuni F38011 peptides mapped to NCTC 11168 (CAMJE).
Entry	Entry name	Protein name	Gene name (NCTC 11168)	Length	Subcellular location	3D	Gene ontology (GO)
Q9PI62	ACCA_CAMJE	Acetyl-coenzyme A carboxylase carboxyl transferase subunit alpha (ACCase subunit alpha) (Acetyl-CoA carboxylase carboxyltransferase subunit alpha) (EC 6.4.1.2)	accA Cj0443	312	Cytoplasm.		ATP binding; acetyl-CoA carboxylase activity; acetyl-CoA carboxylase complex; fatty acid biosynthetic process; malonyl-CoA biosynthetic process
Q9PPL8	ACKA_CAMJE	Acetate kinase (EC 2.7.2.1) (Acetokinase)	ackA Cj0689	396	Cytoplasm.		ATP binding; acetate kinase activity; acetyl-CoA biosynthetic process; cytoplasm; magnesium ion binding; organic acid metabolic process
Q9PMP8	ACPS_CAMJE	Holo-[acyl-carrier-protein] synthase (Holo-ACP synthase) (EC 2.7.8.7) (4'-phosphopantetheinyl transferase AcpS)	acpS Cj1409	115	Cytoplasm.		cytoplasm; fatty acid biosynthetic process; holo-[acyl-carrier-protein] synthase activity; macromolecule biosynthetic process; magnesium ion binding
Q9PI64	ACP_CAMJE	Acyl carrier protein (ACP)	acpP Cj0441	77	Cytoplasm.		ACP phosphopantetheine attachment site binding involved in fatty acid biosynthetic process; cytoplasm
Q9PMD2	ACSA_CAMJE	Acetyl-coenzyme A synthetase (AcCoA synthetase) (Acs) (EC 6.2.1.1) (Acetate--CoA ligase) (Acyl-activating enzyme)	acsA acs Cj1537c	657	Unknown		AMP binding; ATP binding; acetate-CoA ligase activity; acetyl-CoA biosynthetic process from acetate; metal ion binding
Q0PAS0	ALF_CAMJE	Fructose-bisphosphate aldolase (FBP aldolase) (FBPA) (EC 4.1.2.13) (Fructose-1,6-bisphosphate aldolase)	fba fda fdaC Cj0597	354	Unknown	X-ray crystallography (1)	fructose-bisphosphate aldolase activity; glycolysis; zinc ion binding
Q9PP26	ALR_CAMJE	Alanine racemase (EC 5.1.1.1)	alr Cj0905c	328	Unknown		D-alanine biosynthetic process; alanine racemase activity; pyridoxal phosphate binding
Q9PP04	AMPA_CAMJE	Probable cytosol aminopeptidase (EC 3.4.11.1) (Leucine aminopeptidase) (LAP) (EC 3.4.11.10) (Leucyl aminopeptidase)	pepA Cj0929	483	Cytoplasm.		aminopeptidase activity; cytoplasm; manganese ion binding; metalloexopeptidase activity; proteolysis
Q9PP06	APT_CAMJE	Adenine phosphoribosyltransferase (APRT) (EC 2.4.2.7)	apt Cj0927	182	Cytoplasm.		AMP salvage; adenine phosphoribosyltransferase activity; adenine salvage; cytoplasm; purine ribonucleoside salvage
Q9PIR8	ARGB_CAMJE	Acetylglutamate kinase (EC 2.7.2.8) (N-acetyl-L-glutamate 5-phosphotransferase) (NAG kinase) (AGK)	argB Cj0226	279	Cytoplasm.		ATP binding; acetylglutamate kinase activity; arginine biosynthetic process; cytoplasm; glutamate 5-kinase activity; proline biosynthetic process
Q9PIS0	ARGC_CAMJE	N-acetyl-gamma-glutamyl-phosphate reductase (AGPR) (EC 1.2.1.38) (N-acetyl-glutamate semialdehyde dehydrogenase) (NAGSA dehydrogenase)	argC Cj0224	342	Cytoplasm.		N-acetyl-gamma-glutamyl-phosphate reductase activity; NAD binding; arginine biosynthetic process; cytoplasm
Q9PIR7	ARGD_CAMJE	Acetylornithine aminotransferase (ACOAT) (EC 2.6.1.11)	argD Cj0227	393	Cytoplasm.	X-ray crystallography (1)	N2-acetyl-L-ornithine:2-oxoglutarate 5-aminotransferase activity; arginine biosynthetic process; cytoplasm; pyridoxal phosphate binding
Q46104	ARLY_CAMJE	Argininosuccinate lyase (ASAL) (EC 4.3.2.1) (Arginosuccinase)	argH Cj0931c	460	Cytoplasm.		arginine biosynthetic process via ornithine; argininosuccinate lyase activity; cytoplasm
P0C630	AROA_CAMJE	3-phosphoshikimate 1-carboxyvinyltransferase (EC 2.5.1.19) (5-enolpyruvylshikimate-3-phosphate synthase) (EPSP synthase) (EPSPS)	aroA Cj0895c	428	Cytoplasm.		3-phosphoshikimate 1-carboxyvinyltransferase activity; aromatic amino acid family biosynthetic process; chorismate biosynthetic process; cytoplasm
Q9PNT2	AROB_CAMJE	3-dehydroquinate synthase (EC 4.2.3.4)	aroB Cj1008c	351	Cytoplasm.		3-dehydroquinate synthase activity; aromatic amino acid family biosynthetic process; chorismate biosynthetic process; cytoplasm
Q9PM41	AROC_CAMJE	Chorismate synthase (EC 4.2.3.5) (5-enolpyruvylshikimate-3-phosphate phospholyase)	aroC Cj1634c	362	Unknown	X-ray crystallography (1)	aromatic amino acid family biosynthetic process; chorismate biosynthetic process; chorismate synthase activity
Q9PJ53	AROQ_CAMJE	3-dehydroquinate dehydratase (3-dehydroquinase) (EC 4.2.1.10) (Type II DHQase)	aroQ Cj0066c	159	Unknown		3-dehydroquinate dehydratase activity; aromatic amino acid family biosynthetic process; chorismate biosynthetic process
Q9PHK7	ASSY_CAMJE	Argininosuccinate synthase (EC 6.3.4.5) (Citrulline--aspartate ligase)	argG Cj0665c	406	Cytoplasm.		ATP binding; arginine biosynthetic process; argininosuccinate synthase activity; cytoplasm
Q9PNQ6	ATE_CAMJE	Putative arginyl-tRNA--protein transferase (Arginyltransferase) (R-transferase) (EC 2.3.2.8)	ate Cj1035c	239	Cytoplasm.		arginyltransferase activity; cytoplasm; protein arginylation
Q0P952	ATP6_CAMJE	ATP synthase subunit a (ATP synthase F0 sector subunit a) (F-ATPase subunit 6)	atpB Cj1204c	226	Cell inner membrane; Multi-pass membrane protein.		integral to membrane; plasma membrane; plasma membrane ATP synthesis coupled proton transport; proton-transporting ATP synthase activity, rotational mechanism; proton-transporting ATP synthase complex, coupling factor F(o)
Q9PJ21	ATPA_CAMJE	ATP synthase subunit alpha (EC 3.6.3.14) (ATP synthase F1 sector subunit alpha) (F-ATPase subunit alpha)	atpA Cj0105	501	Cell inner membrane; Peripheral membrane protein.		ATP binding; ATP hydrolysis coupled proton transport; plasma membrane; plasma membrane ATP synthesis coupled proton transport; proton-transporting ATP synthase activity, rotational mechanism; proton-transporting ATP synthase complex, catalytic core F(1); proton-transporting ATPase activity, rotational mechanism
Q0PC30	ATPB_CAMJE	ATP synthase subunit beta (EC 3.6.3.14) (ATP synthase F1 sector subunit beta) (F-ATPase subunit beta)	atpD Cj0107	465	Cell inner membrane; Peripheral membrane protein.		ATP binding; ATP hydrolysis coupled proton transport; plasma membrane; plasma membrane ATP synthesis coupled proton transport; proton-transporting ATP synthase activity, rotational mechanism; proton-transporting ATP synthase complex, catalytic core F(1)
Q0PC33	ATPD_CAMJE	ATP synthase subunit delta (ATP synthase F(1) sector subunit delta) (F-type ATPase subunit delta) (F-ATPase subunit delta)	atpH Cj0104	173	Cell inner membrane; Peripheral membrane protein.		plasma membrane; plasma membrane ATP synthesis coupled proton transport; proton-transporting ATP synthase activity, rotational mechanism; proton-transporting ATP synthase complex, catalytic core F(1)
Q9PJ18	ATPE_CAMJE	ATP synthase epsilon chain (ATP synthase F1 sector epsilon subunit) (F-ATPase epsilon subunit)	atpC Cj0108	129	Cell inner membrane; Peripheral membrane protein.		ATP binding; plasma membrane; plasma membrane ATP synthesis coupled proton transport; proton-transporting ATP synthase activity, rotational mechanism; proton-transporting ATP synthase complex, catalytic core F(1); proton-transporting ATPase activity, rotational mechanism
Q9PJ20	ATPG_CAMJE	ATP synthase gamma chain (ATP synthase F1 sector gamma subunit) (F-ATPase gamma subunit)	atpG Cj0106	294	Cell inner membrane; Peripheral membrane protein.		ATP binding; plasma membrane; plasma membrane ATP synthesis coupled proton transport; proton-transporting ATP synthase activity, rotational mechanism; proton-transporting ATP synthase complex, catalytic core F(1); proton-transporting ATPase activity, rotational mechanism
Q0P9W3	ATPL_CAMJE	ATP synthase subunit c (ATP synthase F(0) sector subunit c) (F-type ATPase subunit c) (F-ATPase subunit c) (Lipid-binding protein)	atpE Cj0936	112	Cell inner membrane; Multi-pass membrane protein.		ATP hydrolysis coupled proton transport; ATP synthesis coupled proton transport; hydrogen ion transmembrane transporter activity; integral to membrane; lipid binding; plasma membrane; proton-transporting ATP synthase complex, coupling factor F(o)
Q0P7U6	BIOB_CAMJE	Biotin synthase (EC 2.8.1.6)	bioB Cj1685c	278	Unknown		2 iron, 2 sulfur cluster binding; 4 iron, 4 sulfur cluster binding; biotin biosynthetic process; biotin synthase activity; iron ion binding
Q9PIJ1	BIOD_CAMJE	ATP-dependent dethiobiotin synthetase BioD (EC 6.3.3.3) (DTB synthetase) (DTBS) (Dethiobiotin synthase)	bioD Cj0308c	201	Cytoplasm.		ATP binding; biotin biosynthetic process; cytoplasm; dethiobiotin synthase activity; magnesium ion binding
Q9PMG8	CARA_CAMJE	Carbamoyl-phosphate synthase small chain (EC 6.3.5.5) (Carbamoyl-phosphate synthetase glutamine chain)	carA Cj1494c	372	Unknown		'de novo' UMP biosynthetic process; ATP binding; arginine biosynthetic process; carbamoyl phosphate biosynthetic process; carbamoyl-phosphate synthase (glutamine-hydrolyzing) activity; glutamine catabolic process
Q9PIL7	CARB_CAMJE	Carbamoyl-phosphate synthase large chain (EC 6.3.5.5) (Carbamoyl-phosphate synthetase ammonia chain)	carB Cj0279	1089	Unknown		'de novo' UMP biosynthetic process; ATP binding; arginine biosynthetic process; carbamoyl-phosphate synthase (glutamine-hydrolyzing) activity; magnesium ion binding; manganese ion binding
Q0P899	CAS2_CAMJE	CRISPR-associated endoribonuclease Cas2 (EC 3.1.-.-)	cas2 Cj1521c	143	Unknown		defense response to virus; endonuclease activity; maintenance of CRISPR repeat elements; metal ion binding; nucleic acid phosphodiester bond hydrolysis
Q59296	CATA_CAMJE	Catalase (EC 1.11.1.6)	katA Cj1385	507	Unknown		catalase activity; heme binding; hydrogen peroxide catabolic process; metal ion binding
Q0PAS1	CBF2_CAMJE	Putative peptidyl-prolyl cis-trans isomerase Cbf2 (PPIase Cbf2) (EC 5.2.1.8) (Cell-binding factor 2) (Major antigen peb4A) (Rotamase Cbf2)	cbf2 peb4A Cj0596	273	Unknown	X-ray crystallography (1)	peptidyl-prolyl cis-trans isomerase activity; protein folding; protein peptidyl-prolyl isomerization
Q0PC56	CDTA_CAMJE	Cytolethal distending toxin subunit A (CDT A)	cdtA Cj0079c	268	Cell outer membrane; Lipid-anchor.		cell outer membrane; pathogenesis; plasma membrane
P56970	CH10_CAMJE	10 kDa chaperonin (GroES protein) (Protein Cpn10)	groS groES mopB Cj1220	86	Cytoplasm.		cytoplasm; protein folding
O69289	CH60_CAMJE	60 kDa chaperonin (GroEL protein) (Protein Cpn60)	groL groEL mopA Cj1221	545	Cytoplasm.		ATP binding; cytoplasm; protein refolding
Q0P9X6	CHER_CAMJE	Chemotaxis protein methyltransferase (EC 2.1.1.80)	cheR Cj0923c	262	Unknown		chemotaxis; protein-glutamate O-methyltransferase activity
P0C635	CHEY_CAMJE	Chemotaxis protein CheY homolog	cheY Cj1118c	130	Cytoplasm.		chemotaxis; ciliary or bacterial-type flagellar motility; cytoplasm; intracellular signal transduction; metal ion binding; phosphorelay response regulator activity; regulation of transcription, DNA-dependent
Q9PI02	CLPB_CAMJE	Chaperone protein ClpB	clpB Cj0509c	857	Cytoplasm.		ATP binding; cytoplasm; nucleoside-triphosphatase activity; protein metabolic process; response to stress
P54413	CLPP_CAMJE	ATP-dependent Clp protease proteolytic subunit (EC 3.4.21.92) (Endopeptidase Clp)	clpP Cj0192c	194	Cytoplasm.		ATP binding; cytoplasm; proteolysis; serine-type endopeptidase activity
Q9PNI7	CLPS_CAMJE	ATP-dependent Clp protease adapter protein ClpS	clpS Cj1107	96	Unknown		protein catabolic process
Q9PIM0	CLPX_CAMJE	ATP-dependent Clp protease ATP-binding subunit ClpX	clpX Cj0275	417	Unknown		ATP binding; nucleoside-triphosphatase activity; protein folding; zinc ion binding
Q0PAS7	CMOA_CAMJE	tRNA (cmo5U34)-methyltransferase (EC 2.1.1.-)	cmoA Cj0590	235	Unknown		S-adenosylmethionine-dependent methyltransferase activity; tRNA (uracil) methyltransferase activity; tRNA wobble uridine modification
Q0P9S6	CMOB_CAMJE	tRNA (mo5U34)-methyltransferase (EC 2.1.1.-)	cmoB Cj0976	291	Unknown		tRNA (uracil) methyltransferase activity; tRNA wobble uridine modification
Q9PPF2	COAD_CAMJE	Phosphopantetheine adenylyltransferase (EC 2.7.7.3) (Dephospho-CoA pyrophosphorylase) (Pantetheine-phosphate adenylyltransferase) (PPAT)	coaD kdtB Cj0767c	158	Cytoplasm.		ATP binding; coenzyme A biosynthetic process; cytoplasm; pantetheine-phosphate adenylyltransferase activity
Q9PMD9	COAE_CAMJE	Dephospho-CoA kinase (EC 2.7.1.24) (Dephosphocoenzyme A kinase)	coaE Cj1530	201	Cytoplasm.		ATP binding; coenzyme A biosynthetic process; cytoplasm; dephospho-CoA kinase activity
Q0PBB6	COAX_CAMJE	Type III pantothenate kinase (EC 2.7.1.33) (PanK-III) (Pantothenic acid kinase)	coaX Cj0394c	209	Cytoplasm.	X-ray crystallography (1)	ATP binding; coenzyme A biosynthetic process; cytoplasm; metal ion binding; pantothenate kinase activity
Q9PPI1	CORA_CAMJE	Magnesium transport protein CorA	corA Cj0726c	327	Cell inner membrane; Multi-pass membrane protein.		cobalt ion transmembrane transporter activity; integral to membrane; magnesium ion transmembrane transporter activity; plasma membrane
Q9PHZ4	CRCB_CAMJE	Putative fluoride ion transporter CrcB	crcB Cj0517	122	Cell inner membrane; Multi-pass membrane protein.		integral to membrane; plasma membrane
P71128	CYSM_CAMJE	Cysteine synthase B (CSase B) (EC 2.5.1.47) (O-acetylserine (thiol)-lyase B) (OAS-TL B) (O-acetylserine sulfhydrylase B)	cysM Cj0912c	299	Unknown		cysteine biosynthetic process from serine; cysteine synthase activity; pyridoxal phosphate binding; transferase activity
Q9PPB4	DAPA_CAMJE	4-hydroxy-tetrahydrodipicolinate synthase (HTPA synthase) (EC 4.3.3.7)	dapA Cj0806	298	Cytoplasm.	X-ray crystallography (2)	4-hydroxy-tetrahydrodipicolinate synthase; amine-lyase activity; cytoplasm; diaminopimelate biosynthetic process; lysine biosynthetic process via diaminopimelate
Q9PIT2	DAPB_CAMJE	4-hydroxy-tetrahydrodipicolinate reductase (HTPA reductase) (EC 1.17.1.8)	dapB Cj0197c	242	Cytoplasm.		4-hydroxy-tetrahydrodipicolinate reductase; NAD binding; NADPH binding; cytoplasm; diaminopimelate biosynthetic process; lysine biosynthetic process via diaminopimelate; oxidoreductase activity, acting on CH or CH2 groups, NAD or NADP as acceptor
Q0P823	DAPD_CAMJE	2,3,4,5-tetrahydropyridine-2,6-dicarboxylate N-succinyltransferase (EC 2.3.1.117) (Tetrahydrodipicolinate N-succinyltransferase) (THDP succinyltransferase) (THP succinyltransferase) (Tetrahydropicolinate succinylase)	dapD Cj1605c	386	Cytoplasm.	X-ray crystallography (1)	2,3,4,5-tetrahydropyridine-2,6-dicarboxylate N-succinyltransferase activity; cytoplasm; diaminopimelate biosynthetic process; lysine biosynthetic process via diaminopimelate
Q0P9K4	DAPE_CAMJE	Succinyl-diaminopimelate desuccinylase (SDAP desuccinylase) (EC 3.5.1.18) (N-succinyl-LL-2,6-diaminoheptanedioate amidohydrolase)	dapE Cj1048c	365	Unknown		cobalt ion binding; diaminopimelate biosynthetic process; lysine biosynthetic process via diaminopimelate; metallopeptidase activity; proteolysis; succinyl-diaminopimelate desuccinylase activity; zinc ion binding
Q9PMD8	DAPF_CAMJE	Diaminopimelate epimerase (DAP epimerase) (EC 5.1.1.7)	dapF Cj1531	249	Cytoplasm.		cytoplasm; diaminopimelate epimerase activity; lysine biosynthetic process via diaminopimelate
Q46121	DBH_CAMJE	DNA-binding protein HU (HCj)	hup hupB Cj0913c	98	Unknown		DNA binding; chromosome condensation
Q9PII5	DCDA_CAMJE	Diaminopimelate decarboxylase (DAP decarboxylase) (DAPDC) (EC 4.1.1.20)	lysA Cj0314	402	Unknown		diaminopimelate decarboxylase activity; lysine biosynthetic process via diaminopimelate; pyridoxal phosphate binding
Q9PN07	DCD_CAMJE	Deoxycytidine triphosphate deaminase (dCTP deaminase) (EC 3.5.4.13)	dcd Cj1292	186	Unknown		dCTP deaminase activity; dUMP biosynthetic process; dUTP biosynthetic process; pyrimidine ribonucleotide biosynthetic process
Q9PN54	DCUP_CAMJE	Uroporphyrinogen decarboxylase (UPD) (URO-D) (EC 4.1.1.37)	hemE Cj1243	340	Cytoplasm.		cytoplasm; protoporphyrinogen IX biosynthetic process; uroporphyrinogen decarboxylase activity
Q9PPC2	DDL_CAMJE	D-alanine--D-alanine ligase (EC 6.3.2.4) (D-Ala-D-Ala ligase) (D-alanylalanine synthetase)	ddl ddlA Cj0798c	346	Cytoplasm.		ATP binding; D-alanine-D-alanine ligase activity; cytoplasm; magnesium ion binding; manganese ion binding; peptidoglycan biosynthetic process; regulation of cell shape
Q9PIT8	DEF_CAMJE	Peptide deformylase (PDF) (EC 3.5.1.88) (Polypeptide deformylase)	def Cj0191c	175	Unknown		iron ion binding; peptide deformylase activity; translation
Q9PIB6	DER_CAMJE	GTPase Der (GTP-binding protein EngA)	der engA Cj0386	460	Unknown		GTP binding; ribosome biogenesis
Q59291	DHAS_CAMJE	Aspartate-semialdehyde dehydrogenase (ASA dehydrogenase) (ASADH) (EC 1.2.1.11) (Aspartate-beta-semialdehyde dehydrogenase)	asd Cj1023c	343	Unknown		'de novo' L-methionine biosynthetic process; N-acetyl-gamma-glutamyl-phosphate reductase activity; NAD binding; NADP binding; aspartate-semialdehyde dehydrogenase activity; cytoplasm; diaminopimelate biosynthetic process; isoleucine biosynthetic process; lysine biosynthetic process via diaminopimelate; threonine biosynthetic process
Q9PJB0	DNAA_CAMJE	Chromosomal replication initiator protein DnaA	dnaA Cj0001	440	Cytoplasm.		ATP binding; DNA replication initiation; DNA replication origin binding; cytoplasm; nucleoside-triphosphatase activity; regulation of DNA replication
O85213	DNAJ_CAMJE	Chaperone protein DnaJ	dnaJ Cj1260c	373	Cytoplasm.		ATP binding; DNA replication; cytoplasm; protein folding; response to heat; zinc ion binding
O69298	DNAK_CAMJE	Chaperone protein DnaK (HSP70) (Heat shock 70 kDa protein) (Heat shock protein 70)	dnaK Cj0759	623	Unknown		ATP binding; protein folding; response to stress
Q0PAT1	DNLJ_CAMJE	DNA ligase (EC 6.5.1.2) (Polydeoxyribonucleotide synthase [NAD(+)])	ligA Cj0586	647	Unknown		DNA binding; DNA ligase (NAD+) activity; DNA repair; DNA replication; metal ion binding
Q9PPI9	DPO3A_CAMJE	DNA polymerase III subunit alpha (EC 2.7.7.7)	dnaE Cj0718	1200	Cytoplasm.		3'-5' exonuclease activity; DNA binding; DNA replication; DNA-directed DNA polymerase activity; cytoplasm
Q0P891	DPS_CAMJE	DNA protection during starvation protein (EC 1.16.-.-)	dps Cj1534c	149	Cytoplasm.	X-ray crystallography (1)	cellular iron ion homeostasis; cytoplasm; ferric iron binding; oxidoreductase activity; response to stress
Q9PHR3	DSBD_CAMJE	Thiol:disulfide interchange protein DsbD (EC 1.8.1.8) (Protein-disulfide reductase) (Disulfide reductase)	dsbD Cj0603c	567	Cell inner membrane; Multi-pass membrane protein.		cell redox homeostasis; cytochrome complex assembly; electron carrier activity; integral to membrane; plasma membrane; protein-disulfide reductase activity
Q0PA25	DSBI_CAMJE	Putative protein-disulfide oxidoreductase DsbI	dsbI Cj0865	266	Cell inner membrane; Multi-pass membrane protein.		integral to membrane; plasma membrane; protein disulfide oxidoreductase activity
Q9PMV3	DXR_CAMJE	1-deoxy-D-xylulose 5-phosphate reductoisomerase (DXP reductoisomerase) (EC 1.1.1.267) (1-deoxyxylulose-5-phosphate reductoisomerase) (2-C-methyl-D-erythritol 4-phosphate synthase)	dxr Cj1346c	356	Unknown		1-deoxy-D-xylulose-5-phosphate reductoisomerase activity; NADPH binding; isopentenyl diphosphate biosynthetic process, mevalonate-independent pathway; metal ion binding; terpenoid biosynthetic process
Q9PIH8	DXS_CAMJE	1-deoxy-D-xylulose-5-phosphate synthase (EC 2.2.1.7) (1-deoxyxylulose-5-phosphate synthase) (DXP synthase) (DXPS)	dxs Cj0321	615	Unknown		1-deoxy-D-xylulose 5-phosphate biosynthetic process; 1-deoxy-D-xylulose-5-phosphate synthase activity; magnesium ion binding; terpenoid biosynthetic process; thiamine biosynthetic process; thiamine pyrophosphate binding
Q9PI16	EFG_CAMJE	Elongation factor G (EF-G)	fusA Cj0493	691	Cytoplasm.		GTP binding; GTP catabolic process; GTPase activity; cytoplasm; translation elongation factor activity
Q9PHW3	EFP_CAMJE	Elongation factor P (EF-P)	efp Cj0551	189	Cytoplasm.		cytoplasm; peptide biosynthetic process; translation elongation factor activity
Q9PNB4	EFTS_CAMJE	Elongation factor Ts (EF-Ts)	tsf Cj1181c	357	Cytoplasm.		cytoplasm; translation elongation factor activity
O69303	EFTU_CAMJE	Elongation factor Tu (EF-Tu)	tuf tufB Cj0470	399	Cytoplasm.		GTP binding; GTP catabolic process; GTPase activity; cytoplasm; translation elongation factor activity
Q9PHL7	ENGB_CAMJE	Probable GTP-binding protein EngB	engB Cj0650	198	Unknown		GTP binding; barrier septum assembly
P42448	ENO_CAMJE	Enolase (EC 4.2.1.11) (2-phospho-D-glycerate hydro-lyase) (2-phosphoglycerate dehydratase)	eno Cj1672c	414	Cytoplasm. Secreted. Cell surface.	X-ray crystallography (1)	cell surface; extracellular region; glycolysis; magnesium ion binding; phosphopyruvate hydratase activity; phosphopyruvate hydratase complex
Q9PHL1	ERA_CAMJE	GTPase Era	era Cj0661c	291	Cytoplasm. Cell inner membrane; Peripheral membrane protein.		GTP binding; GTP catabolic process; GTPase activity; SSU rRNA binding; cytoplasm; plasma membrane; ribosomal small subunit biogenesis
Q9PIH4	EX7L_CAMJE	Exodeoxyribonuclease 7 large subunit (EC 3.1.11.6) (Exodeoxyribonuclease VII large subunit) (Exonuclease VII large subunit)	xseA Cj0325	387	Cytoplasm.		DNA catabolic process; cytoplasm; exodeoxyribonuclease VII activity; exodeoxyribonuclease VII complex; nucleic acid binding; nucleic acid phosphodiester bond hydrolysis
Q0PA50	F16PA_CAMJE	Fructose-1,6-bisphosphatase class 1 (FBPase class 1) (EC 3.1.3.11) (D-fructose-1,6-bisphosphate 1-phosphohydrolase class 1)	fbp Cj0840c	280	Cytoplasm.		cytoplasm; fructose 1,6-bisphosphate 1-phosphatase activity; gluconeogenesis; magnesium ion binding
Q9PMZ6	FABHL_CAMJE	Putative 3-oxoacyl-[acyl-carrier-protein] synthase 3 (EC 2.3.1.180) (3-oxoacyl-[acyl-carrier-protein] synthase III) (Beta-ketoacyl-ACP synthase III) (KAS III)	Cj1303	353	Cytoplasm.		3-oxoacyl-[acyl-carrier-protein] synthase activity; beta-ketoacyl-acyl-carrier-protein synthase III activity; cytoplasm; fatty acid biosynthetic process
Q9PIH1	FABH_CAMJE	3-oxoacyl-[acyl-carrier-protein] synthase 3 (EC 2.3.1.180) (3-oxoacyl-[acyl-carrier-protein] synthase III) (Beta-ketoacyl-ACP synthase III) (KAS III)	fabH Cj0328c	324	Cytoplasm.		3-oxoacyl-[acyl-carrier-protein] synthase activity; beta-ketoacyl-acyl-carrier-protein synthase III activity; cytoplasm; fatty acid biosynthetic process
Q9PIM2	FABZ_CAMJE	3-hydroxyacyl-[acyl-carrier-protein] dehydratase FabZ (EC 4.2.1.59) ((3R)-hydroxymyristoyl-[acyl-carrier-protein] dehydratase) ((3R)-hydroxymyristoyl-ACP dehydrase) (Beta-hydroxyacyl-ACP dehydratase)	fabZ Cj0273	146	Cytoplasm.		3-hydroxyoctanoyl-[acyl-carrier-protein] dehydratase activity; cytoplasm; fatty acid biosynthetic process; lipid A biosynthetic process
Q9PMQ9	FEOB_CAMJE	Ferrous iron transport protein B homolog	feoB Cj1398	613	Cell inner membrane; Multi-pass membrane protein.		ATP binding; GTP binding; ferrous iron transmembrane transporter activity; integral to membrane; plasma membrane
P56963	FLA1_CAMJE	Flagellin A	flaA Cj1339c	572	Secreted. Bacterial flagellum.		bacterial-type flagellum filament; ciliary or bacterial-type flagellar motility; extracellular region; structural molecule activity
P96747	FLAC_CAMJE	Flagellin C	flaC Cj0720c	249	Secreted. Bacterial flagellum.		bacterial-type flagellum; ciliary or bacterial-type flagellar motility; extracellular region; structural molecule activity
P56964	FLB1_CAMJE	Flagellin B	flaB Cj1338c	572	Secreted. Bacterial flagellum.		bacterial-type flagellum filament; ciliary or bacterial-type flagellar motility; extracellular region; structural molecule activity
Q9PPM0	FLGH_CAMJE	Flagellar L-ring protein (Basal body L-ring protein)	flgH Cj0687c	232	Cell outer membrane; Lipid-anchor. Bacterial flagellum basal body.		bacterial-type flagellum basal body, distal rod, L ring; cell outer membrane; ciliary or bacterial-type flagellar motility; motor activity; plasma membrane
Q9PMJ8	FLGI_CAMJE	Flagellar P-ring protein (Basal body P-ring protein)	flgI Cj1462	348	Periplasm. Bacterial flagellum basal body.		bacterial-type flagellum basal body, distal rod, P ring; ciliary or bacterial-type flagellar motility; outer membrane-bounded periplasmic space; structural molecule activity
O52908	FLHF_CAMJE	Flagellar biosynthesis protein FlhF (Flagella-associated GTP-binding protein)	flhF Cj0064c	484	Cell membrane; Peripheral membrane protein; Cytoplasmic side.		GTP binding; SRP-dependent cotranslational protein targeting to membrane; nucleoside-triphosphatase activity; plasma membrane
Q9PHW6	FLID_CAMJE	Flagellar hook-associated protein 2 (HAP2) (Filament cap protein) (Flagellar cap protein)	fliD Cj0548	642	Secreted. Bacterial flagellum.		bacterial-type flagellum; cell adhesion; cellular component movement; extracellular region
Q9PHY8	FLIE_CAMJE	Flagellar hook-basal body complex protein FliE	fliE Cj0526c	98	Bacterial flagellum basal body.		bacterial-type flagellum basal body; ciliary or bacterial-type flagellar motility; motor activity; structural molecule activity
Q0P9H9	FLIW_CAMJE	Flagellar assembly factor FliW	fliW Cj1075	129	Cytoplasm.		cytoplasm
Q9PJ28	FMT_CAMJE	Methionyl-tRNA formyltransferase (EC 2.1.2.9)	fmt Cj0098	305	Unknown		methionyl-tRNA formyltransferase activity; methylation; methyltransferase activity; translational initiation
Q0PA35	FOLD_CAMJE	Bifunctional protein FolD [Includes: Methylenetetrahydrofolate dehydrogenase (EC 1.5.1.5); Methenyltetrahydrofolate cyclohydrolase (EC 3.5.4.9)]	folD Cj0855	282	Unknown	X-ray crystallography (1)	folic acid-containing compound biosynthetic process; histidine biosynthetic process; methenyltetrahydrofolate cyclohydrolase activity; methionine biosynthetic process; methylenetetrahydrofolate dehydrogenase (NADP+) activity; purine nucleotide biosynthetic process; tetrahydrofolate interconversion
Q46106	FTN_CAMJE	Ferritin (EC 1.16.3.1)	ftn cft Cj0612c	167	Cytoplasm.	X-ray crystallography (1)	cellular iron ion homeostasis; cytoplasm; ferric iron binding; ferroxidase activity; iron ion transport
Q0PA12	FTSK_CAMJE	DNA translocase FtsK	ftsK ftsQ Cj0886c	946	Cell inner membrane; Multi-pass membrane protein.		ATP binding; DNA binding; cell cycle; cell division; chromosome segregation; integral to membrane; plasma membrane
O69294	FUMC_CAMJE	Fumarate hydratase class II (Fumarase C) (EC 4.2.1.2)	fumC Cj1364c	463	Cytoplasm.		fumarate hydratase activity; fumarate metabolic process; tricarboxylic acid cycle; tricarboxylic acid cycle enzyme complex
P0C631	FUR_CAMJE	Ferric uptake regulation protein (Ferric uptake regulator)	fur Cj0400	157	Cytoplasm.	X-ray crystallography (1)	DNA binding; cytoplasm; metal ion binding; sequence-specific DNA binding transcription factor activity; transcription, DNA-dependent
Q9PMD4	G6PI_CAMJE	Probable glucose-6-phosphate isomerase (GPI) (EC 5.3.1.9) (Phosphoglucose isomerase) (PGI) (Phosphohexose isomerase) (PHI)	pgi Cj1535c	406	Cytoplasm.		cytoplasm; gluconeogenesis; glucose-6-phosphate isomerase activity; glycolysis
Q9PNN2	GATA_CAMJE	Glutamyl-tRNA(Gln) amidotransferase subunit A (Glu-ADT subunit A) (EC 6.3.5.-)	gatA Cj1059c	453	Unknown		ATP binding; glutaminyl-tRNA synthase (glutamine-hydrolyzing) activity; translation
Q9PN98	GATB_CAMJE	Aspartyl/glutamyl-tRNA(Asn/Gln) amidotransferase subunit B (Asp/Glu-ADT subunit B) (EC 6.3.5.-)	gatB Cj1197c	472	Unknown		ATP binding; carbon-nitrogen ligase activity, with glutamine as amido-N-donor; translation
Q9PIA5	GATC_CAMJE	Glutamyl-tRNA(Gln) amidotransferase subunit C (Glu-ADT subunit C) (EC 6.3.5.-)	gatC Cj0398	94	Unknown		ATP binding; glutaminyl-tRNA synthase (glutamine-hydrolyzing) activity; regulation of translational fidelity; translation
P51594	GCH1_CAMJE	GTP cyclohydrolase 1 (EC 3.5.4.16) (GTP cyclohydrolase I) (GTP-CH-I)	folE Cj0194	190	Unknown		7,8-dihydroneopterin 3'-triphosphate biosynthetic process; GTP binding; GTP cyclohydrolase I activity; cytoplasm; one-carbon metabolic process; tetrahydrofolate biosynthetic process; zinc ion binding
Q9PIE2	GLMM_CAMJE	Phosphoglucosamine mutase (EC 5.4.2.10)	glmM Cj0360	445	Unknown		carbohydrate metabolic process; magnesium ion binding; phosphoglucosamine mutase activity
Q9PMT4	GLMS_CAMJE	Glutamine--fructose-6-phosphate aminotransferase [isomerizing] (EC 2.6.1.16) (D-fructose-6-phosphate amidotransferase) (GFAT) (Glucosamine-6-phosphate synthase) (Hexosephosphate aminotransferase) (L-glutamine--D-fructose-6-phosphate amidotransferase)	glmS Cj1366c	598	Cytoplasm.		carbohydrate binding; carbohydrate biosynthetic process; cytoplasm; glutamine metabolic process; glutamine-fructose-6-phosphate transaminase (isomerizing) activity
Q9PPA2	GLMU_CAMJE	Bifunctional protein GlmU [Includes: UDP-N-acetylglucosamine pyrophosphorylase (EC 2.7.7.23) (N-acetylglucosamine-1-phosphate uridyltransferase); Glucosamine-1-phosphate N-acetyltransferase (EC 2.3.1.157)]	glmU Cj0821	429	Cytoplasm.		UDP-N-acetylglucosamine biosynthetic process; UDP-N-acetylglucosamine diphosphorylase activity; cell morphogenesis; cytoplasm; glucosamine-1-phosphate N-acetyltransferase activity; lipid A biosynthetic process; lipopolysaccharide biosynthetic process; magnesium ion binding; peptidoglycan biosynthetic process; regulation of cell shape
P24531	GLYA_CAMJE	Serine hydroxymethyltransferase (SHMT) (Serine methylase) (EC 2.1.2.1)	glyA Cj0402	414	Cytoplasm.	X-ray crystallography (1)	cytoplasm; glycine biosynthetic process from serine; glycine hydroxymethyltransferase activity; pyridoxal phosphate binding; tetrahydrofolate interconversion
Q9PNE6	GMHA1_CAMJE	Phosphoheptose isomerase 1 (EC 5.3.1.28) (Sedoheptulose 7-phosphate isomerase 1)	gmhA1 gmhA Cj1149c	186	Cytoplasm.	X-ray crystallography (1)	D-glycero-D-manno-heptose 7-phosphate biosynthetic process; D-sedoheptulose 7-phosphate isomerase activity; carbohydrate binding; cytoplasm; lipopolysaccharide core region biosynthetic process; zinc ion binding
Q9PMN3	GMHA2_CAMJE	Phosphoheptose isomerase 2 (EC 5.3.1.28) (Sedoheptulose 7-phosphate isomerase 2)	gmhA2 Cj1424c	201	Cytoplasm.		D-glycero-D-manno-heptose 7-phosphate biosynthetic process; D-sedoheptulose 7-phosphate isomerase activity; capsule polysaccharide biosynthetic process; carbohydrate binding; cytoplasm; lipopolysaccharide core region biosynthetic process; zinc ion binding
Q6TG07	GMHBA_CAMJE	D-glycero-alpha-D-manno-heptose-1,7-bisphosphate 7-phosphatase (EC 3.1.3.83) (D,D-heptose 1,7-bisphosphate phosphatase) (HBP phosphatase)	gmhB Cj1152c	172	Cytoplasm.		ADP-L-glycero-beta-D-manno-heptose biosynthetic process; D,D-heptose 1,7-bisphosphate phosphatase activity; capsule polysaccharide biosynthetic process; cytoplasm; magnesium ion binding; zinc ion binding
Q9PN99	GPDA_CAMJE	Glycerol-3-phosphate dehydrogenase [NAD(P)+] (EC 1.1.1.94) (NAD(P)H-dependent glycerol-3-phosphate dehydrogenase)	gpsA Cj1196c	297	Cytoplasm.		NAD binding; carbohydrate metabolic process; glycerol-3-phosphate biosynthetic process; glycerol-3-phosphate catabolic process; glycerol-3-phosphate dehydrogenase [NAD(P)+] activity; glycerol-3-phosphate dehydrogenase [NAD+] activity; glycerol-3-phosphate dehydrogenase complex; glycerophospholipid metabolic process; phospholipid biosynthetic process
Q9PI71	GPMI_CAMJE	2,3-bisphosphoglycerate-independent phosphoglycerate mutase (BPG-independent PGAM) (Phosphoglyceromutase) (iPGM) (EC 5.4.2.12)	gpmI pgm Cj0434	492	Unknown		2,3-bisphosphoglycerate-independent phosphoglycerate mutase activity; cytoplasm; glycolysis; manganese ion binding
Q9PIK9	GREA_CAMJE	Transcription elongation factor GreA (Transcript cleavage factor GreA)	greA Cj0287c	161	Unknown		DNA binding; regulation of DNA-dependent transcription, elongation; transcription, DNA-dependent
O69297	GRPE_CAMJE	Protein GrpE (HSP-70 cofactor)	grpE Cj0758	176	Cytoplasm.		adenyl-nucleotide exchange factor activity; cytoplasm; protein folding; response to stress
Q9PP70	GSA_CAMJE	Glutamate-1-semialdehyde 2,1-aminomutase (GSA) (EC 5.4.3.8) (Glutamate-1-semialdehyde aminotransferase) (GSA-AT)	hemL Cj0853	424	Cytoplasm.		cytoplasm; glutamate-1-semialdehyde 2,1-aminomutase activity; protoporphyrinogen IX biosynthetic process; pyridoxal phosphate binding; transaminase activity
Q9PN49	GUAA_CAMJE	GMP synthase [glutamine-hydrolyzing] (EC 6.3.5.2) (GMP synthetase) (Glutamine amidotransferase)	guaA Cj1248	511	Unknown		ATP binding; GMP biosynthetic process; GMP synthase (glutamine-hydrolyzing) activity; glutamine metabolic process; pyrophosphatase activity
Q03470	GYRA_CAMJE	DNA gyrase subunit A (EC 5.99.1.3)	gyrA Cj1027c	863	Cytoplasm.		ATP binding; DNA binding; DNA topoisomerase type II (ATP-hydrolyzing) activity; DNA topological change; DNA-dependent DNA replication; chromosome; cytoplasm; response to antibiotic
O87667	GYRB_CAMJE	DNA gyrase subunit B (EC 5.99.1.3)	gyrB Cj0003	769	Cytoplasm.		ATP binding; DNA binding; DNA topoisomerase type II (ATP-hydrolyzing) activity; DNA topological change; DNA-dependent DNA replication; chromosome; cytoplasm; magnesium ion binding
Q9PHX2	HEM1_CAMJE	Glutamyl-tRNA reductase (GluTR) (EC 1.2.1.70)	hemA Cj0542	432	Unknown		NADP binding; glutamyl-tRNA reductase activity; protoporphyrinogen IX biosynthetic process
Q9PHW9	HEM3_CAMJE	Porphobilinogen deaminase (PBG) (EC 2.5.1.61) (Hydroxymethylbilane synthase) (HMBS) (Pre-uroporphyrinogen synthase)	hemC Cj0545	307	Unknown		hydroxymethylbilane synthase activity; peptidyl-pyrromethane cofactor linkage; protoporphyrinogen IX biosynthetic process
Q9PI08	HEMH_CAMJE	Ferrochelatase (EC 4.99.1.1) (Heme synthase) (Protoheme ferro-lyase)	hemH Cj0503c	303	Cytoplasm.		cytoplasm; ferrochelatase activity; heme biosynthetic process; metal ion binding
Q9PIQ3	HEMTB_CAMJE	Bacteriohemerythrin	Cj0241c	133	Unknown		iron ion binding; oxygen transporter activity
P45493	HIPO_CAMJE	Hippurate hydrolase (EC 3.5.1.32) (Benzoylglycine amidohydrolase) (Hippuricase)	hipO Cj0985c	383	Unknown		hippurate hydrolase activity
Q9PM78	HIS1_CAMJE	ATP phosphoribosyltransferase (ATP-PRT) (ATP-PRTase) (EC 2.4.2.17)	hisG Cj1597	299	Cytoplasm.		ATP binding; ATP phosphoribosyltransferase activity; cytoplasm; histidine biosynthetic process; magnesium ion binding
Q9PM71	HIS2_CAMJE	Histidine biosynthesis bifunctional protein HisIE [Includes: Phosphoribosyl-AMP cyclohydrolase (PRA-CH) (EC 3.5.4.19); Phosphoribosyl-ATP pyrophosphatase (PRA-PH) (EC 3.6.1.31)]	hisI hisIE Cj1604	207	Cytoplasm.		ATP binding; cytoplasm; histidine biosynthetic process; phosphoribosyl-AMP cyclohydrolase activity; phosphoribosyl-ATP diphosphatase activity
Q9PM74	HIS4_CAMJE	1-(5-phosphoribosyl)-5-[(5-phosphoribosylamino)methylideneamino] imidazole-4-carboxamide isomerase (EC 5.3.1.16) (Phosphoribosylformimino-5-aminoimidazole carboxamide ribotide isomerase)	hisA Cj1601	243	Cytoplasm.	X-ray crystallography (1)	1-(5-phosphoribosyl)-5-[(5-phosphoribosylamino)methylideneamino]imidazole-4-carboxamide isomerase activity; cytoplasm; histidine biosynthetic process
Q0P8U2	HIS51_CAMJE	Imidazole glycerol phosphate synthase subunit HisH 1 (EC 2.4.2.-) (IGP synthase glutamine amidotransferase subunit 1) (IGP synthase subunit HisH 1) (ImGP synthase subunit HisH 1) (IGPS subunit HisH 1)	hisH1 Cj1315c	201	Cytoplasm.		cytoplasm; glutamine metabolic process; histidine biosynthetic process; imidazoleglycerol-phosphate synthase activity
Q9PM75	HIS52_CAMJE	Imidazole glycerol phosphate synthase subunit HisH 2 (EC 2.4.2.-) (IGP synthase glutamine amidotransferase subunit 2) (IGP synthase subunit HisH 2) (ImGP synthase subunit HisH 2) (IGPS subunit HisH 2)	hisH2 Cj1600	195	Cytoplasm.		cytoplasm; glutamine metabolic process; histidine biosynthetic process; imidazoleglycerol-phosphate synthase activity
Q9PM72	HIS61_CAMJE	Imidazole glycerol phosphate synthase subunit hisF1 (EC 4.1.3.-) (IGP synthase cyclase subunit) (IGP synthase subunit hisF1) (ImGP synthase subunit hisF1) (IGPS subunit hisF1)	hisF1 hisF Cj1603	255	Cytoplasm.		cytoplasm; histidine biosynthetic process; imidazoleglycerol-phosphate synthase activity; lyase activity
Q0P8U3	HIS62_CAMJE	Putative imidazole glycerol phosphate synthase subunit hisF2 (EC 4.1.3.-) (IGP synthase cyclase subunit) (IGP synthase subunit hisF2) (ImGP synthase subunit hisF2) (IGPS subunit hisF2)	hisF2 Cj1314c	248	Cytoplasm.		cytoplasm; histidine biosynthetic process; lyase activity
Q9PM76	HIS7_CAMJE	Histidine biosynthesis bifunctional protein HisB [Includes: Histidinol-phosphatase (EC 3.1.3.15); Imidazoleglycerol-phosphate dehydratase (IGPD) (EC 4.2.1.19)]	hisB Cj1599	352	Cytoplasm.		cytoplasm; dephosphorylation; histidine biosynthetic process; histidinol-phosphatase activity; imidazoleglycerol-phosphate dehydratase activity
Q9PII2	HIS8_CAMJE	Histidinol-phosphate aminotransferase (EC 2.6.1.9) (Imidazole acetol-phosphate transaminase)	hisC Cj0317	364	Unknown	X-ray crystallography (1)	L-phenylalanine:2-oxoglutarate aminotransferase activity; histidine biosynthetic process; histidinol-phosphate transaminase activity; pyridoxal phosphate binding
Q46125	HISJ_CAMJE	Histidine-binding protein (HBP) (p29)	hisJ cjaC Cj0734c	256	Cell membrane; Lipid-anchor.		amino acid transport; outer membrane-bounded periplasmic space; plasma membrane; transporter activity
Q9PM77	HISX_CAMJE	Histidinol dehydrogenase (HDH) (EC 1.1.1.23)	hisD Cj1598	428	Unknown		NAD binding; histidine biosynthetic process; histidinol dehydrogenase activity; zinc ion binding
Q6TG09	HLDE_CAMJE	Bifunctional protein HldE [Includes: D-beta-D-heptose 7-phosphate kinase (EC 2.7.1.167) (D-beta-D-heptose 7-phosphotransferase) (D-glycero-beta-D-manno-heptose-7-phosphate kinase); D-beta-D-heptose 1-phosphate adenylyltransferase (EC 2.7.7.70) (D-glycero-beta-D-manno-heptose 1-phosphate adenylyltransferase)]	hldE waaE Cj1150c	461	Unknown		ADP-L-glycero-beta-D-manno-heptose biosynthetic process; ATP binding; carbohydrate kinase activity; carbohydrate phosphorylation; nucleotidyltransferase activity; phosphotransferase activity, alcohol group as acceptor
Q9PJ54	HPPK_CAMJE	2-amino-4-hydroxy-6-hydroxymethyldihydropteridine pyrophosphokinase (EC 2.7.6.3) (6-hydroxymethyl-7,8-dihydropterin pyrophosphokinase) (PPPK) (7,8-dihydro-6-hydroxymethylpterin-pyrophosphokinase) (HPPK)	folK Cj0065c	157	Unknown		2-amino-4-hydroxy-6-hydroxymethyldihydropteridine diphosphokinase activity; ATP binding; folic acid biosynthetic process; kinase activity; tetrahydrofolate biosynthetic process
Q9PPG2	HRCA_CAMJE	Heat-inducible transcription repressor HrcA	hrcA Cj0757	264	Unknown		DNA binding; regulation of transcription, DNA-dependent; response to stress; transcription, DNA-dependent
Q9PHL0	HSLU_CAMJE	ATP-dependent protease ATPase subunit HslU (Unfoldase HslU)	hslU Cj0662c	439	Cytoplasm.		ATP binding; ATP catabolic process; ATPase activity; HslUV protease complex; peptidase activity, acting on L-amino acid peptides; protein unfolding
Q9PHK9	HSLV_CAMJE	ATP-dependent protease subunit HslV (EC 3.4.25.2)	hslV Cj0663c	180	Cytoplasm.		HslUV protease complex; metal ion binding; proteasome core complex; proteolysis involved in cellular protein catabolic process; threonine-type endopeptidase activity
Q9PHZ3	HTPG_CAMJE	Chaperone protein HtpG (Heat shock protein HtpG) (High temperature protein G)	htpG Cj0518	608	Cytoplasm.		ATP binding; cytoplasm; protein folding; response to stress
Q9PHP0	HYPA_CAMJE	Probable hydrogenase nickel incorporation protein HypA	hypA Cj0627	114	Unknown		cellular protein modification process; nickel cation binding
Q9PM85	IF1_CAMJE	Translation initiation factor IF-1	infA Cj1590	72	Cytoplasm.		cytoplasm; translation initiation factor activity
Q9PIZ1	IF2_CAMJE	Translation initiation factor IF-2	infB Cj0136	871	Cytoplasm.		GTP binding; GTP catabolic process; GTPase activity; cytoplasm; translation initiation factor activity
Q9PIS2	IF3_CAMJE	Translation initiation factor IF-3	infC Cj0207	172	Cytoplasm.		cytoplasm; translation initiation factor activity
Q9PHN5	ILVC_CAMJE	Ketol-acid reductoisomerase (EC 1.1.1.86) (Acetohydroxy-acid isomeroreductase) (Alpha-keto-beta-hydroxylacyl reductoisomerase)	ilvC Cj0632	340	Unknown		coenzyme binding; isoleucine biosynthetic process; ketol-acid reductoisomerase activity; valine biosynthetic process
Q9PJ98	ILVD_CAMJE	Dihydroxy-acid dehydratase (DAD) (EC 4.2.1.9)	ilvD Cj0013	558	Unknown		4 iron, 4 sulfur cluster binding; dihydroxy-acid dehydratase activity; isoleucine biosynthetic process; metal ion binding; valine biosynthetic process
Q9PHM9	IPYR_CAMJE	Inorganic pyrophosphatase (EC 3.6.1.1) (Pyrophosphate phospho-hydrolase) (PPase)	ppa Cj0638c	172	Cytoplasm.		cytoplasm; inorganic diphosphatase activity; magnesium ion binding; phosphate-containing compound metabolic process
Q9PM68	ISPDF_CAMJE	Bifunctional enzyme IspD/IspF [Includes: 2-C-methyl-D-erythritol 4-phosphate cytidylyltransferase (EC 2.7.7.60) (4-diphosphocytidyl-2C-methyl-D-erythritol synthase) (MEP cytidylyltransferase) (MCT); 2-C-methyl-D-erythritol 2,4-cyclodiphosphate synthase (MECDP-synthase) (MECPP-synthase) (MECPS) (EC 4.6.1.12)]	ispDF Cj1607	371	Unknown	X-ray crystallography (2)	2-C-methyl-D-erythritol 2,4-cyclodiphosphate synthase activity; 2-C-methyl-D-erythritol 4-phosphate cytidylyltransferase activity; isopentenyl diphosphate biosynthetic process, mevalonate-independent pathway; metal ion binding; terpenoid biosynthetic process
Q9PNJ0	ISPE_CAMJE	4-diphosphocytidyl-2-C-methyl-D-erythritol kinase (CMK) (EC 2.7.1.148) (4-(cytidine-5'-diphospho)-2-C-methyl-D-erythritol kinase)	ispE Cj1104	255	Unknown		4-(cytidine 5'-diphospho)-2-C-methyl-D-erythritol kinase activity; ATP binding; isopentenyl diphosphate biosynthetic process, mevalonate-independent pathway; terpenoid biosynthetic process
Q9PPM1	ISPG_CAMJE	4-hydroxy-3-methylbut-2-en-1-yl diphosphate synthase (EC 1.17.7.1) (1-hydroxy-2-methyl-2-(E)-butenyl 4-diphosphate synthase)	ispG gcpE Cj0686	357	Unknown		4 iron, 4 sulfur cluster binding; 4-hydroxy-3-methylbut-2-en-1-yl diphosphate synthase activity; iron ion binding; isopentenyl diphosphate biosynthetic process, mevalonate-independent pathway; terpenoid biosynthetic process
P0C632	ISPH_CAMJE	4-hydroxy-3-methylbut-2-enyl diphosphate reductase (EC 1.17.1.2)	ispH lytB Cj0894c	277	Unknown		3 iron, 4 sulfur cluster binding; 4-hydroxy-3-methylbut-2-en-1-yl diphosphate reductase activity; dimethylallyl diphosphate biosynthetic process; isopentenyl diphosphate biosynthetic process, mevalonate-independent pathway; metal ion binding; terpenoid biosynthetic process
Q9PP99	ISPT_CAMJE	Isoprenyl transferase (EC 2.5.1.-)	uppS Cj0824	222	Unknown	X-ray crystallography (1)	magnesium ion binding; prenyltransferase activity
Q9PHM8	KAD_CAMJE	Adenylate kinase (AK) (EC 2.7.4.3) (ATP-AMP transphosphorylase) (ATP:AMP phosphotransferase) (Adenylate monophosphate kinase)	adk Cj0639c	192	Cytoplasm.		AMP salvage; ATP binding; adenylate kinase activity; cytoplasm
Q9PIB8	KDSA_CAMJE	2-dehydro-3-deoxyphosphooctonate aldolase (EC 2.5.1.55) (3-deoxy-D-manno-octulosonic acid 8-phosphate synthase) (KDO-8-phosphate synthase) (KDO 8-P synthase) (KDOPS) (Phospho-2-dehydro-3-deoxyoctonate aldolase)	kdsA Cj0384c	271	Cytoplasm.		3-deoxy-8-phosphooctulonate synthase activity; cytoplasm; keto-3-deoxy-D-manno-octulosonic acid biosynthetic process
Q9PNB8	KGUA_CAMJE	Guanylate kinase (EC 2.7.4.8) (GMP kinase)	gmk Cj1177	207	Cytoplasm.		ATP binding; cytoplasm; guanylate kinase activity; purine nucleotide metabolic process
Q9PIZ3	KHSE_CAMJE	Homoserine kinase (HK) (HSK) (EC 2.7.1.39)	thrB Cj0134	292	Cytoplasm.		ATP binding; cytoplasm; homoserine kinase activity; threonine biosynthetic process
Q9PP15	KPRS_CAMJE	Ribose-phosphate pyrophosphokinase (RPPK) (EC 2.7.6.1) (Phosphoribosyl pyrophosphate synthase) (P-Rib-PP synthase) (PRPP synthase)	prs prsA Cj0918c	309	Cytoplasm.		5-phosphoribose 1-diphosphate biosynthetic process; ATP binding; cytoplasm; kinase activity; magnesium ion binding; nucleotide biosynthetic process; ribonucleoside monophosphate biosynthetic process; ribose phosphate diphosphokinase activity
Q9PPF3	KTHY_CAMJE	Thymidylate kinase (EC 2.7.4.9) (dTMP kinase)	tmk Cj0766c	192	Unknown		ATP binding; dTDP biosynthetic process; dTTP biosynthetic process; thymidylate kinase activity
Q9PNR1	LEPA_CAMJE	Elongation factor 4 (EF-4) (EC 3.6.5.n1) (Ribosomal back-translocase LepA)	lepA Cj1030c	598	Cell inner membrane; Peripheral membrane protein; Cytoplasmic side.		GTP binding; GTP catabolic process; GTPase activity; plasma membrane; positive regulation of translation; ribosome binding; translation elongation factor activity; translational elongation
Q9PLV9	LEU1_CAMJE	2-isopropylmalate synthase (EC 2.3.3.13) (Alpha-IPM synthase) (Alpha-isopropylmalate synthase)	leuA Cj1719c	511	Unknown		2-isopropylmalate synthase activity; leucine biosynthetic process
Q9PLW0	LEU3_CAMJE	3-isopropylmalate dehydrogenase (EC 1.1.1.85) (3-IPM-DH) (Beta-IPM dehydrogenase) (IMDH)	leuB Cj1718c	358	Cytoplasm.	X-ray crystallography (2)	3-isopropylmalate dehydrogenase activity; NAD binding; cytoplasm; leucine biosynthetic process; magnesium ion binding
Q9PLW1	LEUC_CAMJE	3-isopropylmalate dehydratase large subunit (EC 4.2.1.33) (Alpha-IPM isomerase) (IPMI) (Isopropylmalate isomerase)	leuC Cj1717c	470	Unknown		3-isopropylmalate dehydratase activity; 4 iron, 4 sulfur cluster binding; leucine biosynthetic process; metal ion binding
Q9PLW2	LEUD_CAMJE	3-isopropylmalate dehydratase small subunit (EC 4.2.1.33) (Alpha-IPM isomerase) (IPMI) (Isopropylmalate isomerase)	leuD Cj1716c	200	Unknown		3-isopropylmalate dehydratase activity; 3-isopropylmalate dehydratase complex; leucine biosynthetic process
Q9PNI5	LFTR_CAMJE	Leucyl/phenylalanyl-tRNA--protein transferase (EC 2.3.2.6) (L/F-transferase) (Leucyltransferase) (Phenyalanyltransferase)	aat Cj1109	215	Cytoplasm.		cytoplasm; leucyltransferase activity; protein catabolic process
Q9PI98	LGT_CAMJE	Prolipoprotein diacylglyceryl transferase (EC 2.4.99.-)	lgt Cj0407	271	Cell inner membrane; Multi-pass membrane protein.		integral to membrane; lipoprotein biosynthetic process; phosphatidylglycerol-prolipoprotein diacylglyceryl transferase activity; plasma membrane; protein lipoylation
Q9PNJ9	LNT_CAMJE	Apolipoprotein N-acyltransferase (ALP N-acyltransferase) (EC 2.3.1.-)	lnt Cj1095	441	Cell inner membrane; Multi-pass membrane protein.		N-acyltransferase activity; hydrolase activity, acting on carbon-nitrogen (but not peptide) bonds; integral to membrane; lipoprotein biosynthetic process; nitrogen compound metabolic process; plasma membrane
Q9PNZ0	LOLA_CAMJE	Outer-membrane lipoprotein carrier protein	lolA Cj0943	169	Periplasm.		periplasmic space; protein transport
O69300	LON_CAMJE	Lon protease (EC 3.4.21.53) (ATP-dependent protease La)	lon Cj1073c	791	Cytoplasm.		ATP binding; ATP catabolic process; ATP-dependent peptidase activity; cellular response to stress; cytoplasm; misfolded or incompletely synthesized protein catabolic process; sequence-specific DNA binding; serine-type endopeptidase activity
Q9PIM1	LPXA_CAMJE	Acyl-[acyl-carrier-protein]--UDP-N-acetylglucosamine O-acyltransferase (UDP-N-acetylglucosamine acyltransferase) (EC 2.3.1.129)	lpxA Cj0274	263	Cytoplasm.	X-ray crystallography (1)	acyl-[acyl-carrier-protein]-UDP-N-acetylglucosamine O-acyltransferase activity; cytoplasm; lipid A biosynthetic process
Q9PIK8	LPXB_CAMJE	Lipid-A-disaccharide synthase (EC 2.4.1.182)	lpxB Cj0288c	364	Unknown		lipid A biosynthetic process; lipid-A-disaccharide synthase activity
Q9PIZ5	LPXC_CAMJE	UDP-3-O-[3-hydroxymyristoyl] N-acetylglucosamine deacetylase (EC 3.5.1.-) (UDP-3-O-acyl-GlcNAc deacetylase)	lpxC Cj0132	294	Unknown		UDP-3-O-[3-hydroxymyristoyl] N-acetylglucosamine deacetylase activity; lipid A biosynthetic process
Q9PHU0	LPXD_CAMJE	UDP-3-O-acylglucosamine N-acyltransferase (EC 2.3.1.-)	lpxD Cj0576	321	Unknown		lipid A biosynthetic process; transferase activity, transferring acyl groups other than amino-acyl groups
Q9PPA9	LPXK_CAMJE	Tetraacyldisaccharide 4'-kinase (EC 2.7.1.130) (Lipid A 4'-kinase)	lpxK Cj0811	308	Unknown		ATP binding; lipid A biosynthetic process; tetraacyldisaccharide 4'-kinase activity
Q0PBE9	LSPA_CAMJE	Lipoprotein signal peptidase (EC 3.4.23.36) (Prolipoprotein signal peptidase) (Signal peptidase II) (SPase II)	lspA Cj0361	156	Cell inner membrane; Multi-pass membrane protein.		aspartic-type endopeptidase activity; integral to membrane; plasma membrane; proteolysis
Q9PN97	LUXS_CAMJE	S-ribosylhomocysteine lyase (EC 4.4.1.21) (AI-2 synthesis protein) (Autoinducer-2 production protein LuxS)	luxS Cj1198	164	Unknown		S-ribosylhomocysteine lyase activity; iron ion binding; metabolic process; quorum sensing
Q0PAR0	MACB_CAMJE	Macrolide export ATP-binding/permease protein MacB (EC 3.6.3.-)	macB Cj0607	641	Cell inner membrane; Multi-pass membrane protein.		ATP binding; ATP catabolic process; ATPase activity; hydrolase activity, acting on acid anhydrides, catalyzing transmembrane movement of substances; integral to membrane; plasma membrane; response to antibiotic
P0C633	MAPA_CAMJE	Outer membrane lipoprotein MapA	mapA Cj1029c	214	Cell outer membrane; Lipid-anchor.		cell outer membrane; plasma membrane
Q9PHY2	MDH_CAMJE	Probable malate dehydrogenase (EC 1.1.1.37)	mdh Cj0532	300	Unknown		L-malate dehydrogenase activity; cellular carbohydrate metabolic process; tricarboxylic acid cycle
Q9PLV2	META_CAMJE	Homoserine O-succinyltransferase (EC 2.3.1.46) (Homoserine O-transsuccinylase) (HTS)	metA Cj1726c	293	Cytoplasm.		L-methionine biosynthetic process from homoserine via O-succinyl-L-homoserine and cystathionine; cytoplasm; homoserine O-succinyltransferase activity
Q9PN94	METE_CAMJE	5-methyltetrahydropteroyltriglutamate--homocysteine methyltransferase (EC 2.1.1.14) (Cobalamin-independent methionine synthase) (Methionine synthase, vitamin-B12 independent isozyme)	metE Cj1201	754	Unknown		5-methyltetrahydropteroyltriglutamate-homocysteine S-methyltransferase activity; methionine biosynthetic process; zinc ion binding
Q0PAB6	METN_CAMJE	Methionine import ATP-binding protein MetN (EC 3.6.3.-)	metN Cj0774c	336	Cell inner membrane; Peripheral membrane protein.		ATP binding; ATP catabolic process; ATPase activity; methionine transmembrane transporter activity; plasma membrane
Q9PIW2	MIAA_CAMJE	tRNA dimethylallyltransferase (EC 2.5.1.75) (Dimethylallyl diphosphate:tRNA dimethylallyltransferase) (DMAPP:tRNA dimethylallyltransferase) (DMATase) (Isopentenyl-diphosphate:tRNA isopentenyltransferase) (IPP transferase) (IPPT) (IPTase)	miaA Cj0166	289	Unknown		ATP binding; tRNA dimethylallyltransferase activity; tRNA processing
Q0PB55	MIAB_CAMJE	(Dimethylallyl)adenosine tRNA methylthiotransferase MiaB (EC 2.-.-.-) (tRNA-i(6)A37 methylthiotransferase)	miaB Cj0458c	433	Cytoplasm.		4 iron, 4 sulfur cluster binding; cytoplasm; iron ion binding; tRNA modification; transferase activity
Q9PJ66	MNMA_CAMJE	tRNA-specific 2-thiouridylase MnmA (EC 2.8.1.-)	mnmA trmU Cj0053c	338	Cytoplasm.		ATP binding; cytoplasm; sulfurtransferase activity; tRNA binding; tRNA modification
Q9PN30	MNMC_CAMJE	tRNA 5-methylaminomethyl-2-thiouridine biosynthesis bifunctional protein MnmC (tRNA mnm(5)s(2)U biosynthesis bifunctional protein) [Includes: tRNA (mnm(5)s(2)U34)-methyltransferase (EC 2.1.1.61); FAD-dependent cmnm(5)s(2)U34 oxidoreductase (EC 1.5.-.-)]	mnmC Cj1268c	613	Cytoplasm.		cytoplasm; flavin adenine dinucleotide binding; oxidoreductase activity, acting on the CH-NH group of donors; tRNA (5-methylaminomethyl-2-thiouridylate)-methyltransferase activity; tRNA wobble base modification
Q9PNX9	MNME_CAMJE	tRNA modification GTPase MnmE (EC 3.6.-.-)	mnmE thdF trmE Cj0956c	442	Cytoplasm.		GTP binding; GTPase activity; cytoplasm; metal ion binding; tRNA modification
Q9PNA7	MNMG_CAMJE	tRNA uridine 5-carboxymethylaminomethyl modification enzyme MnmG (Glucose-inhibited division protein A)	mnmG gidA Cj1188c	619	Cytoplasm.		cytoplasm; flavin adenine dinucleotide binding; tRNA wobble uridine modification
Q9PIW1	MNTP_CAMJE	Putative manganese efflux pump MntP	mntP Cj0167c	187	Cell inner membrane; Multi-pass membrane protein.		integral to membrane; ion transport; plasma membrane
Q9PIW6	MOAA_CAMJE	Cyclic pyranopterin monophosphate synthase (EC 4.1.99.18) (Molybdenum cofactor biosynthesis protein A)	moaA Cj0161c	320	Unknown		4 iron, 4 sulfur cluster binding; GTP binding; Mo-molybdopterin cofactor biosynthetic process; lyase activity; metal ion binding; molybdopterin synthase complex
Q9PIP3	MOAC_CAMJE	Cyclic pyranopterin monophosphate synthase accessory protein (Molybdenum cofactor biosynthesis protein C)	moaC Cj0252	157	Unknown		Mo-molybdopterin cofactor biosynthetic process
Q9PMU9	MOBA_CAMJE	Molybdenum cofactor guanylyltransferase (MoCo guanylyltransferase) (EC 2.7.7.77) (GTP:molybdopterin guanylyltransferase) (Mo-MPT guanylyltransferase) (Molybdopterin guanylyltransferase) (Molybdopterin-guanine dinucleotide synthase) (MGD synthase)	mobA Cj1350	191	Cytoplasm.		GTP binding; Mo-molybdopterin cofactor biosynthetic process; cytoplasm; guanylyltransferase activity; metal ion binding
P56954	MQO_CAMJE	Probable malate:quinone oxidoreductase (EC 1.1.5.4) (MQO) (Malate dehydrogenase [quinone])	mqo Cj0393c	448	Unknown		malate dehydrogenase (menaquinone) activity; malate dehydrogenase (quinone) activity; tricarboxylic acid cycle
Q9PI72	MRAY_CAMJE	Phospho-N-acetylmuramoyl-pentapeptide-transferase (EC 2.7.8.13) (UDP-MurNAc-pentapeptide phosphotransferase)	mraY Cj0433c	353	Cell inner membrane; Multi-pass membrane protein.		UDP-N-acetylmuramoyl-L-alanyl-D-glutamyl-meso-2,6-diaminopimelyl-D-alanyl-D-alanine:undecaprenyl-phosphate transferase activity; cell cycle; cell division; integral to membrane; peptidoglycan biosynthetic process; phospho-N-acetylmuramoyl-pentapeptide-transferase activity; plasma membrane; regulation of cell shape
Q9PHN0	MSRA_CAMJE	Peptide methionine sulfoxide reductase MsrA (Protein-methionine-S-oxide reductase) (EC 1.8.4.11) (Peptide-methionine (S)-S-oxide reductase) (Peptide Met(O) reductase)	mrsA Cj0637c	165	Unknown		cellular protein modification process; peptide-methionine (S)-S-oxide reductase activity
Q9PP65	MURA_CAMJE	UDP-N-acetylglucosamine 1-carboxyvinyltransferase (EC 2.5.1.7) (Enoylpyruvate transferase) (UDP-N-acetylglucosamine enolpyruvyl transferase) (EPT)	murA Cj0858c	418	Cytoplasm.		UDP-N-acetylgalactosamine biosynthetic process; UDP-N-acetylglucosamine 1-carboxyvinyltransferase activity; cell cycle; cell division; cytoplasm; peptidoglycan biosynthetic process; regulation of cell shape
Q9PM01	MURB_CAMJE	UDP-N-acetylenolpyruvoylglucosamine reductase (EC 1.3.1.98) (UDP-N-acetylmuramate dehydrogenase)	murB Cj1676	258	Cytoplasm.		UDP-N-acetylmuramate dehydrogenase activity; cell cycle; cell division; cytoplasm; flavin adenine dinucleotide binding; peptidoglycan biosynthetic process; regulation of cell shape
Q9PNN7	MURC_CAMJE	UDP-N-acetylmuramate--L-alanine ligase (EC 6.3.2.8) (UDP-N-acetylmuramoyl-L-alanine synthetase)	murC Cj1054c	432	Cytoplasm.		ATP binding; UDP-N-acetylmuramate-L-alanine ligase activity; cell cycle; cell division; cytoplasm; peptidoglycan biosynthetic process; regulation of cell shape
Q9PI73	MURD_CAMJE	UDP-N-acetylmuramoylalanine--D-glutamate ligase (EC 6.3.2.9) (D-glutamic acid-adding enzyme) (UDP-N-acetylmuramoyl-L-alanyl-D-glutamate synthetase)	murD Cj0432c	402	Cytoplasm.		ATP binding; UDP-N-acetylmuramoylalanine-D-glutamate ligase activity; cell cycle; cell division; cytoplasm; peptidoglycan biosynthetic process; regulation of cell shape
O69290	MURE_CAMJE	UDP-N-acetylmuramoyl-L-alanyl-D-glutamate--2,6-diaminopimelate ligase (EC 6.3.2.13) (Meso-A2pm-adding enzyme) (Meso-diaminopimelate-adding enzyme) (UDP-MurNAc-L-Ala-D-Glu:meso-diaminopimelate ligase) (UDP-MurNAc-tripeptide synthetase) (UDP-N-acetylmuramyl-tripeptide synthetase)	murE Cj1641	427	Cytoplasm.		ATP binding; UDP-N-acetylmuramoylalanyl-D-glutamate-2,6-diaminopimelate ligase activity; cell cycle; cell division; cytoplasm; peptidoglycan biosynthetic process; regulation of cell shape; tetrahydrofolylpolyglutamate biosynthetic process; tetrahydrofolylpolyglutamate synthase activity
Q9PNQ2	MURG_CAMJE	UDP-N-acetylglucosamine--N-acetylmuramyl-(pentapeptide) pyrophosphoryl-undecaprenol N-acetylglucosamine transferase (EC 2.4.1.227) (Undecaprenyl-PP-MurNAc-pentapeptide-UDPGlcNAc GlcNAc transferase)	murG Cj1039	342	Cell inner membrane; Peripheral membrane protein.		UDP-N-acetyl-D-glucosamine:N-acetylmuramoyl-L-alanyl-D-glutamyl-meso-2,6-diaminopimelyl-D-alanyl-D-alanine-diphosphoundecaprenol 4-beta-N-acetylglucosaminlytransferase activity; UDP-N-acetylgalactosamine biosynthetic process; carbohydrate binding; cell cycle; cell division; lipid glycosylation; peptidoglycan biosynthetic process; plasma membrane; regulation of cell shape; undecaprenyldiphospho-mu…
Q9PM24	MURI_CAMJE	Glutamate racemase (EC 5.1.1.3)	murI Cj1652c	250	Unknown	X-ray crystallography (3)	glutamate racemase activity; peptidoglycan biosynthetic process; regulation of cell shape
Q9PMQ3	NADD_CAMJE	Probable nicotinate-nucleotide adenylyltransferase (EC 2.7.7.18) (Deamido-NAD(+) diphosphorylase) (Deamido-NAD(+) pyrophosphorylase) (Nicotinate mononucleotide adenylyltransferase) (NaMN adenylyltransferase)	nadD Cj1404	181	Unknown		ATP binding; NAD biosynthetic process; nicotinate-nucleotide adenylyltransferase activity
Q9PPB0	NADE_CAMJE	NH(3)-dependent NAD(+) synthetase (EC 6.3.1.5)	nadE Cj0810	246	Unknown	X-ray crystallography (1)	ATP binding; NAD biosynthetic process; NAD+ synthase (glutamine-hydrolyzing) activity; NAD+ synthase activity
Q9PPD9	NAPA_CAMJE	Periplasmic nitrate reductase (EC 1.7.99.4)	napA Cj0780	924	Periplasm.		4 iron, 4 sulfur cluster binding; Mo-molybdopterin cofactor biosynthetic process; electron carrier activity; iron ion binding; molybdenum ion binding; nitrate assimilation; nitrate reductase activity; periplasmic space
Q9PIG7	NDK_CAMJE	Nucleoside diphosphate kinase (NDK) (NDP kinase) (EC 2.7.4.6) (Nucleoside-2-P kinase)	ndk Cj0332c	137	Cytoplasm.	X-ray crystallography (1)	ATP binding; CTP biosynthetic process; GTP biosynthetic process; UTP biosynthetic process; cytoplasm; metal ion binding; nucleoside diphosphate kinase activity
Q0P8S7	NEUAH_CAMJE	CMP-N,N'-diacetyllegionaminic acid synthase (EC 2.7.7.82)	legF ptmB Cj1331	235	Unknown		N-acylneuraminate cytidylyltransferase activity; lipopolysaccharide biosynthetic process
Q0P8T1	NEUBH_CAMJE	N,N'-diacetyllegionaminic acid synthase (EC 2.5.1.101)	legI neuB2 Cj1327	334	Unknown		carbohydrate biosynthetic process; lyase activity
Q0P8T0	NEUCH_CAMJE	GDP/UDP-N,N'-diacetylbacillosamine 2-epimerase (hydrolyzing) (EC 3.2.1.184)	legG neuC2 Cj1328	384	Unknown		N-acetylneuraminate biosynthetic process; N-acylmannosamine kinase activity; UDP-N-acetylglucosamine 2-epimerase activity; UDP-N-acetylglucosamine metabolic process; lipopolysaccharide biosynthetic process
Q0P7X4	NHAA1_CAMJE	Na(+)/H(+) antiporter NhaA 1 (Sodium/proton antiporter NhaA 1)	nhaA1 Cj1654c	389	Cell inner membrane; Multi-pass membrane protein.		antiporter activity; integral to membrane; plasma membrane; regulation of pH; sodium ion transmembrane transport; sodium ion transmembrane transporter activity
Q0P7X3	NHAA2_CAMJE	Na(+)/H(+) antiporter NhaA 2 (Sodium/proton antiporter NhaA 2)	nhaA2 Cj1655c	382	Cell inner membrane; Multi-pass membrane protein.		antiporter activity; integral to membrane; plasma membrane; regulation of pH; sodium ion transmembrane transport; sodium ion transmembrane transporter activity
Q9JN05	NPD_CAMJE	NAD-dependent protein deacylase (EC 3.5.1.-) (Regulatory protein SIR2 homolog)	cobB Cj1050c	233	Cytoplasm.		NAD+ binding; NAD-dependent protein deacetylase activity; cytoplasm; peptidyl-lysine demalonylation; peptidyl-lysine desuccinylation; protein-malonyllysine demalonylase activity; protein-succinyllysine desuccinylase activity; zinc ion binding
Q9PMS6	NTPA_CAMJE	Non-canonical purine NTP pyrophosphatase (EC 3.6.1.19) (Non-standard purine NTP pyrophosphatase) (Nucleoside-triphosphate diphosphatase) (Nucleoside-triphosphate pyrophosphatase) (NTPase)	Cj1374c	200	Unknown		metal ion binding; nucleoside triphosphate catabolic process; nucleoside-triphosphatase activity; nucleoside-triphosphate diphosphatase activity; nucleotide binding; purine nucleotide metabolic process
Q0P850	NUOB_CAMJE	NADH-quinone oxidoreductase subunit B (EC 1.6.99.5) (NADH dehydrogenase I subunit B) (NDH-1 subunit B)	nuoB Cj1578c	167	Cell inner membrane; Peripheral membrane protein; Cytoplasmic side.		4 iron, 4 sulfur cluster binding; NADH dehydrogenase (ubiquinone) activity; iron ion binding; photosynthesis, light reaction; plasma membrane; quinone binding; transport
Q9PM99	NUOD_CAMJE	NADH-quinone oxidoreductase subunit D (EC 1.6.99.5) (NADH dehydrogenase I subunit D) (NDH-1 subunit D)	nuoD Cj1576c	408	Cell inner membrane; Peripheral membrane protein; Cytoplasmic side.		NAD binding; NADH dehydrogenase (quinone) activity; photosynthesis, light reaction; plasma membrane; quinone binding; transport
Q9PMA3	NUOH_CAMJE	NADH-quinone oxidoreductase subunit H (EC 1.6.99.5) (NADH dehydrogenase I subunit H) (NDH-1 subunit H)	nuoH Cj1572c	332	Cell inner membrane; Multi-pass membrane protein.		NADH dehydrogenase (quinone) activity; integral to membrane; plasma membrane; quinone binding
Q0P857	NUOI_CAMJE	NADH-quinone oxidoreductase subunit I (EC 1.6.99.5) (NADH dehydrogenase I subunit I) (NDH-1 subunit I)	nuoI Cj1571c	213	Cell inner membrane; Peripheral membrane protein.		4 iron, 4 sulfur cluster binding; NADH dehydrogenase (quinone) activity; electron carrier activity; iron ion binding; photosynthesis, light reaction; plasma membrane; quinone binding
Q9PMA7	NUOL_CAMJE	NADH-quinone oxidoreductase subunit L (EC 1.6.99.5) (NADH dehydrogenase I subunit L) (NDH-1 subunit L)	nuoL Cj1568c	596	Cell membrane; Multi-pass membrane protein.		ATP synthesis coupled electron transport; NADH dehydrogenase (ubiquinone) activity; integral to membrane; plasma membrane; quinone binding
Q9PIC0	NUSB_CAMJE	N utilization substance protein B homolog (Protein NusB)	nusB Cj0382c	132	Unknown		DNA-dependent transcription, termination; RNA binding; regulation of transcription, DNA-dependent
Q9PI36	NUSG_CAMJE	Transcription termination/antitermination protein NusG	nusG Cj0473	177	Unknown		DNA-dependent transcription, termination; positive regulation of transcription elongation from RNA polymerase II promoter; transcription antitermination
Q0PC41	OBG_CAMJE	GTPase obg (GTP-binding protein obg)	obg Cj0096	350	Cytoplasm.		GTP binding; GTP catabolic process; GTPase activity; cytoplasm; magnesium ion binding
Q9PNU6	OTC_CAMJE	Ornithine carbamoyltransferase (OTCase) (EC 2.1.3.3)	argF Cj0994c	306	Cytoplasm.	X-ray crystallography (1)	amino acid binding; arginine biosynthetic process; cytoplasm; ornithine carbamoyltransferase activity
Q9PPF1	PAAD_CAMJE	Probable aromatic acid decarboxylase (EC 4.1.1.-)	Cj0768c	187	Unknown		carboxy-lyase activity; metabolic process
Q9PIK1	PANB_CAMJE	3-methyl-2-oxobutanoate hydroxymethyltransferase (EC 2.1.2.11) (Ketopantoate hydroxymethyltransferase) (KPHMT)	panB Cj0298c	274	Cytoplasm.		3-methyl-2-oxobutanoate hydroxymethyltransferase activity; cytoplasm; metal ion binding; pantothenate biosynthetic process
Q9PIK2	PANC_CAMJE	Pantothenate synthetase (PS) (EC 6.3.2.1) (Pantoate--beta-alanine ligase) (Pantoate-activating enzyme)	panC Cj0297c	282	Cytoplasm.	X-ray crystallography (2)	ATP binding; cytoplasm; pantoate-beta-alanine ligase activity; pantothenate biosynthetic process
Q9PIK3	PAND_CAMJE	Aspartate 1-decarboxylase (EC 4.1.1.11) (Aspartate alpha-decarboxylase) [Cleaved into: Aspartate 1-decarboxylase beta chain; Aspartate 1-decarboxylase alpha chain]	panD Cj0296c	126	Cytoplasm.	X-ray crystallography (1)	alanine biosynthetic process; aspartate 1-decarboxylase activity; cytoplasm; pantothenate biosynthetic process
Q9PJ25	PARB_CAMJE	Probable chromosome-partitioning protein ParB	parB Cj0101	278	Unknown		DNA binding; chromosome segregation
Q9PP01	PCKA_CAMJE	Phosphoenolpyruvate carboxykinase [ATP] (PCK) (PEP carboxykinase) (PEPCK) (EC 4.1.1.49) (Phosphoenolpyruvate carboxylase)	pckA Cj0932c	524	Cytoplasm.		ATP binding; cytoplasm; gluconeogenesis; phosphoenolpyruvate carboxykinase (ATP) activity
Q9PN58	PDXA_CAMJE	4-hydroxythreonine-4-phosphate dehydrogenase (EC 1.1.1.262) (4-(phosphohydroxy)-L-threonine dehydrogenase)	pdxA Cj1239	364	Cytoplasm.	X-ray crystallography (1)	4-hydroxythreonine-4-phosphate dehydrogenase activity; NAD binding; cobalt ion binding; cytoplasm; magnesium ion binding; pyridoxal phosphate biosynthetic process; pyridoxine biosynthetic process; zinc ion binding
Q9PN59	PDXJ_CAMJE	Pyridoxine 5'-phosphate synthase (PNP synthase) (EC 2.6.99.2)	pdxJ Cj1238	257	Cytoplasm.	X-ray crystallography (2)	cytoplasm; pyridoxine 5'-phosphate synthase activity; pyridoxine biosynthetic process
Q0P9X8	PEB1A_CAMJE	Major cell-binding factor (CBF1) (PEB1)	peb1A Cj0921c	259	Cell surface.	X-ray crystallography (1)	cell surface; outer membrane-bounded periplasmic space; transporter activity
Q0P9X7	PEB1C_CAMJE	Probable ABC transporter ATP-binding protein PEB1C	peb1C pebC Cj0922c	242	Cell inner membrane; Peripheral membrane protein.		ATP binding; ATP catabolic process; ATPase activity; plasma membrane; transport
Q9PMQ5	PGK_CAMJE	Phosphoglycerate kinase (EC 2.7.2.3)	pgk Cj1402c	400	Cytoplasm.	X-ray crystallography (1)	ATP binding; cytoplasm; glycolysis; phosphoglycerate kinase activity
Q0P9C9	PGLA_CAMJE	N,N'-diacetylbacillosaminyl-diphospho-undecaprenol alpha-1,3-N-acetylgalactosaminyltransferase (EC 2.4.1.290) (Protein glycosylation A)	pglA Cj1125c	376	Unknown		protein N-linked glycosylation via asparagine; transferase activity, transferring hexosyl groups
Q0P9C8	PGLB_CAMJE	Undecaprenyl-diphosphooligosaccharide--protein glycotransferase (EC 2.4.99.19) (Protein glycosylation B)	pglB Cj1126c	713	Cell inner membrane; Multi-pass membrane protein.		integral to membrane; metal ion binding; oligosaccharyl transferase activity; plasma membrane; protein N-linked glycosylation via asparagine; transferase activity, transferring glycosyl groups
Q0P9D0	PGLC_CAMJE	Undecaprenyl phosphate N,N'-diacetylbacillosamine 1-phosphate transferase (EC 2.7.8.36) (Protein glycosylation C)	pglC Cj1124c	200	Membrane; Single-pass membrane protein.		integral to membrane; phosphotransferase activity, for other substituted phosphate groups; protein N-linked glycosylation via asparagine; transferase activity, transferring glycosyl groups
Q0P9D1	PGLD_CAMJE	UDP-N-acetylbacillosamine N-acetyltransferase (EC 2.3.1.203) (Protein glycosylation D) (UDP-4-amino-4,6-dideoxy-N-acetyl-alpha-D-glucosamine N-acetyltransferase)	pglD Cj1123c	195	Unknown	X-ray crystallography (6)	protein N-linked glycosylation via asparagine; transferase activity, transferring acyl groups other than amino-acyl groups
Q0P9D3	PGLE_CAMJE	UDP-N-acetylbacillosamine transaminase (EC 2.6.1.34) (Protein glycosylation pathway protein E) (UDP-4-amino-4,6-dideoxy-N-acetyl-alpha-D-glucosamine transaminase) (UDP-4-keto-6-deoxy-GlcNAc C4 aminotransferase)	pglE Cj1121c	386	Unknown		UDP-2-acetamido-4-amino-2,4,6-trideoxyglucose transaminase activity; protein glycosylation; pyridoxal phosphate binding
Q0P9D4	PGLF_CAMJE	UDP-N-acetyl-alpha-D-glucosamine C6 dehydratase (UDP-GlcNAc C6 dehydratase) (EC 4.2.1.135) (Protein glycosylation pathway protein F) (UDP-N-acetylglucosamine 4,6-dehydratase (configuration-retaining))	pglF Cj1120c	590	Membrane; Multi-pass membrane protein.		integral to membrane; lyase activity; protein glycosylation
Q0P9C5	PGLH_CAMJE	GalNAc-alpha-(1->4)-GalNAc-alpha-(1->3)-diNAcBac-PP-undecaprenol alpha-1,4-N-acetyl-D-galactosaminyltransferase (EC 2.4.1.292) (Protein glycosylation H)	pglH Cj1129c	359	Unknown		protein N-linked glycosylation via asparagine; transferase activity, transferring hexosyl groups
Q0P9C6	PGLI_CAMJE	GalNAc(5)-diNAcBac-PP-undecaprenol beta-1,3-glucosyltransferase (EC 2.4.1.293) (Protein glycosylation I)	pglI Cj1128c	309	Membrane; Single-pass membrane protein.		glucosyltransferase activity; integral to membrane; protein N-linked glycosylation via asparagine
Q0P9C7	PGLJ_CAMJE	N-acetylgalactosamine-N,N'-diacetylbacillosaminyl-diphospho-undecaprenol 4-alpha-N-acetylgalactosaminyltransferase (EC 2.4.1.291) (Protein glycosylation J)	pglJ Cj1127c	365	Cell inner membrane; Peripheral membrane protein.		plasma membrane; protein N-linked glycosylation via asparagine; transferase activity, transferring hexosyl groups
Q0P9C4	PGLK_CAMJE	Protein glycosylation K (EC 3.6.3.39)	pglK wlaB Cj1130c	564	Cell inner membrane; Multi-pass membrane protein.		ATP binding; integral to membrane; lipopolysaccharide-transporting ATPase activity; oligosaccharide transport; plasma membrane; protein N-linked glycosylation via asparagine
Q0P9V4	PIF1_CAMJE	ATP-dependent DNA helicase pif1 (EC 3.6.4.12)	pif1 Cj0945c	447	Unknown		DNA duplex unwinding; DNA helicase activity; DNA repair; nucleotide binding; telomere maintenance
Q9PIH0	PLSX_CAMJE	Phosphate acyltransferase (EC 2.3.1.n2) (Acyl-ACP phosphotransacylase) (Acyl-[acyl-carrier-protein]--phosphate acyltransferase) (Phosphate-acyl-ACP acyltransferase)	plsX Cj0329c	328	Cytoplasm.		cytoplasm; fatty acid biosynthetic process; oxidoreductase activity, acting on the CH-OH group of donors, NAD or NADP as acceptor; phospholipid biosynthetic process; transferase activity, transferring acyl groups other than amino-acyl groups
Q9PIE4	PLSY_CAMJE	Glycerol-3-phosphate acyltransferase (Acyl-PO4 G3P acyltransferase) (Acyl-phosphate--glycerol-3-phosphate acyltransferase) (G3P acyltransferase) (GPAT) (EC 2.3.1.n3) (Lysophosphatidic acid synthase) (LPA synthase)	plsY Cj0357c	202	Cell inner membrane; Multi-pass membrane protein.		acyl-phosphate glycerol-3-phosphate acyltransferase activity; integral to membrane; phospholipid biosynthetic process; plasma membrane
Q0P903	PNP_CAMJE	Polyribonucleotide nucleotidyltransferase (EC 2.7.7.8) (Polynucleotide phosphorylase) (PNPase)	pnp Cj1253	719	Cytoplasm.		3'-5'-exoribonuclease activity; RNA binding; RNA processing; cytoplasm; mRNA catabolic process; polyribonucleotide nucleotidyltransferase activity
P80672	PORA_CAMJE	Major outer membrane protein (Porin)	porA Cj1259	424	Cell outer membrane.		cell adhesion; cell outer membrane; ion transport; plasma membrane; pore complex; porin activity
Q9PMU0	PPK_CAMJE	Polyphosphate kinase (EC 2.7.4.1) (ATP-polyphosphate phosphotransferase) (Polyphosphoric acid kinase)	ppk Cj1359	694	Unknown		ATP binding; polyphosphate biosynthetic process; polyphosphate kinase activity; polyphosphate kinase complex
Q9PHM6	PPNK_CAMJE	Probable inorganic polyphosphate/ATP-NAD kinase (Poly(P)/ATP NAD kinase) (EC 2.7.1.23)	ppnK Cj0641	286	Cytoplasm.		ATP binding; NAD metabolic process; NAD+ kinase activity; NADP biosynthetic process; cytoplasm; metal ion binding
Q9PM37	PRIM_CAMJE	DNA primase (EC 2.7.7.-)	dnaG Cj1638	605	Unknown		DNA binding; DNA primase activity; primosome complex; zinc ion binding
Q9PNH7	PRMA_CAMJE	Ribosomal protein L11 methyltransferase (L11 Mtase) (EC 2.1.1.-)	prmA Cj1117c	281	Cytoplasm.		cytoplasm; protein methyltransferase activity
P53000	PROA_CAMJE	Gamma-glutamyl phosphate reductase (GPR) (EC 1.2.1.41) (Glutamate-5-semialdehyde dehydrogenase) (Glutamyl-gamma-semialdehyde dehydrogenase) (GSA dehydrogenase)	proA Cj0558c	410	Cytoplasm.		L-proline biosynthetic process; NADP binding; cytoplasm; glutamate-5-semialdehyde dehydrogenase activity
Q9PJ29	PROB_CAMJE	Glutamate 5-kinase (EC 2.7.2.11) (Gamma-glutamyl kinase) (GK)	proB Cj0097	251	Cytoplasm.	X-ray crystallography (1)	ATP binding; L-proline biosynthetic process; cytoplasm; glutamate 5-kinase activity
Q9PP76	PSD_CAMJE	Phosphatidylserine decarboxylase proenzyme (EC 4.1.1.65) [Cleaved into: Phosphatidylserine decarboxylase alpha chain; Phosphatidylserine decarboxylase beta chain]	psd Cj0847	266	Unknown		phosphatidylethanolamine biosynthetic process; phosphatidylserine decarboxylase activity
Q0P8W4	PSEB_CAMJE	UDP-N-acetylglucosamine 4,6-dehydratase (inverting) (EC 4.2.1.115) (Pseudaminic acid biosynthesis protein B) (UDP-GlcNAc-inverting 4,6-dehydratase)	pseB Cj1293	334	Unknown		biosynthetic process; lyase activity; nucleotide binding
Q0P8W3	PSEC_CAMJE	UDP-4-amino-4,6-dideoxy-N-acetyl-beta-L-altrosamine transaminase (EC 2.6.1.92) (Pseudaminic acid biosynthesis protein C)	pseC Cj1294	376	Unknown		metabolic process; pyridoxal phosphate binding; transaminase activity
Q0P8U6	PSEF_CAMJE	Pseudaminic acid cytidylyltransferase (EC 2.7.7.81) (Pseudaminic acid biosynthesis protein F)	pseF Cj1311	232	Unknown		lipopolysaccharide biosynthetic process; metal ion binding; nucleotidyltransferase activity
Q0P8U5	PSEG_CAMJE	UDP-2,4-diacetamido-2,4,6-trideoxy-beta-L-altropyranose hydrolase (EC 3.6.1.57) (Pseudaminic acid biosynthesis protein G)	pseG Cj1312	274	Unknown	X-ray crystallography (2)	hydrolase activity
Q0P8U4	PSEH_CAMJE	Acetyltransferase PseH (EC 2.3.1.-) (Pseudaminic acid biosynthesis protein H)	pseH Cj1313	157	Unknown		N-acetyltransferase activity
Q0P8U0	PSEI_CAMJE	Pseudaminic acid synthase (EC 2.5.1.97) (Pseudaminic acid biosynthesis protein I)	pseI neuB3 Cj1317	343	Unknown		carbohydrate biosynthetic process; metal ion binding; transferase activity
Q9PHQ1	PSTB_CAMJE	Phosphate import ATP-binding protein PstB (EC 3.6.3.27) (ABC phosphate transporter) (Phosphate-transporting ATPase)	pstB Cj0616	246	Cell inner membrane; Peripheral membrane protein.		ATP binding; ATP catabolic process; inorganic phosphate transmembrane transporter activity; phosphate ion transmembrane-transporting ATPase activity; plasma membrane
Q9PII7	PTH_CAMJE	Peptidyl-tRNA hydrolase (PTH) (EC 3.1.1.29)	pth Cj0312	181	Cytoplasm.		aminoacyl-tRNA hydrolase activity; cytoplasm
Q9PN47	PUR2_CAMJE	Phosphoribosylamine--glycine ligase (EC 6.3.4.13) (GARS) (Glycinamide ribonucleotide synthetase) (Phosphoribosylglycinamide synthetase)	purD Cj1250	416	Unknown		'de novo' IMP biosynthetic process; ATP binding; magnesium ion binding; manganese ion binding; phosphoribosylamine-glycine ligase activity; purine nucleobase biosynthetic process
Q9PHZ9	PUR7_CAMJE	Phosphoribosylaminoimidazole-succinocarboxamide synthase (EC 6.3.2.6) (SAICAR synthetase)	purC Cj0512	236	Unknown		'de novo' IMP biosynthetic process; ATP binding; phosphoribosylaminoimidazolesuccinocarboxamide synthase activity
Q9PNY2	PUR9_CAMJE	Bifunctional purine biosynthesis protein PurH [Includes: Phosphoribosylaminoimidazolecarboxamide formyltransferase (EC 2.1.2.3) (AICAR transformylase); IMP cyclohydrolase (EC 3.5.4.10) (ATIC) (IMP synthase) (Inosinicase)]	purH Cj0953c	510	Unknown	X-ray crystallography (1)	'de novo' IMP biosynthetic process; IMP cyclohydrolase activity; phosphoribosylaminoimidazolecarboxamide formyltransferase activity
Q9PMG4	PURA_CAMJE	Adenylosuccinate synthetase (AMPSase) (AdSS) (EC 6.3.4.4) (IMP--aspartate ligase)	purA Cj1498c	416	Cytoplasm.	X-ray crystallography (1)	'de novo' AMP biosynthetic process; GTP binding; adenylosuccinate synthase activity; cytoplasm; magnesium ion binding
Q9PNY0	PURL_CAMJE	Phosphoribosylformylglycinamidine synthase 2 (EC 6.3.5.3) (Phosphoribosylformylglycinamidine synthase II) (FGAM synthase II)	purL Cj0955	728	Cytoplasm.		'de novo' IMP biosynthetic process; ATP binding; cytoplasm; phosphoribosylformylglycinamidine synthase activity
Q9PHZ7	PURQ_CAMJE	Phosphoribosylformylglycinamidine synthase 1 (EC 6.3.5.3) (Phosphoribosylformylglycinamidine synthase I) (FGAM synthase I)	purQ Cj0514	223	Cytoplasm.		'de novo' IMP biosynthetic process; ATP binding; cytoplasm; glutamine metabolic process; phosphoribosylformylglycinamidine synthase activity
Q9PNJ6	PYRB_CAMJE	Aspartate carbamoyltransferase (EC 2.1.3.2) (Aspartate transcarbamylase) (ATCase)	pyrB Cj1098	295	Unknown		'de novo' UMP biosynthetic process; 'de novo' pyrimidine nucleobase biosynthetic process; amino acid binding; aspartate carbamoyltransferase activity; cellular amino acid metabolic process
Q9PIR1	PYRE_CAMJE	Orotate phosphoribosyltransferase (OPRT) (OPRTase) (EC 2.4.2.10)	pyrE Cj0233c	202	Unknown		'de novo' UMP biosynthetic process; magnesium ion binding; orotate phosphoribosyltransferase activity; pyrimidine nucleobase biosynthetic process
Q9PIC1	PYRF_CAMJE	Orotidine 5'-phosphate decarboxylase (EC 4.1.1.23) (OMP decarboxylase) (OMPDCase) (OMPdecase)	pyrF Cj0381c	279	Unknown	X-ray crystallography (1)	'de novo' UMP biosynthetic process; 'de novo' pyrimidine nucleobase biosynthetic process; orotidine-5'-phosphate decarboxylase activity
Q9PJ84	PYRG_CAMJE	CTP synthase (EC 6.3.4.2) (CTP synthetase) (UTP--ammonia ligase)	pyrG Cj0027	543	Unknown		'de novo' CTP biosynthetic process; ATP binding; CTP synthase activity; glutamine metabolic process
Q9PN24	PYRH_CAMJE	Uridylate kinase (UK) (EC 2.7.4.22) (Uridine monophosphate kinase) (UMP kinase) (UMPK)	pyrH Cj1274c	239	Cytoplasm.		'de novo' CTP biosynthetic process; ATP binding; UMP kinase activity; cellular amino acid biosynthetic process; cytoplasm
Q9PHT9	QUEA_CAMJE	S-adenosylmethionine:tRNA ribosyltransferase-isomerase (EC 2.4.99.17) (Queuosine biosynthesis protein QueA)	queA Cj0577c	342	Cytoplasm.		cytoplasm; isomerase activity; queuosine biosynthetic process; transferase activity
P0C634	QUEC_CAMJE	7-cyano-7-deazaguanine synthase (EC 6.3.4.20) (7-cyano-7-carbaguanine synthase) (PreQ(0) synthase) (Queuosine biosynthesis protein QueC)	queC Cj0016	224	Unknown		ATP binding; ligase activity, forming carbon-nitrogen bonds; queuosine biosynthetic process; zinc ion binding
Q0PBX7	QUEE_CAMJE	7-carboxy-7-deazaguanine synthase (CDG synthase) (EC 4.3.99.3) (Queuosine biosynthesis protein QueE)	queE Cj0160c	247	Unknown		4 iron, 4 sulfur cluster binding; carbon-nitrogen lyase activity; metal ion binding; queuosine biosynthetic process
Q9PLV4	QUEF_CAMJE	NADPH-dependent 7-cyano-7-deazaguanine reductase (EC 1.7.1.13) (7-cyano-7-carbaguanine reductase) (NADPH-dependent nitrile oxidoreductase) (PreQ(0) reductase)	queF Cj1724c	127	Cytoplasm.		cytoplasm; oxidoreductase activity, acting on other nitrogenous compounds as donors, with NAD or NADP as acceptor; preQ1 synthase activity; queuosine biosynthetic process
Q9PN90	RADA_CAMJE	DNA repair protein RadA homolog (DNA repair protein Sms homolog)	radA sms Cj1205c	446	Unknown		ATP binding; DNA repair; damaged DNA binding; metal ion binding; nucleoside-triphosphatase activity
Q9PIZ0	RBFA_CAMJE	Ribosome-binding factor A	rbfA Cj0137	120	Cytoplasm.		cytoplasm; rRNA processing
Q0P7V6	RECA_CAMJE	Protein RecA (Recombinase A)	recA Cj1673c	343	Cytoplasm.		ATP binding; DNA recombination; DNA repair; DNA-dependent ATPase activity; SOS response; cytoplasm; damaged DNA binding; single-stranded DNA binding
Q9PHM5	RECN_CAMJE	DNA repair protein RecN (Recombination protein N)	recN Cj0642	507	Unknown		ATP binding; DNA recombination; DNA repair
Q9PN35	RECR_CAMJE	Recombination protein RecR	recR Cj1263	190	Unknown		DNA binding; DNA recombination; DNA repair; metal ion binding
Q9PM63	RF1_CAMJE	Peptide chain release factor 1 (RF-1)	prfA Cj1612	355	Cytoplasm.		cytoplasm; translation release factor activity, codon specific
Q9PMK5	RF2_CAMJE	Peptide chain release factor 2 (RF-2)	prfB Cj1455	365	Cytoplasm.		cytoplasm; translation release factor activity, codon specific
Q9PHU4	RIBB_CAMJE	3,4-dihydroxy-2-butanone 4-phosphate synthase (DHBP synthase) (EC 4.1.99.12)	ribB Cj0572	339	Unknown		3,4-dihydroxy-2-butanone-4-phosphate synthase activity; GTP cyclohydrolase II activity; magnesium ion binding; manganese ion binding; riboflavin biosynthetic process
Q9PPJ5	RIMM_CAMJE	Ribosome maturation factor RimM	rimM Cj0712	179	Cytoplasm.		rRNA processing; ribosomal small subunit biogenesis; ribosome; ribosome binding
Q0P8G1	RIMO_CAMJE	Ribosomal protein S12 methylthiotransferase RimO (S12 MTTase) (S12 methylthiotransferase) (EC 2.-.-.-) (Ribosome maturation factor RimO)	rimO Cj1454c	439	Cytoplasm.		4 iron, 4 sulfur cluster binding; RNA modification; cytoplasm; iron ion binding; peptidyl-L-beta-methylthioaspartic acid biosynthetic process from peptidyl-aspartic acid; transferase activity
Q9PIY9	RIMP_CAMJE	Ribosome maturation factor RimP	rimP Cj0138	140	Cytoplasm.		cytoplasm; ribosome biogenesis
Q9PIB9	RISB_CAMJE	6,7-dimethyl-8-ribityllumazine synthase (DMRL synthase) (LS) (Lumazine synthase) (EC 2.5.1.78)	ribH Cj0383c	154	Unknown		6,7-dimethyl-8-ribityllumazine synthase activity; riboflavin biosynthetic process; riboflavin synthase complex; transferase activity
Q9PI33	RL10_CAMJE	50S ribosomal protein L10	rplJ Cj0476	159	Unknown		LSU rRNA binding; ribosome; ribosome biogenesis; structural constituent of ribosome; translation
Q9PI35	RL11_CAMJE	50S ribosomal protein L11	rplK Cj0474	141	Unknown		rRNA binding; ribosome; structural constituent of ribosome; translation
Q0P7T4	RL14_CAMJE	50S ribosomal protein L14	rplN Cj1697c	122	Unknown		large ribosomal subunit; rRNA binding; structural constituent of ribosome; translation
Q9PLX8	RL16_CAMJE	50S ribosomal protein L16	rplP Cj1700c	141	Unknown		rRNA binding; ribosome; structural constituent of ribosome; tRNA binding; translation
Q0P832	RL17_CAMJE	50S ribosomal protein L17	rplQ Cj1596	117	Unknown		ribosome; structural constituent of ribosome; translation
Q9PLY7	RL18_CAMJE	50S ribosomal protein L18	rplR Cj1691c	118	Unknown		rRNA binding; ribosome; structural constituent of ribosome; translation
Q9PPJ3	RL19_CAMJE	50S ribosomal protein L19	rplS Cj0714	118	Unknown		ribosome; structural constituent of ribosome; translation
Q9PI34	RL1_CAMJE	50S ribosomal protein L1	rplA Cj0475	233	Unknown		large ribosomal subunit; rRNA binding; regulation of translation; structural constituent of ribosome; tRNA binding; translation
Q9PIQ0	RL20_CAMJE	50S ribosomal protein L20	rplT Cj0245	117	Unknown		rRNA binding; ribosome; structural constituent of ribosome; translation
Q0PC43	RL21_CAMJE	50S ribosomal protein L21	rplU Cj0094	102	Unknown		rRNA binding; ribosome; structural constituent of ribosome; translation
Q9PLX6	RL22_CAMJE	50S ribosomal protein L22	rplV Cj1702c	141	Unknown		large ribosomal subunit; rRNA binding; structural constituent of ribosome; translation
Q0P7S6	RL23_CAMJE	50S ribosomal protein L23	rplW Cj1705c	93	Unknown		nucleotide binding; rRNA binding; ribosome; structural constituent of ribosome; translation
Q9PLY2	RL24_CAMJE	50S ribosomal protein L24	rplX Cj1696c	77	Unknown		rRNA binding; ribosome; structural constituent of ribosome; translation
Q9PII8	RL25_CAMJE	50S ribosomal protein L25 (General stress protein CTC)	rplY ctc Cj0311	178	Unknown		5S rRNA binding; ribosome; structural constituent of ribosome; translation
Q9PJ31	RL27_CAMJE	50S ribosomal protein L27	rpmA Cj0095	84	Unknown		ribosome; structural constituent of ribosome; translation
Q9PI58	RL28_CAMJE	50S ribosomal protein L28	rpmB Cj0450c	64	Unknown		ribosome; structural constituent of ribosome; translation
Q9PLX9	RL29_CAMJE	50S ribosomal protein L29	rpmC Cj1699c	61	Unknown		ribosome; structural constituent of ribosome; translation
Q9PLX4	RL2_CAMJE	50S ribosomal protein L2	rplB Cj1704c	276	Unknown		large ribosomal subunit; rRNA binding; structural constituent of ribosome; transferase activity; translation
Q9PIX2	RL31_CAMJE	50S ribosomal protein L31	rpmE Cj0155c	66	Unknown		metal ion binding; rRNA binding; ribosome; structural constituent of ribosome; translation
Q9PIG9	RL32_CAMJE	50S ribosomal protein L32	rpmF Cj0330c	48	Unknown		large ribosomal subunit; structural constituent of ribosome; translation
Q9PI38	RL33_CAMJE	50S ribosomal protein L33	rpmG Cj0471	52	Unknown		ribosome; structural constituent of ribosome; translation
Q9PNX4	RL34_CAMJE	50S ribosomal protein L34	rpmH Cj0961c	44	Unknown		ribosome; structural constituent of ribosome; translation
Q9PIQ1	RL35_CAMJE	50S ribosomal protein L35	rpmI Cj0244	63	Unknown		ribosome; structural constituent of ribosome; translation
Q9PM84	RL36_CAMJE	50S ribosomal protein L36	rpmJ Cj1591	37	Unknown		ribosome; structural constituent of ribosome; translation
Q9PLX1	RL3_CAMJE	50S ribosomal protein L3	rplC Cj1707c	191	Unknown		rRNA binding; ribosome; structural constituent of ribosome; translation
Q9PLX2	RL4_CAMJE	50S ribosomal protein L4	rplD Cj1706c	204	Unknown		rRNA binding; ribosome; structural constituent of ribosome; translation
Q9PLY3	RL5_CAMJE	50S ribosomal protein L5	rplE Cj1695c	181	Unknown		rRNA binding; ribosome; structural constituent of ribosome; tRNA binding; translation
Q0P7T9	RL6_CAMJE	50S ribosomal protein L6	rplF Cj1692c	178	Unknown		rRNA binding; ribosome; structural constituent of ribosome; translation
Q9PI32	RL7_CAMJE	50S ribosomal protein L7/L12	rplL Cj0477	125	Unknown		ribosome; structural constituent of ribosome; translation
Q9PHK8	RL9_CAMJE	50S ribosomal protein L9	rplI Cj0664c	147	Unknown		rRNA binding; ribosome; structural constituent of ribosome; translation
Q9PJ01	RLMH_CAMJE	Ribosomal RNA large subunit methyltransferase H (EC 2.1.1.177) (23S rRNA (pseudouridine1915-N3)-methyltransferase) (23S rRNA m3Psi1915 methyltransferase) (rRNA (pseudouridine-N3-)-methyltransferase RlmH)	rlmH Cj0126c	153	Cytoplasm.		cytoplasm; methyltransferase activity; rRNA processing
Q0P7R8	RLMN_CAMJE	Dual-specificity RNA methyltransferase RlmN (EC 2.1.1.-) (EC 2.1.1.192) (23S rRNA (adenine(2503)-C(2))-methyltransferase) (23S rRNA m2A2503 methyltransferase) (Ribosomal RNA large subunit methyltransferase N) (tRNA (adenine(37)-C(2))-methyltransferase) (tRNA m2A37 methyltransferase)	rlmN Cj1713	356	Cytoplasm.		4 iron, 4 sulfur cluster binding; cytoplasm; metal ion binding; rRNA (adenine-C2-)-methyltransferase activity; rRNA base methylation; rRNA binding; tRNA (adenine-C2-)-methyltransferase activity; tRNA binding
Q9PHM1	RLPA_CAMJE	RlpA-like lipoprotein	rlpA Cj0646	275	Cell membrane; Lipid-anchor.		plasma membrane
Q9PM40	RNC_CAMJE	Ribonuclease 3 (EC 3.1.26.3) (Ribonuclease III) (RNase III)	rnc Cj1635c	224	Cytoplasm.	X-ray crystallography (1)	cytoplasm; mRNA processing; metal ion binding; nucleic acid phosphodiester bond hydrolysis; rRNA binding; rRNA catabolic process; rRNA processing; ribonuclease III activity; tRNA processing
Q9PJA1	RNH2_CAMJE	Ribonuclease HII (RNase HII) (EC 3.1.26.4)	rnhB Cj0010c	191	Cytoplasm.		RNA binding; RNA catabolic process; cytoplasm; manganese ion binding; nucleic acid phosphodiester bond hydrolysis; ribonuclease H activity
Q9PM39	RNH_CAMJE	Ribonuclease HI (RNase HI) (EC 3.1.26.4)	rnhA Cj1636c	146	Cytoplasm.		RNA catabolic process; cytoplasm; magnesium ion binding; nucleic acid binding; nucleic acid phosphodiester bond hydrolysis; ribonuclease H activity
Q9PNX5	RNPA_CAMJE	Ribonuclease P protein component (RNase P protein) (RNaseP protein) (EC 3.1.26.5) (Protein C5)	rnpA Cj0960c	108	Unknown		nucleic acid phosphodiester bond hydrolysis; ribonuclease P activity; tRNA binding; tRNA processing
Q9PN86	RNY_CAMJE	Ribonuclease Y (RNase Y) (EC 3.1.-.-)	rny Cj1209	517	Cell membrane; Single-pass membrane protein.		RNA binding; endoribonuclease activity; integral to membrane; mRNA catabolic process; metal ion binding; phosphoric diester hydrolase activity; plasma membrane
Q9PM80	RPOA_CAMJE	DNA-directed RNA polymerase subunit alpha (RNAP subunit alpha) (EC 2.7.7.6) (RNA polymerase subunit alpha) (Transcriptase subunit alpha)	rpoA Cj1595	337	Unknown		DNA binding; DNA-directed RNA polymerase activity; transcription, DNA-dependent
Q46124	RPOB_CAMJE	DNA-directed RNA polymerase subunit beta (RNAP subunit beta) (EC 2.7.7.6) (RNA polymerase subunit beta) (Transcriptase subunit beta)	rpoB Cj0478	1378	Unknown		DNA binding; DNA-directed RNA polymerase activity; ribonucleoside binding; transcription, DNA-dependent
Q9PI30	RPOC_CAMJE	DNA-directed RNA polymerase subunit beta' (RNAP subunit beta') (EC 2.7.7.6) (RNA polymerase subunit beta') (Transcriptase subunit beta')	rpoC Cj0479	1517	Unknown		DNA binding; DNA-directed RNA polymerase activity; transcription, DNA-dependent
Q9PN25	RPOZ_CAMJE	DNA-directed RNA polymerase subunit omega (RNAP omega subunit) (EC 2.7.7.6) (RNA polymerase omega subunit) (Transcriptase subunit omega)	rpoZ Cj1273	74	Unknown		DNA binding; DNA-directed RNA polymerase activity; transcription, DNA-dependent
Q9PHT5	RPPH_CAMJE	RNA pyrophosphohydrolase (EC 3.6.1.-) ((Di)nucleoside polyphosphate hydrolase)	rppH nudH Cj0581	156	Unknown		hydrolase activity, acting on acid anhydrides, in phosphorus-containing anhydrides; metal ion binding
Q9PIR0	RRF_CAMJE	Ribosome-recycling factor (RRF) (Ribosome-releasing factor)	frr Cj0234c	185	Cytoplasm.		cytoplasm; translational termination
Q9PLX0	RS10_CAMJE	30S ribosomal protein S10	rpsJ Cj1708c	103	Unknown		ribosome; structural constituent of ribosome; tRNA binding; translation
Q9PM82	RS11_CAMJE	30S ribosomal protein S11	rpsK Cj1593	130	Unknown		rRNA binding; ribosome; structural constituent of ribosome; translation
Q9PI18	RS12_CAMJE	30S ribosomal protein S12	rpsL Cj0491	128	Unknown		rRNA binding; small ribosomal subunit; structural constituent of ribosome; tRNA binding; translation
Q9PM83	RS13_CAMJE	30S ribosomal protein S13	rpsM Cj1592	121	Unknown		rRNA binding; ribosome; structural constituent of ribosome; tRNA binding; translation
Q9PLY4	RS14Z_CAMJE	30S ribosomal protein S14 type Z	rpsZ rpsN Cj1694c	61	Unknown		rRNA binding; ribosome; structural constituent of ribosome; translation; zinc ion binding
Q0PA13	RS15_CAMJE	30S ribosomal protein S15	rpsO Cj0884	90	Unknown	X-ray crystallography (1)	rRNA binding; ribosome; structural constituent of ribosome; translation
Q9PPJ7	RS16_CAMJE	30S ribosomal protein S16	rpsP Cj0710	75	Unknown		ribosome; structural constituent of ribosome; translation
Q9PLY0	RS17_CAMJE	30S ribosomal protein S17	rpsQ Cj1698c	83	Unknown		rRNA binding; ribosome; structural constituent of ribosome; translation
O69301	RS18_CAMJE	30S ribosomal protein S18	rpsR rps18 Cj1072	86	Unknown		rRNA binding; ribosome; structural constituent of ribosome; translation
Q9PLX5	RS19_CAMJE	30S ribosomal protein S19	rpsS Cj1703c	93	Unknown		rRNA binding; small ribosomal subunit; structural constituent of ribosome; translation
Q9PM64	RS20_CAMJE	30S ribosomal protein S20	rpsT Cj1611	87	Unknown		rRNA binding; ribosome; structural constituent of ribosome; translation
Q9PID2	RS21_CAMJE	30S ribosomal protein S21	rpsU Cj0370	70	Unknown		ribosome; structural constituent of ribosome; translation
Q9PNB3	RS2_CAMJE	30S ribosomal protein S2	rpsB Cj1182c	263	Unknown		small ribosomal subunit; structural constituent of ribosome; translation
Q9PLX7	RS3_CAMJE	30S ribosomal protein S3	rpsC Cj1701c	233	Unknown		mRNA binding; rRNA binding; small ribosomal subunit; structural constituent of ribosome; translation
Q9PM81	RS4_CAMJE	30S ribosomal protein S4	rpsD Cj1594	208	Unknown		rRNA binding; small ribosomal subunit; structural constituent of ribosome; translation
Q9PLY8	RS5_CAMJE	30S ribosomal protein S5	rpsE Cj1690c	147	Unknown		rRNA binding; small ribosomal subunit; structural constituent of ribosome; translation
Q9ZAH3	RS6_CAMJE	30S ribosomal protein S6	rpsF rps6 Cj1070	125	Unknown		rRNA binding; ribosome; structural constituent of ribosome; translation
Q9PI17	RS7_CAMJE	30S ribosomal protein S7	rpsG Cj0492	156	Unknown		rRNA binding; small ribosomal subunit; structural constituent of ribosome; tRNA binding; translation
Q9PLY5	RS8_CAMJE	30S ribosomal protein S8	rpsH Cj1693c	131	Unknown		rRNA binding; ribosome; structural constituent of ribosome; translation
Q9PMI3	RS9_CAMJE	30S ribosomal protein S9	rpsI Cj1479c	129	Unknown		ribosome; structural constituent of ribosome; translation
Q9PLW7	RSMA_CAMJE	Ribosomal RNA small subunit methyltransferase A (EC 2.1.1.182) (16S rRNA (adenine(1518)-N(6)/adenine(1519)-N(6))-dimethyltransferase) (16S rRNA dimethyladenosine transferase) (16S rRNA dimethylase) (S-adenosylmethionine-6-N', N'-adenosyl(rRNA) dimethyltransferase)	rsmA ksgA Cj1711c	266	Cytoplasm.		16S rRNA (adenine(1518)-N(6)/adenine(1519)-N(6))-dimethyltransferase activity; RNA binding; cytoplasm; rRNA (adenine-N6,N6-)-dimethyltransferase activity; rRNA methylation
Q9PNU3	RSMG_CAMJE	Ribosomal RNA small subunit methyltransferase G (EC 2.1.1.170) (16S rRNA 7-methylguanosine methyltransferase) (16S rRNA m7G methyltransferase)	rsmG Cj0997	188	Cytoplasm.		cytoplasm; rRNA (guanine-N7)-methylation; rRNA (guanine-N7-)-methyltransferase activity
Q9PPL4	RSMH_CAMJE	Ribosomal RNA small subunit methyltransferase H (EC 2.1.1.199) (16S rRNA m(4)C1402 methyltransferase) (rRNA (cytosine-N(4)-)-methyltransferase RsmH)	rsmH mraW Cj0693c	312	Cytoplasm.		cytoplasm; rRNA (cytosine-N4-)-methyltransferase activity; rRNA base methylation
Q9PPC1	RUVA_CAMJE	Holliday junction ATP-dependent DNA helicase RuvA (EC 3.6.4.12)	ruvA Cj0799c	183	Unknown		ATP binding; DNA binding; DNA duplex unwinding; DNA recombination; DNA repair; Holliday junction helicase complex; SOS response; four-way junction helicase activity
Q9PMT7	RUVB_CAMJE	Holliday junction ATP-dependent DNA helicase RuvB (EC 3.6.4.12)	ruvB Cj1362	335	Unknown		ATP binding; DNA binding; DNA recombination; DNA repair; SOS response; four-way junction helicase activity
Q9PLU8	RUVC_CAMJE	Crossover junction endodeoxyribonuclease RuvC (EC 3.1.22.4) (Holliday junction nuclease RuvC) (Holliday junction resolvase RuvC)	ruvC Cj1731c	160	Unknown		DNA recombination; DNA repair; crossover junction endodeoxyribonuclease activity; magnesium ion binding; nucleic acid binding; nucleic acid phosphodiester bond hydrolysis
Q9PHN2	RUVX_CAMJE	Putative Holliday junction resolvase (EC 3.1.-.-)	Cj0635	127	Cytoplasm.		DNA recombination; DNA repair; cytoplasm; nuclease activity; nucleic acid binding; nucleic acid phosphodiester bond hydrolysis
Q0P9V7	SECA_CAMJE	Protein translocase subunit SecA	secA Cj0942c	862	Cell inner membrane; Peripheral membrane protein; Cytoplasmic side. Cytoplasm.		ATP binding; cytoplasm; helicase activity; intracellular protein transmembrane transport; metal ion binding; nucleic acid binding; plasma membrane; protein import; protein targeting
Q9PMS2	SELA_CAMJE	L-seryl-tRNA(Sec) selenium transferase (EC 2.9.1.1) (Selenocysteine synthase) (Sec synthase) (Selenocysteinyl-tRNA(Sec) synthase)	selA Cj1378	440	Cytoplasm.		L-seryl-tRNASec selenium transferase activity; cytoplasm; pyridoxal phosphate binding; selenocysteine incorporation; selenocysteinyl-tRNA(Sec) biosynthetic process
Q9PMF9	SELD_CAMJE	Selenide, water dikinase (EC 2.7.9.3) (Selenium donor protein) (Selenophosphate synthase)	selD Cj1504c	340	Unknown		ATP binding; magnesium ion binding; selenide, water dikinase activity; selenocysteine biosynthetic process
Q9PIH3	SERC_CAMJE	Phosphoserine aminotransferase (EC 2.6.1.52) (Phosphohydroxythreonine aminotransferase) (PSAT)	serC Cj0326	358	Cytoplasm.	X-ray crystallography (1)	L-serine biosynthetic process; O-phospho-L-serine:2-oxoglutarate aminotransferase activity; cytoplasm; pyridoxal phosphate binding; pyridoxine biosynthetic process
Q0PBW9	SODF_CAMJE	Superoxide dismutase [Fe] (EC 1.15.1.1)	sodB Cj0169	220	Unknown		metal ion binding; superoxide dismutase activity; superoxide metabolic process
O69302	SSB_CAMJE	Single-stranded DNA-binding protein (SSB) (Helix-destabilizing protein)	ssb Cj1071	183	Unknown		DNA repair; DNA replication; single-stranded DNA binding
Q9PNI9	SSRP_CAMJE	SsrA-binding protein	smpB Cj1105	150	Cytoplasm.		RNA binding; cytoplasm
Q0P9F7	SSTT_CAMJE	Serine/threonine transporter SstT (Na(+)/serine-threonine symporter)	sstT Cj1097	407	Cell inner membrane; Multi-pass membrane protein.		amino acid transmembrane transport; integral to membrane; plasma membrane; serine transmembrane transporter activity; sodium:dicarboxylate symporter activity; threonine efflux transmembrane transporter activity
Q9PHY1	SUCC_CAMJE	Succinyl-CoA ligase [ADP-forming] subunit beta (EC 6.2.1.5) (Succinyl-CoA synthetase subunit beta) (SCS-beta)	sucC Cj0533	387	Unknown		ATP binding; magnesium ion binding; manganese ion binding; succinate-CoA ligase (ADP-forming) activity; tricarboxylic acid cycle
Q9PIK6	SURE_CAMJE	5'-nucleotidase SurE (EC 3.1.3.5) (Nucleoside 5'-monophosphate phosphohydrolase)	surE Cj0293	258	Cytoplasm.		5'-nucleotidase activity; cytoplasm; metal ion binding; nucleotide binding
Q9PI05	SYA_CAMJE	Alanine--tRNA ligase (EC 6.1.1.7) (Alanyl-tRNA synthetase) (AlaRS)	alaS Cj0506	842	Cytoplasm.		ATP binding; alanine-tRNA ligase activity; alanyl-tRNA aminoacylation; cytoplasm; tRNA binding; zinc ion binding
Q9PPB8	SYC_CAMJE	Cysteine--tRNA ligase (EC 6.1.1.16) (Cysteinyl-tRNA synthetase) (CysRS)	cysS Cj0802	462	Cytoplasm.		ATP binding; cysteine-tRNA ligase activity; cysteinyl-tRNA aminoacylation; cytoplasm; zinc ion binding
Q9PHM7	SYD_CAMJE	Aspartate--tRNA ligase (EC 6.1.1.12) (Aspartyl-tRNA synthetase) (AspRS)	aspS Cj0640c	583	Cytoplasm.		ATP binding; aspartate-tRNA ligase activity; aspartyl-tRNA aminoacylation; cytoplasm; nucleic acid binding
Q9PP78	SYE1_CAMJE	Glutamate--tRNA ligase 1 (EC 6.1.1.17) (Glutamyl-tRNA synthetase 1) (GluRS 1)	gltX1 gltX2 Cj0845c	431	Cytoplasm.		ATP binding; cytoplasm; glutamate-tRNA ligase activity; glutamyl-tRNA aminoacylation; tRNA binding
O52914	SYE2_CAMJE	Glutamate--tRNA ligase 2 (EC 6.1.1.17) (Glutamyl-tRNA synthetase 2) (GluRS 2)	gltX2 gltX1 Cj1288c	463	Cytoplasm.		ATP binding; cytoplasm; glutamate-tRNA ligase activity; glutamyl-tRNA aminoacylation; tRNA binding
Q9PP34	SYFA_CAMJE	Phenylalanine--tRNA ligase alpha subunit (EC 6.1.1.20) (Phenylalanyl-tRNA synthetase alpha subunit) (PheRS)	pheS Cj0897	330	Cytoplasm.		ATP binding; cytoplasm; magnesium ion binding; phenylalanine-tRNA ligase activity; phenylalanyl-tRNA aminoacylation; tRNA binding
Q9PP35	SYFB_CAMJE	Phenylalanine--tRNA ligase beta subunit (EC 6.1.1.20) (Phenylalanyl-tRNA synthetase beta subunit) (PheRS)	pheT Cj0896	773	Cytoplasm.		ATP binding; DNA binding; DNA repair; cytoplasm; magnesium ion binding; phenylalanine-tRNA ligase activity; phenylalanyl-tRNA aminoacylation; tRNA binding; tRNA processing
Q9PPK3	SYGA_CAMJE	Glycine--tRNA ligase alpha subunit (EC 6.1.1.14) (Glycyl-tRNA synthetase alpha subunit) (GlyRS)	glyQ Cj0704	287	Cytoplasm.	X-ray crystallography (2)	ATP binding; cytoplasm; glycine-tRNA ligase activity; glycyl-tRNA aminoacylation
Q9PPF4	SYH_CAMJE	Histidine--tRNA ligase (EC 6.1.1.21) (Histidyl-tRNA synthetase) (HisRS)	hisS Cj0765c	408	Cytoplasm.		ATP binding; cytoplasm; histidine-tRNA ligase activity; histidyl-tRNA aminoacylation
P41257	SYI_CAMJE	Isoleucine--tRNA ligase (EC 6.1.1.5) (Isoleucyl-tRNA synthetase) (IleRS)	ileS Cj1061c	917	Cytoplasm.		ATP binding; aminoacyl-tRNA editing activity; cytoplasm; isoleucine-tRNA ligase activity; isoleucyl-tRNA aminoacylation; regulation of translational fidelity; zinc ion binding
P41258	SYK_CAMJE	Lysine--tRNA ligase (EC 6.1.1.6) (Lysyl-tRNA synthetase) (LysRS)	lysS Cj0401	501	Cytoplasm.		ATP binding; cytoplasm; lysine-tRNA ligase activity; lysyl-tRNA aminoacylation; magnesium ion binding; nucleic acid binding
Q9PNK3	SYL_CAMJE	Leucine--tRNA ligase (EC 6.1.1.4) (Leucyl-tRNA synthetase) (LeuRS)	leuS Cj1091	809	Cytoplasm.		ATP binding; aminoacyl-tRNA editing activity; cytoplasm; leucine-tRNA ligase activity; leucyl-tRNA aminoacylation; regulation of translational fidelity
Q9PP85	SYM_CAMJE	Methionine--tRNA ligase (EC 6.1.1.10) (Methionyl-tRNA synthetase) (MetRS)	metG metS Cj0838c	628	Cytoplasm.		ATP binding; cytoplasm; metal ion binding; methionine-tRNA ligase activity; methionyl-tRNA aminoacylation; tRNA binding
Q9PHX1	SYP_CAMJE	Proline--tRNA ligase (EC 6.1.1.15) (Prolyl-tRNA synthetase) (ProRS)	proS Cj0543	569	Cytoplasm.		ATP binding; aminoacyl-tRNA editing activity; cytoplasm; proline-tRNA ligase activity; prolyl-tRNA aminoacylation; regulation of translational fidelity
Q9PNC0	SYR_CAMJE	Arginine--tRNA ligase (EC 6.1.1.19) (Arginyl-tRNA synthetase) (ArgRS)	argS Cj1175c	530	Cytoplasm.	X-ray crystallography (1)	ATP binding; arginine-tRNA ligase activity; arginyl-tRNA aminoacylation; cytoplasm
Q9PIB3	SYS_CAMJE	Serine--tRNA ligase (EC 6.1.1.11) (Seryl-tRNA synthetase) (SerRS) (Seryl-tRNA(Ser/Sec) synthetase)	serS Cj0389	411	Cytoplasm.		ATP binding; cytoplasm; selenocysteine biosynthetic process; selenocysteinyl-tRNA(Sec) biosynthetic process; serine-tRNA ligase activity; seryl-tRNA aminoacylation
Q9PIS3	SYT_CAMJE	Threonine--tRNA ligase (EC 6.1.1.3) (Threonyl-tRNA synthetase) (ThrRS)	thrS Cj0206	602	Cytoplasm.		ATP binding; cytoplasm; metal ion binding; threonine-tRNA ligase activity; threonyl-tRNA aminoacylation
Q9PPE4	SYV_CAMJE	Valine--tRNA ligase (EC 6.1.1.9) (Valyl-tRNA synthetase) (ValRS)	valS Cj0775c	870	Cytoplasm.		ATP binding; aminoacyl-tRNA editing activity; cytoplasm; regulation of translational fidelity; valine-tRNA ligase activity; valyl-tRNA aminoacylation
Q9PIB4	SYW_CAMJE	Tryptophan--tRNA ligase (EC 6.1.1.2) (Tryptophanyl-tRNA synthetase) (TrpRS)	trpS Cj0388	319	Cytoplasm.	X-ray crystallography (2)	ATP binding; cytoplasm; tryptophan-tRNA ligase activity; tryptophanyl-tRNA aminoacylation
Q9PN27	SYY_CAMJE	Tyrosine--tRNA ligase (EC 6.1.1.1) (Tyrosyl-tRNA synthetase) (TyrRS)	tyrS Cj1271c	401	Cytoplasm.		ATP binding; RNA binding; cytoplasm; tyrosine-tRNA ligase activity; tyrosyl-tRNA aminoacylation
Q9PIL5	TAL_CAMJE	Transaldolase (EC 2.2.1.2)	tal Cj0281c	325	Cytoplasm.		cytoplasm; pentose-phosphate shunt; sedoheptulose-7-phosphate:D-glyceraldehyde-3-phosphate glyceronetransferase activity
Q9PNB9	TATA_CAMJE	Sec-independent protein translocase protein TatA	tatA Cj1176c	79	Cell inner membrane; Single-pass membrane protein.		TAT protein transport complex; integral to plasma membrane; protein secretion; protein transmembrane transporter activity; protein transport by the Tat complex
Q9PHT7	TATB_CAMJE	Sec-independent protein translocase protein TatB	tatB Cj0579c	138	Cell inner membrane; Single-pass membrane protein.		TAT protein transport complex; integral to plasma membrane; protein transmembrane transporter activity; protein transport by the Tat complex
Q9PHT8	TATC_CAMJE	Sec-independent protein translocase protein TatC	tatC mttB Cj0578c	245	Cell inner membrane; Multi-pass membrane protein.		TAT protein transport complex; integral to plasma membrane; protein transmembrane transporter activity; protein transport by the Tat complex
Q9PNT0	TGT_CAMJE	Queuine tRNA-ribosyltransferase (EC 2.4.2.29) (Guanine insertion enzyme) (tRNA-guanine transglycosylase)	tgt Cj1010	373	Unknown		metal ion binding; queuine tRNA-ribosyltransferase activity; queuosine biosynthetic process
Q9PI55	THIC_CAMJE	Phosphomethylpyrimidine synthase (EC 4.1.99.17) (Hydroxymethylpyrimidine phosphate synthase) (HMP-P synthase) (HMP-phosphate synthase) (HMPP synthase) (Thiamine biosynthesis protein ThiC)	thiC Cj0453	430	Unknown		4 iron, 4 sulfur cluster binding; lyase activity; thiamine biosynthetic process; thiamine diphosphate biosynthetic process; zinc ion binding
Q9PNL3	THIE_CAMJE	Thiamine-phosphate synthase (TP synthase) (TPS) (EC 2.5.1.3) (Thiamine-phosphate pyrophosphorylase) (TMP pyrophosphorylase) (TMP-PPase)	thiE Cj1081c	210	Unknown		magnesium ion binding; thiamine biosynthetic process; thiamine diphosphate biosynthetic process; thiamine-phosphate diphosphorylase activity
Q9PNP6	THIG_CAMJE	Thiazole synthase (EC 2.8.1.10)	thiG Cj1045c	258	Cytoplasm.		2-iminoacetate synthase activity; cytoplasm; sulfurtransferase activity; thiamine diphosphate biosynthetic process
Q9PJ85	THYX_CAMJE	Thymidylate synthase ThyX (TS) (TSase) (EC 2.1.1.148)	thyX Cj0026c	207	Unknown		dTMP biosynthetic process; flavin adenine dinucleotide binding; thymidylate synthase (FAD) activity
Q46108	TIG_CAMJE	Trigger factor (TF) (EC 5.2.1.8) (PPIase)	tig Cj0193c	444	Cytoplasm.		cell cycle; cell division; cytoplasm; peptidyl-prolyl cis-trans isomerase activity; protein folding; protein peptidyl-prolyl isomerization; protein transport
Q9PMK7	TILS_CAMJE	tRNA(Ile)-lysidine synthase (EC 6.3.4.19) (tRNA(Ile)-2-lysyl-cytidine synthase) (tRNA(Ile)-lysidine synthetase)	tilS Cj1453c	321	Cytoplasm.		ATP binding; cytoplasm; ligase activity, forming carbon-nitrogen bonds; tRNA modification
Q9PJ14	TOLB_CAMJE	Protein TolB	tolB Cj0112	402	Periplasm.		periplasmic space; protein import
Q9PLZ2	TOP1_CAMJE	DNA topoisomerase 1 (EC 5.99.1.2) (DNA topoisomerase I) (Omega-protein) (Relaxing enzyme) (Swivelase) (Untwisting enzyme)	topA Cj1686c	700	Unknown		ATP binding; DNA binding; DNA topoisomerase type I activity; DNA topological change; chromosome; metal ion binding
Q9PMQ6	TPIS_CAMJE	Triosephosphate isomerase (TIM) (EC 5.3.1.1) (Triose-phosphate isomerase)	tpiA Cj1401c	223	Cytoplasm.		cytoplasm; gluconeogenesis; glycolysis; pentose-phosphate shunt; triose-phosphate isomerase activity
Q9PPE0	TPX_CAMJE	Probable thiol peroxidase (EC 1.11.1.-)	tpx Cj0779	175	Unknown		cell redox homeostasis; thioredoxin peroxidase activity
Q0PB48	TRHBP_CAMJE	Group 3 truncated hemoglobin ctb (Cj-trHbP) (Truncated Hb)	ctb Cj0465c	127	Cytoplasm.	X-ray crystallography (1)	cytoplasm; heme binding; iron ion binding; oxygen binding; oxygen transport
Q9PP92	TRMA_CAMJE	tRNA/tmRNA (uracil-C(5))-methyltransferase (EC 2.1.1.-) (EC 2.1.1.35) (tRNA (uracil(54)-C(5))-methyltransferase) (tRNA(m5U54)-methyltransferase) (RUMT) (tmRNA (uracil(341)-C(5))-methyltransferase)	trmA Cj0831c	357	Unknown		S-adenosylmethionine-dependent tRNA (m5U54) methyltransferase activity
Q9PN20	TRMB_CAMJE	tRNA (guanine-N(7)-)-methyltransferase (EC 2.1.1.33) (tRNA (guanine(46)-N(7))-methyltransferase) (tRNA(m7G46)-methyltransferase)	trmB Cj1278c	392	Unknown		RNA (guanine-N7)-methylation; tRNA (guanine-N7-)-methyltransferase activity
Q9PPJ4	TRMD_CAMJE	tRNA (guanine-N(1)-)-methyltransferase (EC 2.1.1.228) (M1G-methyltransferase) (tRNA [GM37] methyltransferase)	trmD Cj0713	234	Cytoplasm.		cytoplasm; tRNA (guanine(37)-N(1))-methyltransferase activity
Q9PIF1	TRPA_CAMJE	Tryptophan synthase alpha chain (EC 4.2.1.20)	trpA Cj0349	249	Unknown	X-ray crystallography (1)	tryptophan synthase activity
Q9PIF2	TRPB_CAMJE	Tryptophan synthase beta chain (EC 4.2.1.20)	trpB Cj0348	392	Unknown		tryptophan synthase activity
Q9PI11	TRPC_CAMJE	Indole-3-glycerol phosphate synthase (IGPS) (EC 4.1.1.48)	trpC Cj0498	258	Unknown		indole-3-glycerol-phosphate synthase activity; tryptophan biosynthetic process
Q9PIF3	TRPF_CAMJE	N-(5'-phosphoribosyl)anthranilate isomerase (PRAI) (EC 5.3.1.24)	trpF Cj0347	199	Unknown		phosphoribosylanthranilate isomerase activity; tryptophan biosynthetic process
Q9PP96	TRUA_CAMJE	tRNA pseudouridine synthase A (EC 5.4.99.12) (tRNA pseudouridine(38-40) synthase) (tRNA pseudouridylate synthase I) (tRNA-uridine isomerase I)	truA Cj0827	241	Unknown		RNA binding; pseudouridine synthase activity; tRNA pseudouridine synthesis
Q9PNJ2	TRUB_CAMJE	tRNA pseudouridine synthase B (EC 5.4.99.25) (tRNA pseudouridine(55) synthase) (Psi55 synthase) (tRNA pseudouridylate synthase) (tRNA-uridine isomerase)	truB Cj1102	272	Unknown		RNA binding; pseudouridine synthase activity; tRNA pseudouridine synthesis
Q9PMK3	TRUD_CAMJE	tRNA pseudouridine synthase D (EC 5.4.99.27) (tRNA pseudouridine(13) synthase) (tRNA pseudouridylate synthase D) (tRNA-uridine isomerase D)	truD Cj1457c	372	Unknown		RNA binding; pseudouridine synthase activity; tRNA pseudouridine synthesis
Q0P8R5	TSAD_CAMJE	tRNA N6-adenosine threonylcarbamoyltransferase (EC 2.3.1.-) (t(6)A37 threonylcarbamoyladenosine biosynthesis protein TsaD) (tRNA threonylcarbamoyladenosine biosynthesis protein TsaD)	tsaD gcp Cj1344c	335	Cytoplasm.		cytoplasm; metalloendopeptidase activity; threonylcarbamoyladenosine biosynthetic process
Q9PIH5	UBIE_CAMJE	Ubiquinone/menaquinone biosynthesis methyltransferase ubiE (EC 2.1.1.163) (EC 2.1.1.201) (2-methoxy-6-polyprenyl-1,4-benzoquinol methylase) (Demethylmenaquinone methyltransferase)	ubiE Cj0324	235	Unknown		menaquinone biosynthetic process; methyltransferase activity; ubiquinone biosynthetic process
Q9PJ40	UNG_CAMJE	Uracil-DNA glycosylase (UDG) (EC 3.2.2.27)	ung Cj0086c	231	Cytoplasm.		base-excision repair; cytoplasm; uracil DNA N-glycosylase activity
Q9PIS4	UPPP_CAMJE	Undecaprenyl-diphosphatase (EC 3.6.1.27) (Bacitracin resistance protein) (Undecaprenyl pyrophosphate phosphatase)	uppP bacA upk Cj0205	267	Cell inner membrane; Multi-pass membrane protein.		dephosphorylation; integral to membrane; peptidoglycan biosynthetic process; plasma membrane; regulation of cell shape; response to antibiotic; undecaprenyl-diphosphatase activity
Q9PN13	UPP_CAMJE	Uracil phosphoribosyltransferase (EC 2.4.2.9) (UMP pyrophosphorylase) (UPRTase)	upp Cj1286c	208	Unknown		GTP binding; UMP salvage; magnesium ion binding; uracil phosphoribosyltransferase activity; uracil salvage
Q9PPM7	UVRB_CAMJE	UvrABC system protein B (Protein UvrB) (Excinuclease ABC subunit B)	uvrB Cj0680c	657	Cytoplasm.		ATP binding; DNA binding; SOS response; cytoplasm; excinuclease ABC activity; helicase activity; nucleic acid phosphodiester bond hydrolysis; nucleotide-excision repair
Q9PN51	UVRC_CAMJE	UvrABC system protein C (Protein UvrC) (Excinuclease ABC subunit C)	uvrC Cj1246c	600	Cytoplasm.		DNA binding; SOS response; cytoplasm; excinuclease ABC activity; excinuclease repair complex; nucleotide-excision repair
Q9PNM6	Y1068_CAMJE	Putative zinc metalloprotease Cj1068 (EC 3.4.24.-)	Cj1068	368	Cell inner membrane; Multi-pass membrane protein.		integral to membrane; metal ion binding; metalloendopeptidase activity; plasma membrane; proteolysis
Q9PNC3	Y1172_CAMJE	Probable transcriptional regulatory protein Cj1172c	Cj1172c	235	Cytoplasm.		DNA binding; cytoplasm; regulation of transcription, DNA-dependent; transcription, DNA-dependent
Q9PN78	Y1217_CAMJE	Laccase domain protein Cj1217c	Cj1217c	226	Unknown
Q9PMR0	Y1397_CAMJE	Uncharacterized protein Cj1397	Cj1397	74	Unknown		transition metal ion binding
Q9PML1	Y1449_CAMJE	UPF0306 protein Cj1449c	Cj1449c	135	Unknown		FMN binding; oxidoreductase activity
Q9PMJ7	Y1463_CAMJE	Uncharacterized protein Cj1463	Cj1463	113	Unknown
Q9PIX9	Y148_CAMJE	UPF0102 protein Cj0148c	Cj0148c	112	Unknown		nuclease activity; nucleic acid binding; nucleic acid phosphodiester bond hydrolysis
Q9PMC8	Y1541_CAMJE	UPF0271 protein Cj1541	Cj1541	255	Unknown		carbohydrate metabolic process; catalytic activity
Q9PM34	Y1642_CAMJE	Nucleoid-associated protein Cj1642	Cj1642	99	Cytoplasm â€º nucleoid.		DNA binding; bacterial nucleoid; cytoplasm
Q9PIQ8	Y236_CAMJE	Uncharacterized protein Cj0236c	Cj0236c	231	Cell membrane; Multi-pass membrane protein.		integral to membrane; plasma membrane
Q9PIP2	Y253_CAMJE	Uncharacterized protein Cj0253	Cj0253	87	Unknown
Q9PIM5	Y270_CAMJE	Probable tautomerase Cj0270 (EC 5.3.2.-)	Cj0270	68	Unknown		cellular aromatic compound metabolic process; isomerase activity
Q9PID1	Y371_CAMJE	UPF0323 lipoprotein Cj0371	Cj0371	201	Cell membrane; Lipid-anchor.		plasma membrane
Q9PIC8	Y374_CAMJE	UPF0234 protein Cj0374	Cj0374	163	Unknown
Q9PI04	Y507_CAMJE	Maf-like protein Cj0507	Cj0507	183	Cytoplasm.		cytoplasm
Q9PHS3	Y593_CAMJE	UPF0126 membrane protein Cj0593c	Cj0593c	210	Cell membrane; Multi-pass membrane protein.		integral to membrane; plasma membrane
Q9PPK2	Y705_CAMJE	UPF0135 protein Cj0705	Cj0705	241	Unknown
Q9PP77	Y846_CAMJE	Uncharacterized metallophosphoesterase Cj0846 (EC 3.1.-.-)	Cj0846	374	Unknown		hydrolase activity; metal ion binding
P45492	Y983_CAMJE	Uncharacterized lipoprotein Cj0983	Cj0983	372	Cell membrane; Lipid-anchor.		plasma membrane
P45491	Y984_CAMJE	Uncharacterized protein Cj0984	Cj0984	246	Unknown
P45490	Y987_CAMJE	Uncharacterized protein Cj0987c	Cj0987c	321	Cell membrane; Multi-pass membrane protein.		integral to membrane; plasma membrane; transmembrane transport
P45489	Y990_CAMJE	Uncharacterized protein Cj0990c	Cj0990c	253	Unknown
Q0P9Q9	Y993_CAMJE	UPF0763 protein Cj0993c	Cj0993c	163	Unknown
Q9PNU1	Y999_CAMJE	UPF0324 membrane protein Cj0999c	Cj0999c	365	Cell membrane; Multi-pass membrane protein.		integral to membrane; plasma membrane
Q9PJ06	YBEY_CAMJE	Endoribonuclease YbeY (EC 3.1.-.-)	ybeY Cj0121	135	Cytoplasm.		cytoplasm; endoribonuclease activity; metalloendopeptidase activity; nucleic acid phosphodiester bond hydrolysis; rRNA processing; zinc ion binding
Q9PIC3	YEDY_CAMJE	Sulfoxide reductase catalytic subunit YedY (EC 1.8.-.-)	yedY Cj0379c	297	Periplasm.		electron carrier activity; metal ion binding; molybdopterin cofactor binding; oxidoreductase activity, acting on a sulfur group of donors; periplasmic space
Q9PNX7	YIDC_CAMJE	Membrane protein insertase YidC (Foldase YidC) (Membrane integrase YidC) (Membrane protein YidC)	yidC Cj0958c	528	Cell inner membrane; Multi-pass membrane protein.		integral to membrane; plasma membrane; protein insertion into membrane; protein transport
Q9PNX6	YIDD_CAMJE	Putative membrane protein insertion efficiency factor	Cj0959c	113	Cell inner membrane; Peripheral membrane protein; Cytoplasmic side.		plasma membrane
Q9PIN2	ZUPT_CAMJE	Zinc transporter ZupT	zupT Cj0263	291	Cell membrane; Multi-pass membrane protein.		integral to membrane; metal ion transmembrane transporter activity; plasma membrane; zinc ion transport
Q0P8S3	Q0P8S3_CAMJE	Putative uncharacterized protein maf1 (Putative uncharacterized protein maf4)	maf4 maf1 Cj1318 Cj1335	649	Unknown
Q0PBZ1	Q0PBZ1_CAMJE	Thioredoxin reductase (EC 1.8.1.9)	trxB Cj0146c	312	Unknown	X-ray crystallography (1)	cytoplasm; flavin adenine dinucleotide binding; removal of superoxide radicals; thioredoxin-disulfide reductase activity
Q0PC06	Q0PC06_CAMJE	Putative peptidase M23 family protein	Cj0131	457	Unknown
Q0PC19	Q0PC19_CAMJE	Putative uncharacterized protein	Cj0118	251	Unknown		ATP binding; tRNA processing
Q0PC46	Q0PC46_CAMJE	Putative lipoprotein	Cj0091	207	Unknown
Q0PC54	Q0PC54_CAMJE	Cytochrome bd oxidase subunit I (EC 1.10.3.-)	cydA Cj0081	520	Unknown		membrane; oxidoreductase activity
Q0PC57	Q0PC57_CAMJE	Cytolethal distending toxin B	cdtB Cj0078c	265	Unknown		pathogenesis
Q0PC62	Q0PC62_CAMJE	Putative uncharacterized protein	Cj0073c	218	Unknown
Q0PC65	Q0PC65_CAMJE	Protease	pspA Cj0068	298	Unknown		peptidase activity; proteolysis
Q0PC74	Q0PC74_CAMJE	Putative flagellar motor switch protein	fliY Cj0059c	280	Unknown		bacterial-type flagellum basal body; chemotaxis; ciliary or bacterial-type flagellar motility; membrane; motor activity
Q0PC87	Q0PC87_CAMJE	GTP-binding protein TypA homolog	typA Cj0039c	602	Unknown		GTP binding; GTP catabolic process; GTPase activity
Q0PC89	Q0PC89_CAMJE	Putative cytochrome C	Cj0037c	347	Unknown		electron carrier activity; heme binding; iron ion binding
Q0PCA6	Q0PCA6_CAMJE	Putative MCP-domain signal transduction protein	Cj0019c	592	Unknown		chemotaxis; integral to membrane; signal transducer activity
Q0PCB4	Q0PCB4_CAMJE	Putative non-specific DNA binding protein. Functional classification-Synthesis and modification of macromolecules-DNA replication,restriction/modification, recombination and repair	Cj0011c	79	Unknown		DNA binding; DNA repair
Q0PCC0	Q0PCC0_CAMJE	Molydopterin containing oxidoreductase	Cj0005c	412	Unknown		electron carrier activity; molybdenum ion binding; oxidoreductase activity
Q0P7Z8	Q0P7Z8_CAMJE	Putative TonB transport protein	tonB2 Cj1630	227	Unknown		energy transducer activity; outer membrane-bounded periplasmic space; siderophore transmembrane transport; siderophore transmembrane transporter activity
Q0P814	Q0P814_CAMJE	Haemin uptake system outer membrane receptor	chuA Cj1614	709	Cell outer membrane.		cell outer membrane; plasma membrane; receptor activity; transporter activity
Q0P8I8	Q0P8I8_CAMJE	Putative methyltransferase family protein	Cj1426c	283	Unknown		methyltransferase activity
Q0P8L9	Q0P8L9_CAMJE	Putative cystathionine beta-lyase (EC 4.4.1.8)	metC' Cj1393	348	Unknown		cystathionine beta-lyase activity; metabolic process; pyridoxal phosphate binding
Q0P8M7	Q0P8M7_CAMJE	Flavodoxin	fldA Cj1382c	163	Unknown		FMN binding; electron carrier activity; iron ion binding; oxidoreductase activity
Q0P8M8	Q0P8M8_CAMJE	Putative lipoprotein	Cj1381	176	Unknown
Q0P8Q8	Q0P8Q8_CAMJE	Phospholipase A (EC 3.1.1.32)	pldA Cj1351	329	Unknown		1-acyl-2-lysophosphatidylserine acylhydrolase activity; lipid metabolic process; membrane; phosphatidylcholine 1-acylhydrolase activity; phosphatidylserine 1-acylhydrolase activity
Q0P8Y7	Q0P8Y7_CAMJE	N-acetylmuramoyl-L-alanine amidase (EC 3.5.1.28)	amiA Cj1269c	659	Unknown		N-acetylmuramoyl-L-alanine amidase activity; peptidoglycan catabolic process
Q0P8Z9	Q0P8Z9_CAMJE	Putative efflux pump	Cj1257c	394	Unknown		integral to membrane; plasma membrane; transmembrane transport; transporter activity
Q0P928	Q0P928_CAMJE	Serine protease (Protease DO) (EC 3.4.21.-)	htrA Cj1228c	472	Unknown		proteolysis; serine-type endopeptidase activity
Q0P9E1	Q0P9E1_CAMJE	Putative uncharacterized protein	Cj1113	265	Unknown		oxidoreductase activity; transition metal ion binding
Q0P9U2	Q0P9U2_CAMJE	Putative uncharacterized protein	Cj0957c	272	Unknown
Q0P9V2	Q0P9V2_CAMJE	Putative carbon-nitrogen hydrolase	Cj0947c	290	Unknown		hydrolase activity, acting on carbon-nitrogen (but not peptide) bonds; nitrogen compound metabolic process
Q0P9Z5	Q0P9Z5_CAMJE	Putative amino-acid transport protein	Cj0903c	488	Unknown		alanine:sodium symporter activity; membrane
Q0P9Z8	Q0P9Z8_CAMJE	Small hydrophobic protein	Cj0900c	59	Unknown
Q0PA98	Q0PA98_CAMJE	Putative uncharacterized protein	Cj0792	292	Unknown		nuclease activity; nucleic acid binding; nucleic acid phosphodiester bond hydrolysis
Q0PAK4	Q0PAK4_CAMJE	RNA polymerase sigma-54 factor	rpoN Cj0670	416	Unknown		DNA binding; DNA-dependent transcription, initiation; DNA-directed RNA polymerase activity; sequence-specific DNA binding transcription factor activity; sigma factor activity
Q0PAV9	Q0PAV9_CAMJE	Putative integral membrane protein	Cj0557c	361	Unknown
Q0PAW7	Q0PAW7_CAMJE	Flagellar protein	fliS Cj0549	128	Unknown		bacterial-type flagellum
Q0PAZ4	Q0PAZ4_CAMJE	Putative Na+/Pi cotransporter protein	Cj0522	167	Unknown		membrane; sodium-dependent phosphate transmembrane transporter activity
Q0PB04	Q0PB04_CAMJE	Putative secreted protease	Cj0511	444	Unknown		proteolysis; serine-type peptidase activity
Q0PB07	Q0PB07_CAMJE	Penicillin-binding protein	pbpA Cj0508	643	Unknown		penicillin binding; peptidase activity; peptidoglycan biosynthetic process; response to antibiotic; transferase activity, transferring pentosyl groups
Q0PB13	Q0PB13_CAMJE	Putative rhodanese-like domain protein	Cj0500	332	Unknown		tRNA 2-selenouridine synthase activity; tRNA seleno-modification
Q0PB25	Q0PB25_CAMJE	Putative uncharacterized protein	Cj0488	105	Unknown		cytoplasm; racemase and epimerase activity, acting on carbohydrates and derivatives; rhamnose metabolic process
Q0PB62	Q0PB62_CAMJE	Ribulose-phosphate 3-epimerase (EC 5.1.3.1)	rep Cj0451	215	Unknown		metal ion binding; pentose-phosphate shunt; ribulose-phosphate 3-epimerase activity
Q0PB99	Q0PB99_CAMJE	Putative ATP/GTP binding protein	Cj0411	728	Unknown		GTP binding; GTP catabolic process; GTPase activity
Q0PBC3	Q0PBC3_CAMJE	Shikimate kinase (SK) (EC 2.7.1.71)	aroK Cj0387	165	Cytoplasm.	X-ray crystallography (1)	ATP binding; aromatic amino acid family biosynthetic process; chorismate biosynthetic process; cytoplasm; magnesium ion binding; shikimate kinase activity
Q0PBC5	Q0PBC5_CAMJE	Putative integral membrane protein	Cj0385c	310	Unknown		membrane
Q0PBE1	Q0PBE1_CAMJE	Putative ferredoxin domain-containing integral membrane protein	Cj0369c	458	Unknown		electron carrier activity; integral to membrane; iron-sulfur cluster binding
Q0PBG9	Q0PBG9_CAMJE	Putative nucleoside hydrolase	Cj0340	335	Unknown		hydrolase activity
Q0PBH5	Q0PBH5_CAMJE	Alkyl hydroperoxide reductase (EC 3.4.-.-)	ahpC Cj0334	198	Unknown		antioxidant activity; hydrolase activity; peroxiredoxin activity
Q0PBJ0	Q0PBJ0_CAMJE	Flagellar motor switch protein	fliG Cj0319	342	Unknown		bacterial-type flagellum; chemotaxis; ciliary or bacterial-type flagellar motility; motor activity
Q0PBJ1	Q0PBJ1_CAMJE	Flagellar M-ring protein	fliF Cj0318	560	Bacterial flagellum basal body.		bacterial-type flagellum basal body, MS ring; ciliary or bacterial-type flagellar motility; motor activity
Q0PBK3	Q0PBK3_CAMJE	8-amino-7-oxononanoate synthase (EC 2.3.1.47)	bioF Cj0306c	380	Unknown		8-amino-7-oxononanoate synthase activity; biosynthetic process; pyridoxal phosphate binding
Q0PBM6	Q0PBM6_CAMJE	Putative uncharacterized protein	Cj0280	140	Unknown
Q0PBN4	Q0PBN4_CAMJE	Bacterioferritin comigratory protein homolog	Cj0271	151	Unknown		antioxidant activity; oxidoreductase activity
Q0PBN9	Q0PBN9_CAMJE	Putative integral membrane protein	Cj0266c	169	Unknown
Q0PBP6	Q0PBP6_CAMJE	Dihydroorotase (EC 3.5.2.3)	pyrC Cj0259	335	Unknown	X-ray crystallography (1)	'de novo' UMP biosynthetic process; dihydroorotase activity; metal ion binding; pyrimidine nucleobase biosynthetic process
Q0PBP9	Q0PBP9_CAMJE	Putative sulfatase family protein	Cj0256	512	Unknown		integral to membrane; sulfuric ester hydrolase activity
Q0PBQ7	Q0PBQ7_CAMJE	Putative uncharacterized protein	Cj0248	285	Unknown	X-ray crystallography (1)
Q0PBT5	Q0PBT5_CAMJE	Putative oligopeptide transporter, OPT family	Cj0204	665	Unknown		transmembrane transport
Q0PBU0	Q0PBU0_CAMJE	Putative periplasmic protein	Cj0199c	373	Unknown
Q0PBV0	Q0PBV0_CAMJE	Putative uncharacterized protein	Cj0189c	232	Unknown
Q0PBV1	Q0PBV1_CAMJE	Putative kinase	Cj0188c	456	Unknown		kinase activity
Q0PBV4	Q0PBV4_CAMJE	Putative phnA domain protein	Cj0185c	69	Unknown
Q0PBV9	Q0PBV9_CAMJE	Biopolymer transport protein	exbD1 Cj0180	136	Membrane; Single-pass type II membrane protein.		integral to membrane; protein transport; transporter activity
Q0PBW4	Q0PBW4_CAMJE	Putative iron-uptake ABC transport system,periplasmic iron-binding protein	cfbpA Cj0175c	334	Unknown	X-ray crystallography (2)	metal ion binding
Q0PBX8	Q0PBX8_CAMJE	Putative 6-pyruvoyl tetrahydropterin synthase (EC 4.2.3.12)	Cj0159c	193	Unknown		6-pyruvoyltetrahydropterin synthase activity
Q0PBZ0	Q0PBZ0_CAMJE	Thioredoxin	trxA Cj0147c	104	Unknown		cell redox homeostasis; electron carrier activity; glycerol ether metabolic process; protein disulfide oxidoreductase activity
Q0PC14	Q0PC14_CAMJE	tRNA-dihydrouridine synthase (EC 1.-.-.-)	Cj0123c	308	Unknown		flavin adenine dinucleotide binding; tRNA dihydrouridine synthase activity; tRNA dihydrouridine synthesis
Q0PC17	Q0PC17_CAMJE	Putative uncharacterized protein	Cj0120	204	Unknown
Q0PC20	Q0PC20_CAMJE	5'-methylthioadenosine/S-adenosylhomocysteine nucleosidase (EC 3.2.2.16)	pfs Cj0117	229	Unknown		L-methionine salvage from methylthioadenosine; adenosylhomocysteine nucleosidase activity; methylthioadenosine nucleosidase activity; nucleoside catabolic process
Q0P811	Q0P811_CAMJE	Putative haemin uptake system periplasmic haemin-binding protein	chuD Cj1617	268	Unknown
Q0P820	Q0P820_CAMJE	Putative two-component regulator	Cj1608	295	Unknown		intracellular signal transduction; phosphorelay response regulator activity; regulation of transcription, DNA-dependent
Q0P826	Q0P826_CAMJE	Putative uncharacterized protein	Cj1602	318	Unknown		regulation of transcription, DNA-dependent; transcription, DNA-dependent
Q0P862	Q0P862_CAMJE	NADH-quinone oxidoreductase subunit N (EC 1.6.99.5) (NADH dehydrogenase I subunit N) (NDH-1 subunit N)	nuoN Cj1566c	462	Cell inner membrane; Multi-pass membrane protein. Membrane; Multi-pass membrane protein.		ATP synthesis coupled electron transport; NADH dehydrogenase (ubiquinone) activity; integral to membrane; photosynthesis, light reaction; plasma membrane; quinone binding; transport
Q0P874	Q0P874_CAMJE	Putative type I restriction enzyme S protein	hsdS Cj1551c	380	Unknown		DNA binding; DNA modification
Q0P887	Q0P887_CAMJE	Putative anion-uptake ABC-transport system ATP-binding protein	Cj1538c	331	Unknown		ATP binding; ATP catabolic process; ATPase activity
Q0P8B0	Q0P8B0_CAMJE	FdhD protein	fdhD Cj1508c	260	Cytoplasm.		cytoplasm; formate dehydrogenase (NAD+) activity; formate dehydrogenase complex
Q0P8B6	Q0P8B6_CAMJE	Putative sodium/proline symporter	putP Cj1502c	495	Membrane; Multi-pass membrane protein.		integral to membrane; proline:sodium symporter activity; sodium ion binding
Q0P8C5	Q0P8C5_CAMJE	Putative two-component sensor	Cj1492c	403	Unknown		ATP binding; phosphorelay sensor kinase activity; signal transduction by phosphorylation
Q0P8E6	Q0P8E6_CAMJE	Putative type II protein secretion system E protein	ctsE Cj1471c	519	Unknown		ATP binding; nucleoside-triphosphatase activity; transport
Q0P8E7	Q0P8E7_CAMJE	Putative integral membrane protein	Cj1468	254	Unknown		integral to membrane
Q0P8I2	Q0P8I2_CAMJE	Putative sugar transferase	Cj1432c	1031	Unknown		biosynthetic process; hydrolase activity; transferase activity
Q0P8I6	Q0P8I6_CAMJE	GDP-L-fucose synthetase (EC 1.1.1.271)	fcl Cj1428c	346	Unknown		GDP-L-fucose biosynthetic process; GDP-L-fucose synthase activity; coenzyme binding
Q0P8J7	Q0P8J7_CAMJE	Putative amidotransferase	Cj1417c	200	Unknown		transferase activity
Q0P8J9	Q0P8J9_CAMJE	Putative adenylylsulfate kinase (EC 2.7.1.25)	cysC Cj1415c	170	Unknown		ATP binding; adenylylsulfate kinase activity; sulfate assimilation
Q0P8K0	Q0P8K0_CAMJE	Capsule polysaccharide modification protein	kpsC Cj1414c	689	Unknown		polysaccharide biosynthetic process; polysaccharide transport
Q0P8K3	Q0P8K3_CAMJE	Putative cytochrome P450	Cj1411c	453	Unknown		electron carrier activity; heme binding; iron ion binding; monooxygenase activity; oxidoreductase activity, acting on paired donors, with incorporation or reduction of molecular oxygen
Q0P8M3	Q0P8M3_CAMJE	Ankyrin-repeat containing protein	Cj1386	156	Unknown
Q0P8N2	Q0P8N2_CAMJE	Putative ferredoxin	Cj1377c	553	Unknown		4 iron, 4 sulfur cluster binding; electron carrier activity; metal ion binding; oxidoreductase activity
Q0P8N3	Q0P8N3_CAMJE	Putative periplasmic protein	Cj1376	269	Unknown
Q0P8N6	Q0P8N6_CAMJE	Putative ntegral membrane protein	Cj1373	823	Unknown		integral to membrane
Q0P8P4	Q0P8P4_CAMJE	Putative secreted serine protease (EC 3.4.21.-)	Cj1365c	1041	Unknown		proteolysis; serine-type endopeptidase activity
Q0P8Q2	Q0P8Q2_CAMJE	Putative periplasmic cytochrome C (EC 1.7.2.2)	nrfA Cj1357c	610	Unknown		nitrite reductase (cytochrome, ammonia-forming) activity; nitrogen compound metabolic process; periplasmic space
Q0P8S6	Q0P8S6_CAMJE	Putative oxidoreductase (Flagellin modification)	ptmA Cj1332	256	Unknown		oxidation-reduction process; oxidoreductase activity
Q0P8X3	Q0P8X3_CAMJE	Putative K+ uptake protein	ktrA Cj1284	216	Unknown		cation transmembrane transporter activity; potassium ion transport
Q0P8X4	Q0P8X4_CAMJE	Putative K+ uptake protein	ktrB Cj1283	447	Unknown		integral to membrane; potassium ion symporter activity
Q0P8X7	Q0P8X7_CAMJE	Putative fibronectin domain-containing lipoprotein	Cj1279c	411	Unknown
Q0P8X9	Q0P8X9_CAMJE	Putative ABC transporter ATP-binding protein	Cj1277c	221	Unknown		ATP binding; ATP catabolic process; ATPase activity
Q0P8Z0	Q0P8Z0_CAMJE	Ni/Fe-hydrogenase large subunit (EC 1.12.5.1)	hydB Cj1266c	571	Unknown		ferredoxin hydrogenase activity; hydrogen:quinone oxidoreductase activity; nickel cation binding
Q0P8Z5	Q0P8Z5_CAMJE	Two-component regulator	racR Cj1261	223	Unknown		DNA binding; intracellular signal transduction; phosphorelay response regulator activity; regulation of transcription, DNA-dependent; transcription, DNA-dependent
Q0P912	Q0P912_CAMJE	Putative radical SAM domain protein	Cj1244	300	Unknown		catalytic activity; iron-sulfur cluster binding; metabolic process
Q0P919	Q0P919_CAMJE	Putative phosphatase	Cj1237c	324	Unknown
Q0P943	Q0P943_CAMJE	Putative glycolate oxidase subunit D	glcD Cj1213c	460	Unknown		UDP-N-acetylmuramate dehydrogenase activity; flavin adenine dinucleotide binding
Q0P949	Q0P949_CAMJE	Putative lipoprotein thiredoxin	Cj1207c	185	Unknown		cell redox homeostasis; electron carrier activity; glycerol ether metabolic process; protein disulfide oxidoreductase activity
Q0P954	Q0P954_CAMJE	Methylenetetrahydrofolate reductase (EC 1.5.1.20)	metF Cj1202	282	Unknown		cytosol; methionine biosynthetic process; methylenetetrahydrofolate reductase (NADPH) activity; tetrahydrofolate interconversion
Q0P9B4	Q0P9B4_CAMJE	Alpha-2,3 sialyltransferase	cstIII Cj1140	294	Unknown		transferase activity, transferring glycosyl groups
Q0P9E8	Q0P9E8_CAMJE	Putative periplasmic thioredoxin	Cj1106	200	Unknown		oxidation-reduction process; oxidoreductase activity
Q0P9F8	Q0P9F8_CAMJE	S-adenosylmethionine synthetase (EC 2.5.1.6)	metK Cj1096c	398	Unknown		ATP binding; S-adenosylmethionine biosynthetic process; methionine adenosyltransferase activity
Q0P9H0	Q0P9H0_CAMJE	Putative ATP/GTP-binding protein	Cj1084c	253	Unknown
Q0P9M1	Q0P9M1_CAMJE	Outer membrane component of efflux system (Multidrug efflux system CmeDEF)	cmeD Cj1031	424	Unknown		transporter activity
Q0P9N5	Q0P9N5_CAMJE	Branched-chain amino-acid ABC transport system permease protein	livH Cj1017c	298	Unknown		integral to membrane; plasma membrane; transporter activity
Q0P9Q7	Q0P9Q7_CAMJE	Delta-aminolevulinic acid dehydratase (EC 4.2.1.24)	hemB Cj0995c	327	Unknown		metal ion binding; porphobilinogen synthase activity; porphyrin-containing compound biosynthetic process
Q0P9S2	Q0P9S2_CAMJE	Putative peptidase	Cj0980	422	Unknown		hydrolase activity; proteolysis
Q0P9T4	Q0P9T4_CAMJE	Putative acyl-CoA thioester hydrolase (EC 3.1.2.-)	Cj0965c	124	Unknown		hydrolase activity
Q0P9V0	Q0P9V0_CAMJE	Putative peptidyl-arginine deiminase family protein	Cj0949c	325	Unknown		protein-arginine deiminase activity; putrescine biosynthetic process
Q0P9W4	Q0P9W4_CAMJE	Transporter	Cj0935c	444	Unknown		integral to membrane; neurotransmitter:sodium symporter activity
Q0P9X9	Q0P9X9_CAMJE	Putative ABC-type amino-acid transporter permease protein	Cj0920c	250	Membrane; Multi-pass membrane protein.		integral to membrane; plasma membrane; transporter activity
Q0P9Y0	Q0P9Y0_CAMJE	Putative ABC-type amino-acid transporter permease protein	Cj0919c	219	Membrane; Multi-pass membrane protein.		integral to membrane; plasma membrane; transporter activity
Q0PA05	Q0PA05_CAMJE	30S ribosomal protein S1	rpsA Cj0893c	556	Unknown		RNA binding; ribosome; structural constituent of ribosome; translation
Q0PA08	Q0PA08_CAMJE	Putative sensory transduction transcriptional regulator	Cj0890c	220	Unknown		DNA binding; intracellular signal transduction; phosphorelay response regulator activity; regulation of transcription, DNA-dependent; transcription, DNA-dependent
Q0PA09	Q0PA09_CAMJE	Putative sensory trasnduction histidine kinase	Cj0889c	429	Unknown		ATP binding; membrane; phosphorelay sensor kinase activity; phosphorelay signal transduction system; signal transduction by phosphorylation
Q0PA27	Q0PA27_CAMJE	DNA recombinase	xerD Cj0863c	354	Unknown		DNA binding; DNA integration; DNA recombination
Q0PA54	Q0PA54_CAMJE	Methylated-DNA--protein-cysteine methyltransferase (EC 2.1.1.63) (6-O-methylguanine-DNA methyltransferase) (O-6-methylguanine-DNA-alkyltransferase)	ogt Cj0836	150	Cytoplasm.		DNA dealkylation involved in DNA repair; cytoplasm; methylated-DNA-[protein]-cysteine S-methyltransferase activity
Q0PA57	Q0PA57_CAMJE	Putative oxidoreductase	Cj0833c	249	Unknown		oxidation-reduction process; oxidoreductase activity
Q0PA58	Q0PA58_CAMJE	Putative Na+/H+ antiporter family protein	Cj0832c	577	Unknown		integral to membrane
Q0PA62	Q0PA62_CAMJE	Threonine dehydratase biosynthetic (EC 4.3.1.19)	ilvA Cj0828c	403	Unknown		L-threonine ammonia-lyase activity; pyridoxal phosphate binding; threonine catabolic process
Q0PA65	Q0PA65_CAMJE	Putative processing peptidase	Cj0825	258	Unknown		aspartic-type endopeptidase activity; membrane
Q0PA77	Q0PA77_CAMJE	3-deoxy-manno-octulosonate cytidylyltransferase (EC 2.7.7.38)	kdsB Cj0813	239	Cytoplasm.		3-deoxy-manno-octulosonate cytidylyltransferase activity; CMP-keto-3-deoxy-D-manno-octulosonic acid biosynthetic process; cytoplasm; lipopolysaccharide biosynthetic process
Q0PAA6	Q0PAA6_CAMJE	Putative periplasmic protein	napL Cj0784	304	Unknown
Q0PAB3	Q0PAB3_CAMJE	Putative ATP-dependent DNA helicase	Cj0777	676	Unknown		ATP binding; ATP-dependent DNA helicase activity; DNA binding
Q0PAE6	Q0PAE6_CAMJE	Putative HAD-superfamily hydrolase	Cj0733	212	Unknown		dephosphorylation; phosphatase activity
Q0PAF4	Q0PAF4_CAMJE	Molybdopterin biosynthesis protein	Cj0725c	180	Unknown		Mo-molybdopterin cofactor biosynthetic process
Q0PAF7	Q0PAF7_CAMJE	Putative DNA methylase	Cj0722c	271	Unknown		nucleic acid binding; protein methyltransferase activity
Q0PAG0	Q0PAG0_CAMJE	Putative uncharacterized protein	Cj0719c	210	Unknown
Q0PAH0	Q0PAH0_CAMJE	Signal recognition particle protein	ffh Cj0709	445	Unknown		7S RNA binding; GTP binding; GTP catabolic process; GTPase activity; SRP-dependent cotranslational protein targeting to membrane; signal recognition particle
Q0PAI2	Q0PAI2_CAMJE	Flagellar basal-body rod protein	flgG2 Cj0697	270	Unknown		bacterial-type flagellum; ciliary or bacterial-type flagellar motility; motor activity; structural molecule activity
Q0PAI9	Q0PAI9_CAMJE	Putative restriction/modification enzyme	Cj0690c	1250	Unknown		methyltransferase activity; nucleic acid binding
Q0PAJ1	Q0PAJ1_CAMJE	Putative phosphate acetyltransferase (EC 2.3.1.8)	pta Cj0688	501	Unknown		phosphate acetyltransferase activity
Q0PAN2	Q0PAN2_CAMJE	NOL1/NOP2/sun family protein	Cj0636	279	Unknown
Q0PAP4	Q0PAP4_CAMJE	Hydrogenase isoenzymes formation protein	hypB Cj0623	247	Unknown		GTP catabolic process; GTPase activity; nickel cation binding; protein complex assembly
Q0PAP9	Q0PAP9_CAMJE	Putative uncharacterized protein	Cj0618	215	Unknown
Q0PAQ7	Q0PAQ7_CAMJE	Putative periplasmic protein	Cj0610c	336	Unknown		hydrolase activity
Q0PAR1	Q0PAR1_CAMJE	Putative secretion protein HlyD	Cj0606	390	Unknown		membrane; transmembrane transport
Q0PAS8	Q0PAS8_CAMJE	Putative riboflavin kinase/FMN adenylyltransferase (EC 2.7.1.26) (EC 2.7.7.2)	ribF Cj0589	284	Unknown		FMN adenylyltransferase activity; riboflavin biosynthetic process; riboflavin kinase activity
Q0P7X0	Q0P7X0_CAMJE	Periplasmic protein p19	p19 Cj1659	179	Unknown
Q0P7Y3	Q0P7Y3_CAMJE	Transketolase (EC 2.2.1.1)	tkt Cj1645	632	Unknown	X-ray crystallography (4)	metal ion binding; transketolase activity
Q0P7Y8	Q0P7Y8_CAMJE	Putative uncharacterized protein	Cj1640	183	Unknown
Q0P803	Q0P803_CAMJE	Amino acid transporter	sdaC Cj1625c	416	Unknown
Q0P809	Q0P809_CAMJE	Alpha-ketoglutarate permease	kgtP Cj1619	419	Unknown		integral to membrane; transmembrane transporter activity
Q0P844	Q0P844_CAMJE	Putative peptide ABC-transport system periplasmic peptide-binding protein	Cj1584c	511	Unknown		transporter activity
Q0P8G9	Q0P8G9_CAMJE	Capsule polysaccharide export system inner membrane protein	kpsE Cj1445c	372	Unknown		lipopolysaccharide biosynthetic process; membrane
Q0P8H0	Q0P8H0_CAMJE	Capsule polysaccharide export system periplasmic protein	kpsD Cj1444c	552	Unknown		membrane; polysaccharide transmembrane transporter activity
Q0P8H2	Q0P8H2_CAMJE	Putative sugar transferase	Cj1442c	544	Unknown		transferase activity
Q0P8H7	Q0P8H7_CAMJE	Aminotransferase	Cj1437c	367	Unknown		biosynthetic process; pyridoxal phosphate binding; transaminase activity
Q0P8V0	Q0P8V0_CAMJE	Putative amino acid activating enzyme (EC 6.3.2.-)	Cj1307	502	Unknown		ligase activity
Q0P8W6	Q0P8W6_CAMJE	Putative biotin carboxyl carrier protein of acetyl-CoA carboxylase (EC 6.4.1.2)	accB Cj1291c	151	Unknown		acetyl-CoA carboxylase activity; acetyl-CoA carboxylase complex; fatty acid biosynthetic process
Q0P8W7	Q0P8W7_CAMJE	Biotin carboxylase (EC 6.3.4.14) (EC 6.4.1.2)	accC Cj1290c	443	Unknown	X-ray crystallography (2)	ATP binding; acetyl-CoA carboxylase activity; biotin carboxylase activity; metal ion binding
Q0P8Y1	Q0P8Y1_CAMJE	Putative peptidase M23 family protein	Cj1275c	397	Unknown
Q0P963	Q0P963_CAMJE	Putative periplasmic protein	Cj1193c	268	Unknown
Q0P972	Q0P972_CAMJE	Putative ubiquinol-cytochrome C reductase cytochrome C subunit	petC Cj1184c	374	Unknown		electron carrier activity; heme binding; iron ion binding
Q0P973	Q0P973_CAMJE	Cyclopropane-fatty-acyl-phospholipid synthase (EC 2.1.1.79)	cfa Cj1183c	387	Unknown		cyclopropane-fatty-acyl-phospholipid synthase activity; lipid biosynthetic process
Q0P977	Q0P977_CAMJE	Flagellar biosynthetic protein fliR	fliR Cj1179c	255	Membrane; Multi-pass membrane protein.		bacterial-type flagellum; integral to membrane; protein targeting
Q0P987	Q0P987_CAMJE	Putative periplasmic protein	Cj1169c	75	Unknown
Q0P993	Q0P993_CAMJE	Putative cation transport protein	Cj1163c	316	Unknown		cation transmembrane transporter activity; integral to membrane
Q0P995	Q0P995_CAMJE	Putative cation-transporting ATPase	Cj1161c	699	Unknown		ATP binding; copper-transporting ATPase activity; integral to membrane; metal ion binding
Q0P9K3	Q0P9K3_CAMJE	Putative LysE family transporter protein	Cj1049c	199	Unknown		amino acid transport; integral to membrane; plasma membrane
Q0P9K9	Q0P9K9_CAMJE	Putative thiamine-phosphate pyrophosphorylase (EC 2.5.1.3)	Cj1043c	201	Unknown		thiamine biosynthetic process; thiamine-phosphate diphosphorylase activity
Q0P9H1	Q0P9H1_CAMJE	Endonuclease III (EC 4.2.99.18)	Cj1083c	228	Unknown		DNA-(apurinic or apyrimidinic site) lyase activity; base-excision repair
Q0P9Q2	Q0P9Q2_CAMJE	Putative transcriptional regulator (LysR family)	Cj1000	293	Unknown		DNA binding; sequence-specific DNA binding transcription factor activity; transcription, DNA-dependent
Q0PA86	Q0PA86_CAMJE	Dihydroorotate dehydrogenase (EC 1.3.3.1)	pyrD Cj0804	352	Unknown		'de novo' UMP biosynthetic process; 'de novo' pyrimidine nucleobase biosynthetic process; dihydroorotate oxidase activity; membrane
Q0PA97	Q0PA97_CAMJE	Signal transduction histidine kinase	flgS Cj0793	339	Unknown		ATP binding; membrane; phosphorelay sensor kinase activity; phosphorelay signal transduction system; signal transduction by phosphorylation
Q0PAD0	Q0PAD0_CAMJE	Putative uncharacterized protein	Cj0760	340	Unknown		NAPE-specific phospholipase D activity; zinc ion binding
Q0PB90	Q0PB90_CAMJE	Putative periplasmic protein	Cj0420	190	Unknown
Q0PBK7	Q0PBK7_CAMJE	Putative molybdenum-pterin binding protein	Cj0302c	133	Unknown
Q0P806	Q0P806_CAMJE	Riboflavin-specific deaminase/reductase (EC 3.5.4.-)	ribD Cj1622	336	Unknown		diaminohydroxyphosphoribosylaminopyrimidine deaminase activity; oxidation-reduction process; riboflavin biosynthetic process; zinc ion binding
Q0P8L8	Q0P8L8_CAMJE	Putative fumarate lyase	Cj1394	455	Unknown		N6-(1,2-dicarboxyethyl)AMP AMP-lyase (fumarate-forming) activity; purine ribonucleotide biosynthetic process
Q0P8T3	Q0P8T3_CAMJE	Putative uncharacterized protein	Cj1324	373	Unknown
Q0P971	Q0P971_CAMJE	Cytochrome b	petB Cj1185c	416	Unknown		electron carrier activity; integral to membrane; oxidoreductase activity; respiratory chain; respiratory electron transport chain
Q0PBE7	Q0PBE7_CAMJE	Putative oxygen-independent coproporphyrinogen III oxidase (EC 1.3.99.22)	hemN Cj0363c	448	Unknown		coproporphyrinogen dehydrogenase activity; iron-sulfur cluster binding
Q0P7W4	Q0P7W4_CAMJE	Putative lipoprotein thiredoxin	Cj1665	167	Unknown
Q0P8E0	Q0P8E0_CAMJE	Putative hydrolase	Cj1477c	213	Unknown		hydrolase activity
Q0P8P0	Q0P8P0_CAMJE	Putative permease	Cj1369	439	Unknown		membrane; transmembrane transport; transporter activity
Q0P9D9	Q0P9D9_CAMJE	Putative phosphatidylserine decarboxylase-related protein (EC 4.1.1.65)	Cj1115c	205	Unknown		phosphatidylethanolamine biosynthetic process; phosphatidylserine decarboxylase activity
Q0P9M0	Q0P9M0_CAMJE	Membrane fusion component of efflux system (Mutlidrug efflux system CmeDEF)	cmeE Cj1032	246	Unknown		membrane; transmembrane transport
Q0PBW6	Q0PBW6_CAMJE	Putative iron-uptake ABC transport system ATP-binding protein	cfbpC Cj0173c	302	Unknown		ATP binding; ATP catabolic process; ATPase activity
Q0P8C2	Q0P8C2_CAMJE	Putative uncharacterized protein	Cj1495c	183	Unknown
Q0P8E3	Q0P8E3_CAMJE	Putative type II protein secretion system D protein	ctsD Cj1474c	472	Unknown		protein secretion
Q0P9G0	Q0P9G0_CAMJE	Putative preprotein translocase protein	Cj1094c	90	Unknown
Q0PA26	Q0PA26_CAMJE	Putative periplasmic protein	Cj0864	119	Unknown
Q0PA48	Q0PA48_CAMJE	Putative lipoprotein	Cj0842	161	Unknown
Q0PAG2	Q0PAG2_CAMJE	Putative ArsC family protein	Cj0717	109	Unknown
Q0PAM1	Q0PAM1_CAMJE	Putative HAD-superfamily hydrolase	Cj0647	162	Unknown		3-deoxy-manno-octulosonate-8-phosphatase activity; lipopolysaccharide biosynthetic process
Q0PB31	Q0PB31_CAMJE	Putative altronate hydrolase N-terminus (EC 4.2.1.7)	uxaA' Cj0482	87	Unknown		altronate dehydratase activity; hydrolase activity
Q0PBK6	Q0PBK6_CAMJE	Putative molybdate-binding lipoprotein	modA Cj0303c	249	Unknown		molybdate transmembrane-transporting ATPase activity; outer membrane-bounded periplasmic space
Q0PC27	Q0PC27_CAMJE	Putative exbD/tolR family transport protein	exbD3 Cj0110	129	Membrane; Single-pass type II membrane protein.		integral to membrane; protein transport; transporter activity
Q0P8E9	Q0P8E9_CAMJE	Putative flagellar hook-associated protein	flgK Cj1466	608	Unknown		bacterial-type flagellum hook; ciliary or bacterial-type flagellar motility; motor activity; structural molecule activity
Q0P8N0	Q0P8N0_CAMJE	Putative selenocysteine-specific elongation factor	selB Cj1379	601	Unknown		GTP binding; GTP catabolic process; GTPase activity; cytoplasm; selenocysteine incorporation; translation elongation factor activity
Q0P9K5	Q0P9K5_CAMJE	Putative thiamine biosynthesis protein	thiS Cj1047c	63	Unknown
Q0PAZ6	Q0PAZ6_CAMJE	Putative rhodanese-like domain protein	Cj0519	105	Unknown
Q0P902	Q0P902_CAMJE	Putative uncharacterized protein	Cj1254	160	Unknown
Q0P9N4	Q0P9N4_CAMJE	Branched-chain amino-acid ABC transport system,periplasmic binding protein	livK Cj1018c	369	Unknown
Q0PA81	Q0PA81_CAMJE	Putative hydrolase	Cj0809c	198	Unknown		hydrolase activity
Q0PAT5	Q0PAT5_CAMJE	Aspartokinase (EC 2.7.2.4)	lysC Cj0582	400	Unknown		amino acid binding; aspartate kinase activity; lysine biosynthetic process via diaminopimelate
Q0PBZ6	Q0PBZ6_CAMJE	Putative ABC transporter integral membrane protein	Cj0141c	267	Membrane; Multi-pass membrane protein.		ATP binding; ATPase activity, coupled to transmembrane movement of substances; integral to membrane
Q0P8Q4	Q0P8Q4_CAMJE	Enterochelin uptake periplasmic binding protein	ceuE Cj1355	330	Unknown	X-ray crystallography (3)	metal ion binding
Q0PAP6	Q0PAP6_CAMJE	Putative uncharacterized protein	Cj0621	506	Unknown
Q0P8Y4	Q0P8Y4_CAMJE	Putative guanosine-3',5'-bis(Diphosphate) 3'-pyrophosphohydrolase (EC 3.1.7.2)	spoT Cj1272c	731	Unknown		amino acid binding; guanosine tetraphosphate metabolic process; guanosine-3',5'-bis(diphosphate) 3'-diphosphatase activity
Q0P9C0	Q0P9C0_CAMJE	Putative lipid A biosynthesis lauroyl acyltransferase (EC 2.3.1.-)	htrB Cj1134	295	Unknown		integral to membrane; lipopolysaccharide core region biosynthetic process; transferase activity, transferring acyl groups
Q0PA33	Q0PA33_CAMJE	Putative molybdopterin biosynthesis protein	moeA Cj0857c	386	Unknown		Mo-molybdopterin cofactor biosynthetic process
Q0PBE2	Q0PBE2_CAMJE	Transcriptional regulator CmeR	cmeR Cj0368c	210	Unknown		DNA binding; regulation of transcription, DNA-dependent; transcription, DNA-dependent
Q0P9E4	Q0P9E4_CAMJE	Putative MCP-type signal transduction protein	Cj1110c	429	Unknown		chemotaxis; membrane; phosphorelay sensor kinase activity; signal transduction by phosphorylation
Q0P9Y3	Q0P9Y3_CAMJE	Putative uncharacterized protein	Cj0916c	65	Unknown
Q0PA70	Q0PA70_CAMJE	Flagellar biosynthesis protein	fliP Cj0820c	244	Membrane; Multi-pass membrane protein.		integral to membrane; protein secretion
Q0PAP1	Q0PAP1_CAMJE	Hydrogenase isoenzymes formation protein	hypE Cj0626	324	Unknown		catalytic activity; metabolic process
Q0PB18	Q0PB18_CAMJE	Putative methyltransferase domain protein	Cj0495	233	Unknown		methyltransferase activity; nucleic acid binding
Q0PBU4	Q0PBU4_CAMJE	Flagellum-specific ATP synthase (EC 3.6.3.14)	fliI Cj0195	461	Unknown		ATP binding; ATPase activity; biosynthetic process; cytoplasm; protein secretion by the type III secretion system; type III protein secretion system complex
Q0PBV7	Q0PBV7_CAMJE	Putative transmembrane transport protein	Cj0182	401	Unknown		ATP binding; ATPase activity, coupled to transmembrane movement of substances; Gram-negative-bacterium-type cell wall; integral to membrane
Q0PBY8	Q0PBY8_CAMJE	Homoserine dehydrogenase (EC 1.1.1.3)	hom Cj0149c	415	Unknown		NADP binding; amino acid binding; homoserine dehydrogenase activity; isoleucine biosynthetic process; methionine biosynthetic process; threonine biosynthetic process
Q0P7Y1	Q0P7Y1_CAMJE	Putative ABC transport system ATP-binding protein	iamA Cj1647	240	Unknown		ATP binding; ATP catabolic process; ATPase activity
Q0P8G8	Q0P8G8_CAMJE	Capsule polysaccharide export ATP-binding protein	kpsT Cj1447c	220	Unknown		ATP binding; ATP catabolic process; ATPase activity
Q0P868	Q0P868_CAMJE	Putative permease (Fragment)	Cj1560	274	Unknown
Q0P8P8	Q0P8P8_CAMJE	Putative uncharacterized protein	Cj1361c	150	Unknown		phosphorelay signal transduction system; signal transducer activity
Q0P9B2	Q0P9B2_CAMJE	Putative UDP-N-acetylglucosamine 2-epimerase (EC 5.1.3.-)	neuC1 Cj1142	371	Unknown		N-acetylneuraminate biosynthetic process; N-acylmannosamine kinase activity; UDP-N-acetylglucosamine 2-epimerase activity; UDP-N-acetylglucosamine metabolic process; lipopolysaccharide biosynthetic process
Q0P9G2	Q0P9G2_CAMJE	Protein-export membrane protein SecF	secF Cj1092c	323	Cell inner membrane; Multi-pass membrane protein.		P-P-bond-hydrolysis-driven protein transmembrane transporter activity; integral to membrane; intracellular protein transmembrane transport; plasma membrane; protein targeting; protein transport by the Sec complex
Q0P9H8	Q0P9H8_CAMJE	Pyrroline-5-carboxylate reductase (EC 1.5.1.2)	proC Cj1076	243	Unknown		L-proline biosynthetic process; pyrroline-5-carboxylate reductase activity
Q0P9W5	Q0P9W5_CAMJE	Transporter	Cj0934c	446	Unknown		integral to membrane; neurotransmitter:sodium symporter activity
Q0PA51	Q0PA51_CAMJE	Putative uncharacterized protein	Cj0839c	65	Unknown
Q0PAB7	Q0PAB7_CAMJE	Putative binding-protein dependent transport system permease protein	Cj0773c	303	Membrane; Multi-pass membrane protein.		integral to membrane; plasma membrane; transporter activity
Q0PC48	Q0PC48_CAMJE	Putative lipoprotein	Cj0089	453	Unknown
Q0PC96	Q0PC96_CAMJE	Cytoplasmic L-asparaginase (EC 3.5.1.1)	ansA Cj0029	331	Unknown	X-ray crystallography (1)	asparaginase activity; asparagine metabolic process
Q0P877	Q0P877_CAMJE	Putative NADP-dependent alcohol dehydrogenase (EC 1.1.1.2)	Cj1548c	358	Unknown		alcohol dehydrogenase (NADP+) activity; zinc ion binding
Q0P892	Q0P892_CAMJE	Putative helix-turn-helix containing protein	Cj1533c	345	Unknown
Q0P961	Q0P961_CAMJE	Putative dihydroorotase (EC 3.5.2.3)	pyrC2 Cj1195c	392	Unknown		dihydroorotase activity
Q0P9G9	Q0P9G9_CAMJE	Transcription-repair coupling factor	mfd Cj1085c	978	Unknown		ATP binding; ATP-dependent helicase activity; DNA repair; damaged DNA binding
Q0P9H4	Q0P9H4_CAMJE	Putative uroporphyrinogen-III synthase (EC 4.2.1.75)	hemD Cj1080c	209	Unknown		tetrapyrrole biosynthetic process; uroporphyrinogen-III synthase activity
Q0P9S7	Q0P9S7_CAMJE	Putative outer-membrane protein	Cj0975	574	Unknown
Q0PA34	Q0PA34_CAMJE	Signal peptidase I (EC 3.4.21.89)	lepP Cj0856	282	Unknown		integral to membrane; proteolysis; serine-type peptidase activity
Q0P849	Q0P849_CAMJE	NADH-quinone oxidoreductase subunit (EC 1.6.99.5)	nuoA Cj1579c	129	Membrane; Multi-pass membrane protein.		NADH dehydrogenase (ubiquinone) activity; integral to membrane; quinone binding
Q0P8D9	Q0P8D9_CAMJE	Outer membrane fibronectin-binding protein	cadF Cj1478c	319	Unknown		cell outer membrane; integral to membrane; plasma membrane
Q0PC55	Q0PC55_CAMJE	Putative membrane protein. Functional classification-Membranes, lipoproteins and porins	Cj0080	89	Unknown
Q0P7X7	Q0P7X7_CAMJE	Methionine aminopeptidase (EC 3.4.11.18)	map Cj1651c	252	Unknown		aminopeptidase activity; cellular process; metal ion binding; metalloexopeptidase activity; proteolysis
Q0P7Z5	Q0P7Z5_CAMJE	Putative ATP-binding protein	Cj1633	327	Unknown		ATP binding; cytoplasm; tRNA processing; transferase activity
Q0P922	Q0P922_CAMJE	Glycine--tRNA ligase beta subunit (EC 6.1.1.14) (Glycyl-tRNA synthetase beta subunit)	glyS Cj1234	664	Cytoplasm.		ATP binding; cytoplasm; glycine-tRNA ligase activity; glycyl-tRNA aminoacylation
Q0P9V1	Q0P9V1_CAMJE	Putative cation efflux family protein	Cj0948c	295	Unknown		cation transmembrane transporter activity; integral to membrane; plasma membrane
Q0PAT2	Q0PAT2_CAMJE	Dihydropteroate synthase (EC 2.5.1.15)	folP Cj0585	380	Unknown		dihydropteroate synthase activity; folic acid-containing compound biosynthetic process
Q0PBX4	Q0PBX4_CAMJE	Putative uncharacterized protein	Cj0163c	165	Unknown
Q0P804	Q0P804_CAMJE	L-serine dehydratase (EC 4.3.1.17)	sdaA Cj1624c	454	Unknown		4 iron, 4 sulfur cluster binding; L-serine ammonia-lyase activity; gluconeogenesis
Q0P859	Q0P859_CAMJE	NADH-quinone oxidoreductase subunit K (EC 1.6.99.5) (NADH dehydrogenase I subunit K) (NDH-1 subunit K)	nuoK Cj1569c	98	Cell inner membrane; Multi-pass membrane protein.		ATP synthesis coupled electron transport; NADH dehydrogenase (quinone) activity; integral to membrane; photosynthesis, light reaction; plasma membrane; quinone binding; transport
Q0PBM0	Q0PBM0_CAMJE	Putative uncharacterized protein	Cj0286c	205	Unknown
Q0P840	Q0P840_CAMJE	Putative MFS (Major Facilitator Superfamily) transport protein	Cj1588c	431	Unknown		integral to membrane; transmembrane transport; transporter activity
Q0P9C2	Q0P9C2_CAMJE	Putative uncharacterized protein	Cj1132c	264	Unknown		nucleic acid binding
Q0P9M8	Q0P9M8_CAMJE	Sigma-54 associated transcriptional activator	flgR Cj1024c	433	Unknown		ATP binding; DNA binding; intracellular signal transduction; nucleoside-triphosphatase activity; phosphorelay response regulator activity; regulation of transcription, DNA-dependent; transcription, DNA-dependent
Q0PA06	Q0PA06_CAMJE	Putative periplasmic protein	Cj0892c	162	Unknown
Q0PB73	Q0PB73_CAMJE	Succinate dehydrogenase flavoprotein subunit (EC 1.3.99.1)	sdhA Cj0437	611	Unknown		electron transport chain; flavin adenine dinucleotide binding; succinate dehydrogenase activity
Q0PBX9	Q0PBX9_CAMJE	Putative haem-binding lipoprotein	Cj0158c	141	Unknown		electron carrier activity; heme binding
Q0PCA3	Q0PCA3_CAMJE	Pseudouridine synthase (EC 5.4.99.-)	Cj0022c	300	Unknown		RNA binding; lyase activity; pseudouridine synthase activity; pseudouridine synthesis
Q0PCB6	Q0PCB6_CAMJE	Glutamate synthase (NADPH) small subunit (EC 1.4.1.13)	gltD Cj0009	481	Unknown		flavin adenine dinucleotide binding; glutamate biosynthetic process; glutamate synthase (NADPH) activity; iron-sulfur cluster binding
Q0P847	Q0P847_CAMJE	Putative peptide ABC-transport system ATP-binding protein	Cj1581c	236	Unknown		ATP binding; ATP catabolic process; ATPase activity
Q0P8D7	Q0P8D7_CAMJE	50S ribosomal protein L13	rplM Cj1480c	141	Unknown		ribosome; structural constituent of ribosome; translation
Q0P942	Q0P942_CAMJE	Putative exporting protein	Cj1214c	241	Unknown
Q0PAP8	Q0PAP8_CAMJE	Putative MATE family transport protein	Cj0619	438	Unknown		antiporter activity; drug transmembrane transporter activity; membrane
Q0PB95	Q0PB95_CAMJE	Putative GMC oxidoreductase subunit	Cj0415	573	Unknown		flavin adenine dinucleotide binding; oxidoreductase activity, acting on CH-OH group of donors
Q0PC38	Q0PC38_CAMJE	Putative biotin--[acetyl-CoA-carboxylase] synthetase (EC 6.3.4.15)	birA Cj0099	217	Unknown		biotin-[acetyl-CoA-carboxylase] ligase activity; cellular protein modification process
Q0P8E1	Q0P8E1_CAMJE	Pyruvate-flavodoxin oxidoreductase (EC 1.2.7.-)	Cj1476c	1186	Unknown		electron carrier activity; electron transport chain; iron ion binding; iron-sulfur cluster binding; oxidoreductase activity, acting on the aldehyde or oxo group of donors; thiamine pyrophosphate binding
Q0P8M2	Q0P8M2_CAMJE	Helix-turn-helix containing protein	Cj1387c	218	Unknown
Q0P8W8	Q0P8W8_CAMJE	Possible periplasmic protein	Cj1289	271	Unknown	X-ray crystallography (1)
Q0P921	Q0P921_CAMJE	Putative peptidase M23 family protein	Cj1235	273	Unknown
Q0PAW1	Q0PAW1_CAMJE	Putative dicarboxylate carrier protein MatC	Cj0555	430	Unknown
Q0PBD8	Q0PBD8_CAMJE	Putative glutathionylspermidine synthase (EC 6.3.1.8)	Cj0372	389	Unknown		glutathionylspermidine synthase activity
Q0PBR5	Q0PBR5_CAMJE	Nitrogen fixation protein NifU	Cj0239c	323	Unknown		iron ion binding; iron-sulfur cluster assembly; iron-sulfur cluster binding; nitrogen fixation
Q0PC26	Q0PC26_CAMJE	Putative periplasmic protein	Cj0111	259	Unknown		transport
Q0P843	Q0P843_CAMJE	Putative oxidoreductase	Cj1585c	923	Unknown		UDP-N-acetylmuramate dehydrogenase activity; flavin adenine dinucleotide binding; iron-sulfur cluster binding
Q0P950	Q0P950_CAMJE	Signal recognition particle receptor FtsY (SRP receptor)	ftsY Cj1206c	288	Cell inner membrane; Peripheral membrane protein; Cytoplasmic side. Cytoplasm.		GTP binding; GTP catabolic process; SRP-dependent cotranslational protein targeting to membrane; nucleoside-triphosphatase activity
Q0P9A8	Q0P9A8_CAMJE	Heptosyltransferase II	waaF Cj1148	319	Unknown		lipopolysaccharide biosynthetic process; transferase activity, transferring glycosyl groups
Q0P9H2	Q0P9H2_CAMJE	Phosphomethylpyrimidine kinase (EC 2.7.4.7)	thiD Cj1082c	270	Unknown		ATP binding; phosphomethylpyrimidine kinase activity; thiamine biosynthetic process
Q0PAY5	Q0PAY5_CAMJE	Isocitrate dehydrogenase (EC 1.1.1.42)	icd Cj0531	734	Unknown		isocitrate dehydrogenase (NADP+) activity; metal ion binding; tricarboxylic acid cycle
Q0PB28	Q0PB28_CAMJE	Putative oxidoreductase	Cj0485	262	Unknown		oxidation-reduction process; oxidoreductase activity
Q0P8J8	Q0P8J8_CAMJE	Putative sugar nucleotidyltransferase	Cj1416c	253	Unknown		biosynthetic process; nucleotidyltransferase activity
Q0P8Y9	Q0P8Y9_CAMJE	Ni/Fe-hydrogenase small chain (EC 1.12.5.1)	hydA Cj1267c	379	Unknown		3 iron, 4 sulfur cluster binding; 4 iron, 4 sulfur cluster binding; ferredoxin hydrogenase activity; ferredoxin hydrogenase complex; hydrogen:quinone oxidoreductase activity; metal ion binding
Q0PBS9	Q0PBS9_CAMJE	Putative acetyltransferase (EC 2.3.-.-)	Cj0225	148	Unknown		N-acetyltransferase activity
Q0P8B5	Q0P8B5_CAMJE	Putative proline dehydrogenase/delta-1-pyrroline-5-carboxylate dehydrogenase (EC 1.5.1.12) (EC 1.5.99.8)	putA Cj1503c	1162	Unknown		1-pyrroline-5-carboxylate dehydrogenase activity; glutamate biosynthetic process; oxidoreductase activity, acting on the aldehyde or oxo group of donors, NAD or NADP as acceptor; proline catabolic process to glutamate; proline dehydrogenase activity; sequence-specific DNA binding transcription factor activity
Q0P8Q3	Q0P8Q3_CAMJE	Putative integral membrane protein	Cj1356c	184	Unknown
Q0P8A2	Q0P8A2_CAMJE	Putative molybdopterin converting factor,subunit 1	moaD Cj1517	73	Unknown
Q0P8V3	Q0P8V3_CAMJE	Putative acyl carrier protein	acpP3 Cj1304	73	Unknown
Q0P929	Q0P929_CAMJE	Putative two-component regulator	Cj1227c	224	Unknown		DNA binding; intracellular signal transduction; phosphorelay response regulator activity; regulation of transcription, DNA-dependent; transcription, DNA-dependent
Q0P9S1	Q0P9S1_CAMJE	Putative MFS (Major Facilitator Superfamily) transport protein	cjaB Cj0981c	415	Unknown		integral to membrane; transmembrane transport
Q0PBS3	Q0PBS3_CAMJE	Ribonucleoside-diphosphate reductase subunit beta (EC 1.17.4.1)	nrdB Cj0231c	340	Unknown		DNA replication; deoxyribonucleoside diphosphate metabolic process; deoxyribonucleotide biosynthetic process; ribonucleoside-diphosphate reductase activity, thioredoxin disulfide as acceptor; ribonucleoside-diphosphate reductase complex; transition metal ion binding
Q0PC28	Q0PC28_CAMJE	Putative MotA/TolQ/ExbB proton channel family protein	exbB3 Cj0109	184	Membrane; Multi-pass membrane protein.		integral to membrane; protein transporter activity
Q0P855	Q0P855_CAMJE	Putative NADH dehydrogenase I chain G (EC 1.6.5.3)	nuoG Cj1573c	820	Unknown		NADH dehydrogenase (ubiquinone) activity; electron carrier activity; iron-sulfur cluster binding
Q0P8L5	Q0P8L5_CAMJE	Putative Ni/Fe-hydrogenase small subunit	hydA2 Cj1399c	497	Unknown		ferredoxin hydrogenase activity; ferredoxin hydrogenase complex; iron-sulfur cluster binding
Q0P8S9	Q0P8S9_CAMJE	Putative sugar-phosphate nucleotide transferase	Cj1329	341	Unknown		adenyl nucleotide binding; biosynthetic process; nucleotidyltransferase activity
Q0PAS3	Q0PAS3_CAMJE	Putative DNA/RNA non-specific endonuclease (EC 3.1.30.-)	Cj0594c	216	Unknown		endonuclease activity; metal ion binding; nucleic acid binding
Q0PBF5	Q0PBF5_CAMJE	Ferredoxin	fdxB Cj0354c	81	Unknown		iron-sulfur cluster binding
Q0PC45	Q0PC45_CAMJE	Putative periplasmic protein	Cj0092	445	Unknown
Q0P815	Q0P815_CAMJE	Putative pyridoxamine 5'-phosphate oxidase	Cj1613c	251	Unknown		FMN binding; pyridoxal phosphate biosynthetic process; pyridoxamine-phosphate oxidase activity
Q0P841	Q0P841_CAMJE	Putative ABC transporter	Cj1587c	543	Unknown		ATP binding; ATP catabolic process; ATPase activity, coupled to transmembrane movement of substances; integral to membrane; peptide transporter activity
Q0P9J7	Q0P9J7_CAMJE	Putative sulfatase family protein	Cj1055c	657	Unknown		sulfuric ester hydrolase activity
Q0PAD5	Q0PAD5_CAMJE	TonB transport protein	tonB3 Cj0753c	227	Unknown		energy transducer activity; outer membrane-bounded periplasmic space; siderophore transmembrane transport; siderophore transmembrane transporter activity
Q0PBG7	Q0PBG7_CAMJE	Excinuclease ABC subunit A	uvrA Cj0342c	941	Cytoplasm.		ATP binding; ATP catabolic process; ATPase activity; DNA binding; SOS response; cytoplasm; excinuclease ABC activity; excinuclease repair complex; metal ion binding; nucleic acid phosphodiester bond hydrolysis; nucleotide-excision repair
Q0PBS4	Q0PBS4_CAMJE	Nicotinate phosphoribosyltransferase (EC 6.3.4.21)	Cj0230c	457	Unknown		NAD biosynthetic process; ligase activity; nicotinate nucleotide salvage; nicotinate phosphoribosyltransferase activity; nicotinate-nucleotide diphosphorylase (carboxylating) activity
Q0PBU1	Q0PBU1_CAMJE	Helicase-like protein	Cj0198c	393	Unknown		DNA recombination; DNA repair; four-way junction helicase activity; nucleotide binding
Q0PBZ2	Q0PBZ2_CAMJE	Putative TAT (Twin-Arginine Translocation) pathway signal sequence domain protein	Cj0145	593	Unknown
Q0P8C7	Q0P8C7_CAMJE	Cb-type cytochrome C oxidase subunit I (EC 1.9.3.1)	ccoN Cj1490c	488	Unknown		aerobic respiration; cytochrome-c oxidase activity; electron carrier activity; heme binding; integral to membrane; iron ion binding; plasma membrane respiratory chain complex IV
Q0P8T8	Q0P8T8_CAMJE	Putative nucleotide sugar dehydratase	Cj1319	323	Unknown		coenzyme binding; dTDP-glucose 4,6-dehydratase activity; nucleotide-sugar metabolic process
Q0P932	Q0P932_CAMJE	Putative iron-binding protein	Cj1224	199	Unknown		metal ion binding
Q0P9A1	Q0P9A1_CAMJE	Putative cation-transporting ATPase	Cj1155c	785	Unknown		copper-transporting ATPase activity; integral to membrane; metal ion binding; nucleotide binding
Q0P9G7	Q0P9G7_CAMJE	Putative peptidase	Cj1087c	300	Unknown
Q0PAJ8	Q0PAJ8_CAMJE	Putative uncharacterized protein	Cj0681	76	Unknown
Q0PBR6	Q0PBR6_CAMJE	Putative mechanosensitive ion channel family protein	Cj0238	627	Unknown		membrane; transmembrane transport
Q0PC18	Q0PC18_CAMJE	Putative hydrolase	Cj0119	173	Unknown		hydrolase activity
Q0PC53	Q0PC53_CAMJE	Cytochrome bd oxidase subunit II (EC 1.10.3.-)	cydB Cj0082	374	Unknown		membrane; oxidoreductase activity
Q0P944	Q0P944_CAMJE	Putative ribonuclease BN (EC 3.1.-.-)	rbn Cj1212c	268	Cell inner membrane; Multi-pass membrane protein.		hydrolase activity; integral to membrane; plasma membrane
Q0P9G8	Q0P9G8_CAMJE	Putative uncharacterized protein	Cj1086c	131	Unknown
Q0P9Z9	Q0P9Z9_CAMJE	4-methyl-5(Beta-hydroxyethyl)-thiazole monophosphate synthesis protein	thiJ Cj0899c	189	Unknown
Q0PAN9	Q0PAN9_CAMJE	Putative lipoprotein	Cj0628	1144	Unknown
Q0PB45	Q0PB45_CAMJE	Amino-acid ABC transporter integral membrane protein	Cj0468	218	Membrane; Multi-pass membrane protein.		integral to membrane; plasma membrane; transporter activity
Q0PB64	Q0PB64_CAMJE	Putative uncharacterized protein	Cj0449c	71	Unknown
Q0PB97	Q0PB97_CAMJE	Putative periplasmic protein	Cj0413	234	Unknown
Q0P999	Q0P999_CAMJE	Putative DNA polymerase III subunit gamma (EC 2.7.7.7)	dnaX Cj1157	509	Unknown		ATP binding; DNA polymerase III complex; DNA replication; DNA-directed DNA polymerase activity; nucleoside-triphosphatase activity
Q0PA29	Q0PA29_CAMJE	Para-aminobenzoate synthase glutamine amidotransferase component II (EC 4.1.3.-) (EC 6.3.5.8)	pabA Cj0861c	188	Unknown		glutamine metabolic process; ligase activity; lyase activity; transferase activity
Q0PA40	Q0PA40_CAMJE	Putative MFS (Major Facilitator Superfamily) transport protein	Cj0850c	395	Unknown		integral to membrane; transmembrane transport; transporter activity
Q0P878	Q0P878_CAMJE	Blc protein homolog	Cj1547	149	Unknown		transport; transporter activity
Q0P8U1	Q0P8U1_CAMJE	Pseudaminic acid biosynthesis PseA protein	pseA Cj1316c	378	Unknown
Q0P964	Q0P964_CAMJE	Putative C4-dicarboxylate transport protein	dctA Cj1192	458	Unknown		integral to membrane; sodium:dicarboxylate symporter activity
Q0P9F5	Q0P9F5_CAMJE	Peptidase	Cj1099	573	Unknown		metalloendopeptidase activity; proteolysis; zinc ion binding
Q0P9K1	Q0P9K1_CAMJE	Restriction modification enzyme	cjeI Cj1051c	1339	Unknown		DNA binding; DNA methylation; N-methyltransferase activity
Q0P9N7	Q0P9N7_CAMJE	Branched-chain amino-acid ABC transport system ATP-binding protein	livG Cj1015c	256	Unknown		ATP binding; ATP catabolic process; ATPase activity
Q0PA14	Q0PA14_CAMJE	Putative transcriptional regulator	Cj0883c	136	Unknown
Q0PAZ5	Q0PAZ5_CAMJE	Putative membrane protein	Cj0520	144	Unknown
Q0PBF8	Q0PBF8_CAMJE	Flagellar motor switch protein	fliN Cj0351	102	Unknown		bacterial-type flagellum basal body; chemotaxis; ciliary or bacterial-type flagellar motility; motor activity
Q0PC58	Q0PC58_CAMJE	Cytolethal distending toxin C	cdtC Cj0077c	189	Unknown		pathogenesis
Q0PCB9	Q0PCB9_CAMJE	Putative Na+/H+ antiporter family protein	Cj0006	435	Unknown		integral to membrane
Q0P846	Q0P846_CAMJE	Putative peptide ABC-transport system permease protein	Cj1582c	264	Membrane; Multi-pass membrane protein.		integral to membrane; plasma membrane; transporter activity
Q0P865	Q0P865_CAMJE	Putative transcriptional regulator	Cj1563c	143	Unknown		DNA binding; nucleotide binding; regulation of transcription, DNA-dependent
Q0P8J1	Q0P8J1_CAMJE	Putative D-glycero-D-manno-heptose 1-phosphate guanosyltransferase	hddC Cj1423c	221	Unknown		biosynthetic process; nucleotidyltransferase activity
Q0P8X5	Q0P8X5_CAMJE	RodA protein homolog	mrdB Cj1282	366	Unknown		cell cycle; integral to membrane
Q0P901	Q0P901_CAMJE	Putative isomerase	Cj1255	69	Unknown		cellular aromatic compound metabolic process; isomerase activity
Q0P988	Q0P988_CAMJE	Putative integral membrane protein (DedA homolog)	Cj1168c	200	Unknown
Q0PAC6	Q0PAC6_CAMJE	Arginine decarboxylase (EC 4.1.1.19)	speA Cj0764c	611	Unknown	X-ray crystallography (1)	arginine catabolic process; arginine decarboxylase activity; spermidine biosynthetic process
Q0PC12	Q0PC12_CAMJE	Putative uncharacterized protein	Cj0125c	120	Unknown		zinc ion binding
Q0PAM3	Q0PAM3_CAMJE	Putative secreted transglycosylase (EC 3.2.1.-)	Cj0645	372	Unknown		cell wall macromolecule catabolic process; hydrolase activity, acting on glycosyl bonds
Q0PAQ4	Q0PAQ4_CAMJE	Putative periplasmic phosphate binding protein	pstS Cj0613	331	Unknown
Q0PB30	Q0PB30_CAMJE	Putative altronate hydrolase C-terminus (EC 4.2.1.7)	uxaA' Cj0483	390	Unknown		altronate dehydratase activity; hydrolase activity
Q0PBM2	Q0PBM2_CAMJE	Chemotaxis histidine kinase (EC 2.7.3.-)	cheA Cj0284c	769	Unknown		ATP binding; chemotaxis; cytoplasm; intracellular signal transduction; phosphorelay response regulator activity; phosphorelay sensor kinase activity; regulation of transcription, DNA-dependent; signal transduction by phosphorylation
Q0PBW7	Q0PBW7_CAMJE	Putative saccharopine dehydrogenase (EC 1.5.1.7)	Cj0172c	401	Unknown		saccharopine dehydrogenase (NAD+, L-lysine-forming) activity
Q0PBZ3	Q0PBZ3_CAMJE	Putative methyl-accepting chemotaxis signal transduction protein	Cj0144	659	Unknown		membrane; signal transducer activity
Q0P8C1	Q0P8C1_CAMJE	Putative periplasmic protein	Cj1496c	172	Unknown
Q0P8Y6	Q0P8Y6_CAMJE	Putative 2-nitropropane dioxygenase,oxidoreductase protein	Cj1270c	363	Unknown		dioxygenase activity; nitronate monooxygenase activity
Q0PAI1	Q0PAI1_CAMJE	Flagellar basal-body rod protein	flgG Cj0698	263	Unknown		bacterial-type flagellum basal body, distal rod; ciliary or bacterial-type flagellar motility; motor activity; structural molecule activity
Q0PA07	Q0PA07_CAMJE	D-3-phosphoglycerate dehydrogenase (EC 1.1.1.95)	serA Cj0891c	527	Unknown		L-serine biosynthetic process; NAD binding; amino acid binding; phosphoglycerate dehydrogenase activity
Q0PAC1	Q0PAC1_CAMJE	Putative flagellar protein FlgA	flgA Cj0769c	220	Unknown
Q0PB41	Q0PB41_CAMJE	Protein translocase subunit SecE	secE Cj0472	59	Cell inner membrane; Single-pass membrane protein.		P-P-bond-hydrolysis-driven protein transmembrane transporter activity; integral to membrane; protein secretion; protein targeting
Q0PC59	Q0PC59_CAMJE	L-lactate permease	lctP Cj0076c	560	Unknown		integral to plasma membrane; lactate transmembrane transport; lactate transmembrane transporter activity
Q0PAZ1	Q0PAZ1_CAMJE	Putative penicillin-binding protein	pbpB Cj0525c	602	Unknown		penicillin binding
Q0PB82	Q0PB82_CAMJE	Putative uncharacterized protein	Cj0428	127	Unknown
Q0P9X5	Q0P9X5_CAMJE	Putative MCP protein-glutamate methylesterase (EC 3.1.1.61)	cheB' Cj0924c	184	Unknown		chemotaxis; cytoplasm; intracellular signal transduction; phosphorelay response regulator activity; protein-glutamate methylesterase activity
Q0P802	Q0P802_CAMJE	Putative periplasmic protein	Cj1626c	138	Unknown
Q0P8C6	Q0P8C6_CAMJE	Putative two-component regulator	Cj1491c	226	Unknown		DNA binding; intracellular signal transduction; phosphorelay response regulator activity; regulation of transcription, DNA-dependent
Q0P8T6	Q0P8T6_CAMJE	Putative transferase	Cj1321	180	Unknown		transferase activity
Q0P9G1	Q0P9G1_CAMJE	Protein translocase subunit SecD	secD Cj1093c	526	Cell inner membrane; Multi-pass membrane protein.		P-P-bond-hydrolysis-driven protein transmembrane transporter activity; integral to membrane; intracellular protein transmembrane transport; plasma membrane; protein targeting; protein transport by the Sec complex
Q0P9I5	Q0P9I5_CAMJE	Putative uncharacterized protein	Cj1069	288	Unknown
Q0PB29	Q0PB29_CAMJE	Putative MFS (Major Facilitator Superfamily) transport protein	Cj0484	410	Unknown		integral to membrane; transmembrane transport
Q0PBS6	Q0PBS6_CAMJE	Protein-L-isoaspartate O-methyltransferase (EC 2.1.1.77)	pcm Cj0228c	209	Cytoplasm.		cytoplasm; protein-L-isoaspartate (D-aspartate) O-methyltransferase activity
Q0PCA2	Q0PCA2_CAMJE	Adenylosuccinate lyase (EC 4.3.2.2)	purB Cj0023	442	Unknown		(S)-2-(5-amino-1-(5-phospho-D-ribosyl)imidazole-4-carboxamido)succinate AMP-lyase (fumarate-forming) activity; N6-(1,2-dicarboxyethyl)AMP AMP-lyase (fumarate-forming) activity; purine ribonucleotide biosynthetic process
Q0P7V2	Q0P7V2_CAMJE	Putative lipoprotein	Cj1677	1120	Unknown
Q0P7Y2	Q0P7Y2_CAMJE	Putative ABC transport system permease	iamB Cj1646	369	Unknown
Q0P879	Q0P879_CAMJE	Putative transcriptional regulator	Cj1546	115	Unknown
Q0P8X6	Q0P8X6_CAMJE	Pseudouridine synthase (EC 5.4.99.-)	Cj1280c	322	Unknown		RNA binding; lyase activity; pseudouridine synthase activity; pseudouridine synthesis
Q0P9Z0	Q0P9Z0_CAMJE	Putative periplasmic protein	Cj0909	139	Unknown
Q0PAB8	Q0PAB8_CAMJE	Putative NLPA family lipoprotein	Cj0772c	257	Unknown
Q0PBF1	Q0PBF1_CAMJE	Putative cytochrome C551 peroxidase (EC 1.11.1.5)	Cj0358	341	Unknown		cytochrome-c peroxidase activity; electron carrier activity; heme binding; iron ion binding
Q0PCB8	Q0PCB8_CAMJE	Glutamate synthase (NADPH) large subunit (EC 1.4.1.13)	gltB Cj0007	1496	Unknown		glutamate biosynthetic process; glutamate synthase (NADPH) activity
Q0P7Y9	Q0P7Y9_CAMJE	NifU protein homolog	Cj1639	90	Unknown		iron ion binding; iron-sulfur cluster assembly; iron-sulfur cluster binding
Q0P9J4	Q0P9J4_CAMJE	Inosine-5'-monophosphate dehydrogenase (IMP dehydrogenase) (IMPD) (IMPDH) (EC 1.1.1.205)	guaB Cj1058c	485	Unknown		GMP biosynthetic process; IMP dehydrogenase activity; adenyl nucleotide binding; metal ion binding
Q0PA24	Q0PA24_CAMJE	Putative uncharacterized protein dsbA	dsbA Cj0872	213	Unknown		protein disulfide oxidoreductase activity
Q0PAX9	Q0PAX9_CAMJE	OORB subunit of 2-oxoglutarate:acceptor oxidoreductase	oorB Cj0537	281	Unknown		catalytic activity; metabolic process; thiamine pyrophosphate binding
Q0PB14	Q0PB14_CAMJE	Putative histidine triad (HIT) family protein	Cj0499	161	Unknown		catalytic activity; metabolic process
Q0PBE8	Q0PBE8_CAMJE	Putative integral membrane protein	Cj0362	150	Unknown
Q0PBM3	Q0PBM3_CAMJE	Chemotaxis protein	cheW Cj0283c	173	Unknown		chemotaxis; intracellular; signal transducer activity
Q0PBM4	Q0PBM4_CAMJE	Putative phosphoserine phosphatase (EC 3.1.3.3)	serB Cj0282c	207	Unknown		L-serine biosynthetic process; dephosphorylation; phosphoserine phosphatase activity
Q0PBP0	Q0PBP0_CAMJE	Putative cytochrome C-type haem-binding periplasmic protein	Cj0265c	191	Unknown		electron carrier activity; heme binding
Q0PBW5	Q0PBW5_CAMJE	Putative iron-uptake ABC transport system permease protein	cfbpB Cj0174c	538	Membrane; Multi-pass membrane protein.		integral to membrane; plasma membrane; transporter activity
Q0PCA1	Q0PCA1_CAMJE	Ribonucleoside-diphosphate reductase (EC 1.17.4.1)	nrdA Cj0024	789	Unknown		ATP binding; DNA replication; ribonucleoside-diphosphate reductase activity, thioredoxin disulfide as acceptor; ribonucleoside-diphosphate reductase complex
Q0P883	Q0P883_CAMJE	Putative allophanate hydrolase subunit 1	Cj1542	246	Unknown		hydrolase activity
Q0P8A0	Q0P8A0_CAMJE	Putative molybdopterin biosynthesis protein	moeA2 Cj1519	396	Unknown		Mo-molybdopterin cofactor biosynthetic process
Q0P8M6	Q0P8M6_CAMJE	Putative uncharacterized protein	Cj1383c	231	Unknown
Q0P9W6	Q0P9W6_CAMJE	Putative pyruvate carboxylase B subunit (EC 6.4.1.1)	pycB Cj0933c	599	Unknown		metabolic process; pyruvate carboxylase activity
Q0PB23	Q0PB23_CAMJE	Putative aldehyde dehydrogenase C-terminus (EC 1.2.1.22)	ald' Cj0490	393	Unknown		lactaldehyde dehydrogenase activity
Q0PB75	Q0PB75_CAMJE	3-oxoacyl-[acyl-carrier protein] reductase (EC 1.1.1.100)	fabG Cj0435	247	Unknown		3-oxoacyl-[acyl-carrier-protein] reductase (NADPH) activity; NAD binding; fatty acid biosynthetic process
Q0PBI7	Q0PBI7_CAMJE	Peroxide stress regulator	perR Cj0322	136	Unknown		DNA binding; sequence-specific DNA binding transcription factor activity
Q0PBM1	Q0PBM1_CAMJE	Chemotaxis protein (EC 2.7.3.-)	cheV Cj0285c	318	Unknown		chemotaxis; intracellular; intracellular signal transduction; phosphorelay response regulator activity; regulation of transcription, DNA-dependent; transferase activity
Q0PC02	Q0PC02_CAMJE	Putative uncharacterized protein	Cj0135	85	Unknown
Q0PAI4	Q0PAI4_CAMJE	Cell division protein ftsA	ftsA Cj0695	462	Unknown		cell cycle; cell division; regulation of cell shape
Q0PAX0	Q0PAX0_CAMJE	Putative 3-octaprenyl-4-hydroxybenzoate carboxy-lyase (EC 4.1.1.-)	ubiD Cj0546	600	Unknown		FMN binding; carboxy-lyase activity; menaquinone biosynthetic process; oxidoreductase activity; plasma membrane; ubiquinone biosynthetic process
Q0PBK5	Q0PBK5_CAMJE	Putative biotin synthesis protein	bioC Cj0304c	228	Unknown		biotin biosynthetic process; carboxyl-O-methyltransferase activity
Q0P7Q4	Q0P7Q4_CAMJE	Putative O-acetylhomoserine (Thiol)-lyase (EC 2.5.1.49)	metB Cj1727c	423	Unknown		'de novo' L-methionine biosynthetic process; O-acetylhomoserine aminocarboxypropyltransferase activity; lyase activity; pyridoxal phosphate binding
Q0P8V8	Q0P8V8_CAMJE	Putative acyl carrier protein	acpP2 Cj1299	76	Unknown
Q0P9S5	Q0P9S5_CAMJE	Putative uncharacterized protein	Cj0977	192	Unknown
Q0PA99	Q0PA99_CAMJE	Putative aminotransferase	Cj0791c	424	Unknown		pyridoxal phosphate binding; transaminase activity
Q0P989	Q0P989_CAMJE	L-lactate dehydrogenase (EC 1.1.1.27)	ldh Cj1167	308	Unknown		L-lactate dehydrogenase activity; cellular carbohydrate metabolic process; cytoplasm; glycolysis
Q0PBQ9	Q0PBQ9_CAMJE	Putative MCP-domain signal transduction protein	Cj0246c	375	Unknown		chemotaxis; membrane; signal transducer activity
Q0PC35	Q0PC35_CAMJE	ATP synthase F0 sector B' subunit (EC 3.6.3.14)	atpF Cj0102	141	Unknown		ATP synthesis coupled proton transport; hydrogen ion transmembrane transporter activity; hydrolase activity; integral to membrane; proton-transporting ATP synthase complex, coupling factor F(o)
Q0P8X0	Q0P8X0_CAMJE	Malate oxidoreductase (EC 1.1.1.38)	Cj1287c	411	Unknown		NAD binding; malate dehydrogenase (oxaloacetate-decarboxylating) activity; malate metabolic process; metal ion binding
Q0P992	Q0P992_CAMJE	Putative uncharacterized protein	Cj1164c	87	Unknown
Q0P9I7	Q0P9I7_CAMJE	CDP-diacylglycerol--glycerol-3-phosphate 3-phosphatidyltransferase (EC 2.7.8.5)	pgsA Cj1067	178	Unknown		CDP-diacylglycerol-glycerol-3-phosphate 3-phosphatidyltransferase activity; integral to membrane; phospholipid biosynthetic process
Q0P9Y9	Q0P9Y9_CAMJE	Putative periplasmic protein	Cj0910	150	Unknown
Q0PB24	Q0PB24_CAMJE	Putative aldehyde dehydrogenase N-terminus (EC 1.2.1.22)	ald' Cj0489	73	Unknown		lactaldehyde dehydrogenase activity
Q0PBC0	Q0PBC0_CAMJE	Putative transmembrane protein	Cj0390	820	Unknown		integral to membrane
Q0PC78	Q0PC78_CAMJE	Putative uncharacterized protein	Cj0055c	274	Unknown
Q0P8A4	Q0P8A4_CAMJE	Carboxynorspermidine/carboxyspermidine decarboxylase (CANS DC/CAS DC) (CANSDC/CASDC) (EC 4.1.1.96)	Cj1515c	382	Cytoplasm.		carboxy-lyase activity; cytoplasm; spermidine biosynthetic process
Q0P8H3	Q0P8H3_CAMJE	UDP-glucose 6-dehydrogenase (EC 1.1.1.22)	kfiD Cj1441c	393	Unknown		NAD binding; UDP-glucose 6-dehydrogenase activity
Q0P8M0	Q0P8M0_CAMJE	Putative cystathionine beta-lyase, N-terminus (EC 4.4.1.8)	metC' Cj1392	45	Unknown		cystathionine beta-lyase activity
Q0P8Y0	Q0P8Y0_CAMJE	Putative integral membrane protein	Cj1276c	268	Unknown		membrane
Q0P9B1	Q0P9B1_CAMJE	Two-domain bifunctional protein (Beta-1,4-N-acetylgalactosaminyltransferase/CMP-Neu5Ac synthase) (EC 2.7.7.43)	neuA1 cgtA Cj1143	536	Unknown		N-acylneuraminate cytidylyltransferase activity; lipopolysaccharide biosynthetic process
Q0P9W9	Q0P9W9_CAMJE	Putative GTP-binding protein	Cj0930	367	Unknown		GTP binding
Q0PA00	Q0PA00_CAMJE	Putative histidine triad (HIT) family protein	Cj0898	121	Unknown		catalytic activity; metabolic process
Q0PB71	Q0PB71_CAMJE	Putative succinate dehydrogenase subunit C (EC 1.3.99.1)	sdhC Cj0439	285	Unknown		succinate dehydrogenase activity
Q0PBR4	Q0PBR4_CAMJE	Cysteine desulfurase (NifS protein homolog) (EC 2.8.1.7)	iscS Cj0240c	393	Unknown		cysteine desulfurase activity; cysteine metabolic process; pyridoxal phosphate binding
Q0P8P2	Q0P8P2_CAMJE	Putative nucleotidyltransferase	Cj1367c	782	Unknown		transferase activity
Q0P8Z1	Q0P8Z1_CAMJE	Ni/Fe-hydrogenase B-type cytochrome subunit	hydC Cj1265c	230	Unknown		electron carrier activity; iron ion binding; membrane; respiratory electron transport chain; transport
Q0PAR3	Q0PAR3_CAMJE	Putative polyphosphate kinase	Cj0604	293	Unknown		polyphosphate kinase activity
Q0PBD0	Q0PBD0_CAMJE	Putative uncharacterized protein	Cj0380c	261	Unknown
Q0P8B2	Q0P8B2_CAMJE	Putative MCP-type signal transduction protein	Cj1506c	700	Unknown		integral to membrane; signal transducer activity
Q0P9P8	Q0P9P8_CAMJE	Putative periplasmic protein	Cj1004	138	Unknown
Q0P9Z7	Q0P9Z7_CAMJE	Putative amino acid ABC tansporter permease protein	Cj0901	247	Unknown		integral to membrane; plasma membrane; sodium:dicarboxylate symporter activity
Q0PA83	Q0PA83_CAMJE	Putative oxidoreductase	Cj0807	259	Unknown
Q0PAR2	Q0PAR2_CAMJE	Putative amidohydrolase	Cj0605	396	Unknown		hydrolase activity
Q0PB52	Q0PB52_CAMJE	Putative MFS (Major Facilitator Superfamily) transport protein	Cj0461c	395	Unknown		integral to membrane; transmembrane transport
Q0PB66	Q0PB66_CAMJE	Putative NUDIX hydrolase family protein	Cj0447	198	Unknown		hydrolase activity, acting on acid anhydrides, in phosphorus-containing anhydrides; metal ion binding
Q0PBT1	Q0PBT1_CAMJE	Putative DNA modification methylase (Adenine-specific methyltransferase) (EC 2.1.1.72)	Cj0208	363	Unknown		nucleic acid binding; site-specific DNA-methyltransferase (adenine-specific) activity
Q0P807	Q0P807_CAMJE	Putative periplasmic protein	Cj1621	250	Unknown
Q0P8C9	Q0P8C9_CAMJE	Cb-type cytochrome C oxidase subunit IV (EC 1.9.3.1)	ccoQ Cj1488c	87	Unknown		cytochrome-c oxidase activity
Q0PAK7	Q0PAK7_CAMJE	Putative S4 domain protein	Cj0667	81	Unknown		RNA binding
Q0PBI6	Q0PBI6_CAMJE	Putative uncharacterized protein	Cj0323	398	Unknown
Q0PBY4	Q0PBY4_CAMJE	Putative rRNA methylase	Cj0153c	227	Unknown		RNA binding; RNA methylation; RNA methyltransferase activity; RNA processing
Q0P822	Q0P822_CAMJE	Putative ATP/GTP-binding protein (Mrp protein homolog)	mrp Cj1606c	368	Unknown
Q0P8F6	Q0P8F6_CAMJE	Putative uncharacterized protein	Cj1459	357	Unknown		electron carrier activity; iron-sulfur cluster binding
Q0P8K9	Q0P8K9_CAMJE	Ribosomal silencing factor RsfS	rsfS Cj1405	108	Cytoplasm.		cytoplasm; mature ribosome assembly; negative regulation of ribosome biogenesis; negative regulation of translation
Q0P934	Q0P934_CAMJE	Two-component sensor (Histidine kinase)	dccS Cj1222c	396	Unknown		ATP binding; membrane; phosphorelay sensor kinase activity; phosphorelay signal transduction system; signal transduction by phosphorylation
Q0PAZ9	Q0PAZ9_CAMJE	Putative 1-acyl-SN-glycerol-3-phosphate acyltransferase (EC 2.3.1.51)	plsC Cj0516	230	Unknown		1-acylglycerol-3-phosphate O-acyltransferase activity; membrane; phospholipid biosynthetic process
Q0PB32	Q0PB32_CAMJE	Putative dihydrodipicolinate synthase (EC 4.2.1.52)	dapA Cj0481	302	Unknown		lyase activity
Q0PBT6	Q0PBT6_CAMJE	Putative citrate transporter	Cj0203	448	Unknown		citrate transmembrane transporter activity; integral to membrane
Q0P7Y0	Q0P7Y0_CAMJE	Putative ABC transport system periplasmic substrate-binding protein	Cj1648	296	Unknown
Q0P889	Q0P889_CAMJE	UTP--glucose-1-phosphate uridylyltransferase (EC 2.7.7.9)	galU Cj1536c	274	Unknown		UDP-glucose metabolic process; UTP:glucose-1-phosphate uridylyltransferase activity; biosynthetic process
Q0P8A8	Q0P8A8_CAMJE	Putative formate dehydrogenase iron-sulfur subunit (EC 1.2.1.2)	fdhB Cj1510c	213	Unknown		formate dehydrogenase (NAD+) activity; iron-sulfur cluster binding
Q0P8F7	Q0P8F7_CAMJE	Putative thiamin-monophosphate kinase (EC 2.7.4.16)	thiL Cj1458c	273	Unknown		thiamine biosynthetic process; thiamine-phosphate kinase activity
Q0P9C1	Q0P9C1_CAMJE	Heptosyltransferase I	waaC Cj1133	342	Unknown		lipopolysaccharide biosynthetic process; lipopolysaccharide heptosyltransferase activity
Q0PA36	Q0PA36_CAMJE	Putative periplasmic protein	Cj0854c	115	Unknown		electron carrier activity; heme binding
Q0PAG3	Q0PAG3_CAMJE	Putative phospho-2-dehydro-3-deoxyheptonate aldolase (EC 2.5.1.54)	Cj0716	446	Unknown		3-deoxy-7-phosphoheptulonate synthase activity; aromatic amino acid family biosynthetic process
Q0PAH3	Q0PAH3_CAMJE	Putative uncharacterized protein	Cj0706	238	Unknown
Q0PBH1	Q0PBH1_CAMJE	DNA polymerase (EC 2.7.7.7)	polA Cj0338c	879	Unknown		3'-5' exonuclease activity; 5'-3' exonuclease activity; DNA binding; DNA replication; DNA-directed DNA polymerase activity
Q0P8A3	Q0P8A3_CAMJE	Putative periplasmic oxidoreductase	Cj1516	513	Unknown		copper ion binding; oxidoreductase activity
Q0PA30	Q0PA30_CAMJE	Putative integral membrane protein	Cj0860	290	Unknown		membrane
Q0PAE2	Q0PAE2_CAMJE	Putative haemagglutination activity domain containing protein	Cj0737	358	Unknown
Q0PBT9	Q0PBT9_CAMJE	Putative periplasmic protein	Cj0200c	115	Unknown
Q0PC21	Q0PC21_CAMJE	Malonyl CoA-acyl carrier protein transacylase (EC 2.3.1.39)	fabD Cj0116	306	Unknown		[acyl-carrier-protein] S-malonyltransferase activity
Q0PC70	Q0PC70_CAMJE	Site-determining protein	Cj0063c	288	Unknown		ATP binding
Q0PC73	Q0PC73_CAMJE	Flagellar motor switch protein	fliM Cj0060c	359	Unknown		bacterial-type flagellum basal body; chemotaxis; ciliary or bacterial-type flagellar motility; motor activity
Q0P9R0	Q0P9R0_CAMJE	Oxygen-independent coproporphyrinogen III oxidase	Cj0992c	451	Unknown		coproporphyrinogen oxidase activity; cytoplasm; iron-sulfur cluster binding; porphyrin-containing compound biosynthetic process
Q0P9V5	Q0P9V5_CAMJE	Putative periplasmic protein	Cj0944c	244	Unknown
Q0PA15	Q0PA15_CAMJE	Flagellar biosynthesis protein	flhA Cj0882c	724	Unknown		integral to membrane; protein secretion
Q0PAE4	Q0PAE4_CAMJE	Putative periplasmic protein	Cj0735	239	Unknown
Q0PAI5	Q0PAI5_CAMJE	Putative periplasmic protein	Cj0694	496	Unknown		isomerase activity
Q0PB49	Q0PB49_CAMJE	ATP-dependent DNA helicase (EC 3.6.1.-)	recG Cj0464	607	Unknown		ATP binding; ATP-dependent helicase activity; nucleic acid binding
Q0PB88	Q0PB88_CAMJE	Putative H-T-H containing protein	Cj0422c	69	Unknown
Q0PC07	Q0PC07_CAMJE	Putative prephenate dehydrogenase (EC 1.3.1.12)	tyrA Cj0130	275	Unknown		prephenate dehydrogenase (NADP+) activity; prephenate dehydrogenase activity; tyrosine biosynthetic process
Q0PC79	Q0PC79_CAMJE	Putative lysine decarboxylase family protein	Cj0054c	201	Unknown
Q0P7R6	Q0P7R6_CAMJE	Putative acetyltransferase	Cj1715	176	Unknown		N-acetyltransferase activity
Q0P7U4	Q0P7U4_CAMJE	Putative efflux protein	Cj1687	423	Unknown		integral to membrane; transmembrane transport
Q0P867	Q0P867_CAMJE	Putative transcriptional regulator	Cj1561	59	Unknown		DNA binding; sequence-specific DNA binding transcription factor activity; transcription, DNA-dependent
Q0P8Q7	Q0P8Q7_CAMJE	Enterochelin uptake permease	ceuB Cj1352	322	Unknown		integral to membrane; plasma membrane; transporter activity
Q0P8Z4	Q0P8Z4_CAMJE	Two-component sensor (Histidine kinase)	racS Cj1262	411	Unknown		ATP binding; integral to membrane; phosphorelay sensor kinase activity; signal transduction by phosphorylation
Q0P969	Q0P969_CAMJE	Arsenical pump membrane protein	arsB Cj1187c	428	Unknown		arsenite transmembrane transporter activity; arsenite transport; integral to membrane
Q0P9F3	Q0P9F3_CAMJE	ATP-dependent DNA helicase (EC 3.6.1.-)	Cj1101	691	Unknown		ATP binding; ATP-dependent DNA helicase activity; DNA binding
Q0P9P6	Q0P9P6_CAMJE	Putative MiaB-like tRNA modifying enzyme	Cj1006c	416	Unknown		4 iron, 4 sulfur cluster binding; RNA modification; transferase activity
Q0PBA5	Q0PBA5_CAMJE	Shikimate dehydrogenase (EC 1.1.1.25)	aroE Cj0405	262	Unknown		NADP binding; aromatic amino acid family biosynthetic process; chorismate biosynthetic process; shikimate 3-dehydrogenase (NADP+) activity; shikimate metabolic process
Q0PBJ9	Q0PBJ9_CAMJE	Putative efflux protein	Cj0310c	112	Membrane; Multi-pass membrane protein.		integral to membrane; plasma membrane; transport
Q0P7W3	Q0P7W3_CAMJE	Putative periplasmic protein	Cj1666c	145	Unknown
Q0P851	Q0P851_CAMJE	NADH-quinone oxidoreductase (EC 1.6.99.5)	nuoC Cj1577c	264	Unknown		NADH dehydrogenase (ubiquinone) activity; quinone binding
Q0P8C4	Q0P8C4_CAMJE	Putative integral membrane protein	Cj1493c	219	Unknown		cytochrome complex assembly; membrane; oxidation-reduction process
Q0P8M1	Q0P8M1_CAMJE	Putative endoribonuclease L-PSP	Cj1388	120	Unknown		deaminase activity
Q0PA78	Q0PA78_CAMJE	Threonine synthase. Functional classification-Amino acid biosynthesis-Aspartate family (EC 4.2.3.1)	thrC Cj0812	470	Unknown		cellular amino acid metabolic process; pyridoxal phosphate binding; threonine synthase activity
Q0PA89	Q0PA89_CAMJE	Putative integral membrane protein (MviN homolog)	Cj0801	483	Unknown
Q0PAU2	Q0PAU2_CAMJE	Acetolactate synthase small subunit (EC 2.2.1.6)	ilvH Cj0575	154	Unknown		acetolactate synthase activity; branched-chain amino acid biosynthetic process
Q0P7W6	Q0P7W6_CAMJE	Putative ABC transport system ATP-binding protein	Cj1663	217	Unknown		ATP binding; ATP catabolic process; ATPase activity
Q0P7Y5	Q0P7Y5_CAMJE	Putative periplasmic protein	Cj1643	364	Unknown
Q0P8Q5	Q0P8Q5_CAMJE	Enterochelin uptake ATP-binding protein	ceuD Cj1354	251	Unknown		ATP binding; ATP catabolic process; ATPase activity
Q0P8R8	Q0P8R8_CAMJE	Putative uncharacterized protein maf6	maf6 Cj1341c	607	Unknown
Q0PAC7	Q0PAC7_CAMJE	Serine acetyltransferase (EC 2.3.1.30)	cysE Cj0763c	212	Unknown		cysteine biosynthetic process from serine; cytoplasm; serine O-acetyltransferase activity
Q0PB50	Q0PB50_CAMJE	Zinc protease-like protein	Cj0463	406	Unknown		metal ion binding; peptidase activity; proteolysis
Q0PBH0	Q0PBH0_CAMJE	Putative MFS (Major Facilitator Superfamily) transport protein	Cj0339	453	Unknown		integral to membrane; transmembrane transporter activity
Q0PBP8	Q0PBP8_CAMJE	Diacylglycerol kinase (EC 2.7.1.107)	dgkA Cj0257	118	Unknown		diacylglycerol kinase activity; membrane; phospholipid biosynthetic process
Q0P7U9	Q0P7U9_CAMJE	CysQ protein homolog	cysQ Cj1681c	254	Unknown		phosphatidylinositol phosphorylation
Q0P7W5	Q0P7W5_CAMJE	Putative periplasmic thiredoxin	Cj1664	162	Unknown		cell redox homeostasis; oxidation-reduction process; oxidoreductase activity
Q0P858	Q0P858_CAMJE	NADH dehydrogenase I chain J (EC 1.6.5.3)	nuoJ Cj1570c	172	Unknown		NADH dehydrogenase (ubiquinone) activity
Q0P8D5	Q0P8D5_CAMJE	Putative uncharacterized protein	Cj1482c	788	Unknown
Q0P9E2	Q0P9E2_CAMJE	Putative SelR domain containing protein	Cj1112c	119	Unknown		metal ion binding; peptide-methionine (R)-S-oxide reductase activity
Q0PAP3	Q0PAP3_CAMJE	Hydrogenase isoenzymes formation protein	hypC Cj0624	93	Unknown
Q0PAQ6	Q0PAQ6_CAMJE	Putative acyltransferase family protein	Cj0611c	458	Unknown		transferase activity, transferring acyl groups
Q0PB17	Q0PB17_CAMJE	Putative uncharacterized protein	Cj0496	124	Unknown
Q0PCB3	Q0PCB3_CAMJE	Non-haem iron protein	rrc Cj0012c	215	Unknown		iron ion binding; oxidoreductase activity
Q0P8K8	Q0P8K8_CAMJE	Putative periplasmic protein	Cj1406c	116	Unknown
Q0P9X4	Q0P9X4_CAMJE	Ribose 5-phosphate isomerase (EC 5.3.1.6)	rpiB Cj0925	145	Unknown		pentose-phosphate shunt; ribose-5-phosphate isomerase activity
Q0PA87	Q0PA87_CAMJE	Lipid export ABC transport protein	msbA Cj0803	580	Unknown		ATP binding; ATP catabolic process; ATPase activity, coupled to transmembrane movement of substances; integral to membrane
Q0PAK5	Q0PAK5_CAMJE	ABC-transporter ATP-binding protein	Cj0669	242	Unknown		ATP binding; ATP catabolic process; ATPase activity
Q0PC90	Q0PC90_CAMJE	Putative uncharacterized protein	Cj0036	449	Unknown
Q0P7S2	Q0P7S2_CAMJE	Pseudouridine synthase (EC 5.4.99.-)	Cj1709c	253	Unknown		RNA binding; lyase activity; pseudouridine synthase activity; pseudouridine synthesis
Q0P8I7	Q0P8I7_CAMJE	Putative sugar-nucleotide epimerase/dehydratease (EC 5.1.3.2)	Cj1427c	313	Unknown		UDP-glucose 4-epimerase activity; cellular metabolic process; coenzyme binding
Q0P9T7	Q0P9T7_CAMJE	Putative acetyltransferase	Cj0962	159	Unknown		N-acetyltransferase activity
Q0PAM4	Q0PAM4_CAMJE	Putative TatD-related deoxyribonuclease protein	Cj0644	271	Unknown		endodeoxyribonuclease activity, producing 5'-phosphomonoesters
Q0PAX8	Q0PAX8_CAMJE	OORC subunit of 2-oxoglutarate:acceptor oxidoreductase	oorC Cj0538	185	Unknown	X-ray crystallography (1)	oxidoreductase activity, acting on the aldehyde or oxo group of donors
Q0PC50	Q0PC50_CAMJE	Aspartate ammonia-lyase (EC 4.3.1.1)	aspA Cj0087	468	Unknown		aspartate ammonia-lyase activity; aspartate metabolic process; tricarboxylic acid cycle
Q0P8D6	Q0P8D6_CAMJE	Putative helicase (EC 3.6.1.-)	Cj1481c	921	Unknown		ATP binding; ATP-dependent DNA helicase activity; DNA binding
Q0P9Q6	Q0P9Q6_CAMJE	GTP cyclohydrolase II (EC 3.5.4.25)	ribA Cj0996	186	Unknown		GTP cyclohydrolase II activity; riboflavin biosynthetic process
Q0PB70	Q0PB70_CAMJE	Putative transcriptional regulator	Cj0440c	222	Unknown		thiaminase activity; thiamine metabolic process
Q0PBI2	Q0PBI2_CAMJE	Putative endoribonuclease L-PSP family protein	Cj0327	116	Unknown
Q0P7U7	Q0P7U7_CAMJE	Putative transmembrane transport protein	Cj1684c	391	Unknown		integral to membrane; solute:hydrogen antiporter activity
Q0P8H8	Q0P8H8_CAMJE	Aminotransferase	Cj1436c	390	Unknown		biosynthetic process; pyridoxal phosphate binding; transaminase activity
Q0P8X2	Q0P8X2_CAMJE	Putative uncharacterized protein	Cj1285c	223	Unknown
Q0P948	Q0P948_CAMJE	Putative 5-formyltetrahydrofolate cyclo-ligase family protein (EC 6.3.3.2)	Cj1208	208	Unknown		5-formyltetrahydrofolate cyclo-ligase activity; ATP binding; folic acid-containing compound biosynthetic process
Q0P983	Q0P983_CAMJE	Putative efflux protein (Multidrug resistance protein)	Cj1173	113	Membrane; Multi-pass membrane protein.		integral to membrane; plasma membrane; transport
Q0PA11	Q0PA11_CAMJE	Putative flagellin	flaD Cj0887c	750	Unknown		bacterial-type flagellum; ciliary or bacterial-type flagellar motility; structural molecule activity
Q0P9I9	Q0P9I9_CAMJE	Putative acetyltransferase	Cj1063	141	Unknown		N-acetyltransferase activity
Q0P7V8	Q0P7V8_CAMJE	Putative uncharacterized protein	Cj1671c	67	Unknown
Q0P8A7	Q0P8A7_CAMJE	Putative formate dehydrogenase large subunit (Selenocysteine containing) (EC 1.2.1.2)	fdhA Cj1511c	934	Unknown		4 iron, 4 sulfur cluster binding; formate dehydrogenase (NAD+) activity; molybdenum ion binding
Q0P8I1	Q0P8I1_CAMJE	Putative uncharacterized protein	Cj1433c	368	Unknown		catalytic activity; metabolic process
Q0P915	Q0P915_CAMJE	Putative MFS (Major Facilitator Superfamily) transporter protein	Cj1241	399	Unknown		integral to membrane; transmembrane transport
Q0PAA9	Q0PAA9_CAMJE	Putative ferredoxin	napG Cj0781	246	Unknown		4 iron, 4 sulfur cluster binding; electron carrier activity; metal ion binding; oxidoreductase activity
Q0PAG8	Q0PAG8_CAMJE	Putative uncharacterized protein	Cj0711	80	Unknown
Q0PAN5	Q0PAN5_CAMJE	Putative periplasmic protein	Cj0633	360	Unknown		carbohydrate metabolic process; hydrolase activity, acting on carbon-nitrogen (but not peptide) bonds
Q0PBF9	Q0PBF9_CAMJE	Putative uncharacterized protein	Cj0350	140	Unknown
Q0PC83	Q0PC83_CAMJE	Flagellar hook protein	flgE Cj0043	545	Unknown		bacterial-type flagellum; ciliary or bacterial-type flagellar motility; motor activity; structural molecule activity
Q0P8A6	Q0P8A6_CAMJE	Possible periplasmic protein	Cj1513c	63	Unknown
Q0P8M9	Q0P8M9_CAMJE	Putative periplasmic protein	Cj1380	236	Unknown
Q0PAT7	Q0PAT7_CAMJE	Putative oxygen-independent coproporphyrinogen III oxidase (EC 1.3.99.22)	hemN Cj0580c	355	Unknown		coproporphyrinogen dehydrogenase activity; coproporphyrinogen oxidase activity; cytoplasm; iron-sulfur cluster binding; porphyrin-containing compound biosynthetic process
Q0PB33	Q0PB33_CAMJE	Putative transcriptional regulator	Cj0480c	253	Unknown		DNA binding; regulation of transcription, DNA-dependent
Q0PB44	Q0PB44_CAMJE	Amino-acid ABC transporter ATP-binding protein	Cj0469	253	Unknown		ATP binding; ATP catabolic process; ATPase activity
Q0PA90	Q0PA90_CAMJE	Putative ATPase	Cj0800c	619	Unknown
Q0PAU6	Q0PAU6_CAMJE	Putative transcriptional regulator	Cj0571	290	Unknown
Q0PBN6	Q0PBN6_CAMJE	Branched-chain amino acid aminotransferase (EC 2.6.1.42)	ilvE Cj0269c	304	Unknown		L-isoleucine transaminase activity; L-leucine transaminase activity; L-valine transaminase activity; branched-chain amino acid metabolic process
Q0P8K7	Q0P8K7_CAMJE	Putative phospho-sugar mutase (EC 5.4.2.-)	Cj1407c	462	Unknown		carbohydrate metabolic process; intramolecular transferase activity, phosphotransferases
Q0P909	Q0P909_CAMJE	Putative uncharacterized protein	Cj1247c	164	Unknown
Q0P967	Q0P967_CAMJE	Bipartate energy taxis response protein cetB	cetB Cj1189c	165	Unknown		signal transducer activity
Q0P9J6	Q0P9J6_CAMJE	Putative carbon-nitrogen hydrolase family protein	Cj1056c	258	Unknown		hydrolase activity, acting on carbon-nitrogen (but not peptide) bonds; nitrogen compound metabolic process
Q0P9Q1	Q0P9Q1_CAMJE	RNA polymerase sigma factor	rpoD Cj1001	622	Cytoplasm.		DNA binding; DNA-dependent transcription, initiation; sequence-specific DNA binding transcription factor activity; sigma factor activity
Q0P9R1	Q0P9R1_CAMJE	Putative oxidoreductase ferredoxin-type electron transport protein	Cj0991c	421	Unknown		iron-sulfur cluster binding; oxidoreductase activity
Q0PB10	Q0PB10_CAMJE	Putative aminotransferase (DegT family). Functional classification-Misc	Cj0505c	357	Unknown		metabolic process; pyridoxal phosphate binding; transaminase activity
Q0PBJ3	Q0PBJ3_CAMJE	Chorismate mutase/prephenate dehydratase (EC 4.2.1.51) (EC 5.4.99.5)	pheA Cj0316	357	Unknown		L-phenylalanine biosynthetic process; chorismate metabolic process; chorismate mutase activity; cytoplasm; prephenate dehydratase activity
Q0P8F0	Q0P8F0_CAMJE	Putative uncharacterized protein	Cj1465	144	Unknown
Q0P9P5	Q0P9P5_CAMJE	Putative mechanosensitive ion channel family protein	Cj1007c	523	Unknown		membrane; transmembrane transport
Q0PBA0	Q0PBA0_CAMJE	Fumarate reductase iron-sulfur protein (EC 1.3.99.1)	frdB Cj0410	241	Unknown		2 iron, 2 sulfur cluster binding; electron carrier activity; succinate dehydrogenase activity; tricarboxylic acid cycle
Q0PBD2	Q0PBD2_CAMJE	Putative ferric reductase-like transmembrane protein. Functional classification-Membranes,lipoproteins and porins	Cj0378c	179	Unknown		integral to membrane
Q0PBF3	Q0PBF3_CAMJE	Putative dihydroneopterin aldolase (EC 4.1.2.25)	folB Cj0356c	105	Unknown		dihydroneopterin aldolase activity; folic acid-containing compound metabolic process
Q0PBH3	Q0PBH3_CAMJE	Putative flagellar motor protein	motB Cj0336c	247	Unknown
Q0P937	Q0P937_CAMJE	Putative periplasmic protein	Cj1219c	846	Unknown
Q0P9L8	Q0P9L8_CAMJE	Putative DnaJ-like protein	Cj1034c	268	Unknown
Q0PA61	Q0PA61_CAMJE	Putative CoA binding domain containing protein	Cj0829c	137	Unknown		cofactor binding
Q0PB74	Q0PB74_CAMJE	Putative pyridoxamine 5'-phosphate oxidase (EC 1.4.3.5)	Cj0436	136	Unknown		FMN binding; pyridoxal phosphate biosynthetic process; pyridoxamine-phosphate oxidase activity
Q0P8G4	Q0P8G4_CAMJE	DUTPase (EC 3.6.1.23)	dut Cj1451	229	Unknown	X-ray crystallography (2)	dUTP diphosphatase activity; metal ion binding
Q0P8R2	Q0P8R2_CAMJE	Phosphatidate cytidylyltransferase (EC 2.7.7.41)	cdsA Cj1347c	241	Unknown		CDP-diacylglycerol biosynthetic process; integral to membrane; phosphatidate cytidylyltransferase activity
Q0PA67	Q0PA67_CAMJE	Putative uncharacterized protein	Cj0823	205	Unknown
Q0PA85	Q0PA85_CAMJE	Putative zinc protease	Cj0805	416	Unknown		metal ion binding; metalloendopeptidase activity; proteolysis
Q0PAS2	Q0PAS2_CAMJE	Endonuclease III (EC 4.2.99.18)	nth Cj0595c	208	Unknown		4 iron, 4 sulfur cluster binding; DNA-(apurinic or apyrimidinic site) lyase activity; base-excision repair; endonuclease activity
Q0PB53	Q0PB53_CAMJE	Transcription termination factor	nusA Cj0460	362	Unknown		RNA binding; regulation of DNA-dependent transcription, termination; sequence-specific DNA binding transcription factor activity
Q0P7S1	Q0P7S1_CAMJE	Putative metallo-beta-lactamase family protein	Cj1710c	664	Unknown		RNA binding; hydrolase activity, acting on ester bonds; metal ion binding
Q0P8A1	Q0P8A1_CAMJE	Putative molybdopterin converting factor,subunit 2	moaE Cj1518	148	Unknown		Mo-molybdopterin cofactor biosynthetic process
Q0P938	Q0P938_CAMJE	Putative riboflavin synthase alpha chain (EC 2.5.1.9)	ribA Cj1218c	203	Unknown		oxidoreductase activity; riboflavin biosynthetic process; riboflavin synthase activity
Q0P9V3	Q0P9V3_CAMJE	Putative lipoprotein	Cj0946	448	Unknown
Q0P9Z4	Q0P9Z4_CAMJE	tRNA (cytidine(34)-2'-O)-methyltransferase (EC 2.1.1.207) (tRNA (cytidine/uridine-2'-O-)-methyltransferase TrmL)	trmL Cj0904c	155	Cytoplasm.		RNA binding; S-adenosylmethionine-dependent methyltransferase activity; cytoplasm; tRNA methyltransferase activity
Q0PAH7	Q0PAH7_CAMJE	N5-carboxyaminoimidazole ribonucleotide mutase (N5-CAIR mutase) (EC 5.4.99.18)	purE Cj0702	164	Unknown		'de novo' IMP biosynthetic process; 5-(carboxyamino)imidazole ribonucleotide mutase activity; lyase activity
Q0PBY3	Q0PBY3_CAMJE	Ribosomal RNA small subunit methyltransferase I (EC 2.1.1.198) (16S rRNA 2'-O-ribose C1402 methyltransferase) (rRNA (cytidine-2'-O-)-methyltransferase RsmI)	rsmI Cj0154c	274	Cytoplasm.		cytoplasm; methyltransferase activity; rRNA processing
Q0PC24	Q0PC24_CAMJE	Peptidoglycan associated lipoprotein (Omp18)	pal Cj0113	165	Unknown		cell outer membrane; integral to membrane; plasma membrane
Q0P7Y4	Q0P7Y4_CAMJE	Geranyltranstransferase (EC 2.5.1.10)	ispA Cj1644	281	Unknown		geranyltranstransferase activity; isoprenoid biosynthetic process
Q0P9L4	Q0P9L4_CAMJE	Putative cell division/peptidoglycan biosynthesis protein	Cj1038	387	Unknown		cell cycle; cell division; integral to membrane; peptidoglycan biosynthetic process; plasma membrane; regulation of cell shape
Q0P9W1	Q0P9W1_CAMJE	Putative 2-acylglycerophosphoethanolamine acyltransferase / acyl-acyl carrier protein synthetase	aas Cj0938c	1170	Unknown		integral to membrane; transferase activity, transferring acyl groups; transmembrane transport
Q0PB16	Q0PB16_CAMJE	Putative lipoprotein	Cj0497	425	Unknown
Q0PBL4	Q0PBL4_CAMJE	Putative acetyltransferase (EC 2.3.1.-)	Cj0295	152	Unknown		N-acetyltransferase activity
Q0P7U3	Q0P7U3_CAMJE	Protein translocase subunit SecY	secY Cj1688c	421	Cell inner membrane; Multi-pass membrane protein. Membrane; Multi-pass membrane protein.		integral to membrane; intracellular protein transmembrane transport; plasma membrane; protein targeting; protein transport by the Sec complex
Q0P7V1	Q0P7V1_CAMJE	Putative uncharacterized protein	Cj1679	584	Unknown
Q0P9B9	Q0P9B9_CAMJE	Putative two-domain glucosyltransferase	Cj1135	515	Unknown		transferase activity
Q0P9L9	Q0P9L9_CAMJE	Integral membrane component of efflux system (Multidrug efflux system CmeDEF)	cmeF Cj1033	1005	Unknown		membrane; transporter activity
Q0P9T1	Q0P9T1_CAMJE	Putative uncharacterized protein	Cj0971	130	Unknown
Q0PB56	Q0PB56_CAMJE	Putative lipoprotein	Cj0457c	209	Unknown
Q0PBD7	Q0PBD7_CAMJE	Putative D-2-hydroxyacid dehydrogenase	Cj0373	311	Unknown		NAD binding; oxidoreductase activity, acting on the CH-OH group of donors, NAD or NADP as acceptor
Q0P7V4	Q0P7V4_CAMJE	Flagellar biosynthetic protein	fliQ Cj1675	89	Unknown		integral to membrane; protein secretion
Q0PAW4	Q0PAW4_CAMJE	Putative membrane protein	Cj0552	230	Unknown
Q0PBU3	Q0PBU3_CAMJE	Amidophosphoribosyltransferase (ATase) (EC 2.4.2.14) (Glutamine phosphoribosylpyrophosphate amidotransferase)	purF Cj0196c	445	Unknown		'de novo' IMP biosynthetic process; amidophosphoribosyltransferase activity; metal ion binding; nucleoside metabolic process; purine nucleobase biosynthetic process
Q0PBV2	Q0PBV2_CAMJE	Phosphoribosylglycinamide formyltransferase (EC 2.1.2.2)	purN Cj0187c	188	Unknown		'de novo' IMP biosynthetic process; phosphoribosylglycinamide formyltransferase activity
Q0PA56	Q0PA56_CAMJE	Ankyrin repeat-containing putative periplasmic protein	Cj0834c	412	Unknown
Q0PAR6	Q0PAR6_CAMJE	Transporter	Cj0601c	447	Unknown		integral to membrane; neurotransmitter:sodium symporter activity
Q0PBV3	Q0PBV3_CAMJE	Putative TerC family integral membrane protein	Cj0186c	239	Unknown		integral to membrane
Q0PC81	Q0PC81_CAMJE	Putative iron-binding protein	Cj0045c	240	Unknown		metal ion binding
Q0PC91	Q0PC91_CAMJE	Putative efflux protein	Cj0035c	400	Unknown		integral to membrane; transmembrane transport; transporter activity
Q0P8Z8	Q0P8Z8_CAMJE	Putative phosphotyrosine protein phosphatase (EC 3.1.3.48)	Cj1258	151	Unknown	NMR spectroscopy (1)	peptidyl-tyrosine dephosphorylation; protein tyrosine phosphatase activity
Q0P926	Q0P926_CAMJE	Heat shock transcriptional regulator	hspR Cj1230	124	Unknown		DNA binding; nucleotide binding; regulation of transcription, DNA-dependent; response to stress
Q0P962	Q0P962_CAMJE	Possible phosphate permease	Cj1194	508	Unknown		inorganic phosphate transmembrane transporter activity; membrane; phosphate ion transport
Q0P9Z6	Q0P9Z6_CAMJE	Putative glutamine transport ATP-binding protein	glnQ Cj0902	242	Unknown		ATP binding; ATP catabolic process; ATPase activity
Q0PAB4	Q0PAB4_CAMJE	Putative periplasmic protein	Cj0776c	340	Unknown
Q0PAG4	Q0PAG4_CAMJE	5-hydroxyisourate hydrolase	Cj0715	137	Unknown		hydroxyisourate hydrolase activity; purine nucleobase metabolic process; transport
Q0PBR7	Q0PBR7_CAMJE	Carbonic anhydrase (EC 4.2.1.1)	cynT Cj0237	211	Unknown		carbon utilization; carbonate dehydratase activity; zinc ion binding
Q0P871	Q0P871_CAMJE	Putative uncharacterized protein	Cj1555c	211	Unknown
Q0P8B7	Q0P8B7_CAMJE	Putative uncharacterized protein	Cj1501	75	Unknown
Q0P9N8	Q0P9N8_CAMJE	Branched-chain amino-acid ABC transport system ATP-binding protein	livF Cj1014c	231	Unknown		ATP binding; ATP catabolic process; ATPase activity
Q0PA22	Q0PA22_CAMJE	Putative cytochrome C	Cj0874c	186	Unknown		electron carrier activity; heme binding; iron ion binding
Q0PB92	Q0PB92_CAMJE	Putative uncharacterized protein	Cj0418c	234	Unknown
Q0PBZ4	Q0PBZ4_CAMJE	Putative periplasmic solute binding protein for ABC transport system	Cj0143c	296	Unknown		metal ion binding; metal ion transport
Q0PCA0	Q0PCA0_CAMJE	Putative sodium:dicarboxylate family transmembrane symporter	Cj0025c	461	Unknown		integral to membrane; sodium:dicarboxylate symporter activity
Q0P8E8	Q0P8E8_CAMJE	Putative uncharacterized protein	Cj1467	254	Unknown
Q0P8F4	Q0P8F4_CAMJE	Putative DNA methylase	Cj1461	227	Unknown		methyltransferase activity; rRNA methylation
Q0P8H9	Q0P8H9_CAMJE	Putative phosphatase	Cj1435c	211	Unknown		dephosphorylation; phosphatase activity
Q0PBG3	Q0PBG3_CAMJE	Anthranilate synthase component II (EC 4.1.3.27)	trpD (trpGD) Cj0346	533	Unknown		anthranilate phosphoribosyltransferase activity; anthranilate synthase activity; tryptophan biosynthetic process
Q0PBR9	Q0PBR9_CAMJE	Putative uncharacterized protein secG	secG Cj0235c	123	Unknown		P-P-bond-hydrolysis-driven protein transmembrane transporter activity; integral to membrane; protein secretion
Q0PC75	Q0PC75_CAMJE	Putative peptidase C39 family protein	Cj0058	199	Unknown		ATP binding; integral to membrane; peptidase activity; proteolysis
Q0P8T7	Q0P8T7_CAMJE	Putative aminotransferase (DegT family)	Cj1320	384	Unknown		metabolic process; pyridoxal phosphate binding; transaminase activity
Q0P9I8	Q0P9I8_CAMJE	Nitroreductase	rdxA Cj1066	201	Unknown		oxidation-reduction process; oxidoreductase activity
Q0P9N6	Q0P9N6_CAMJE	Branched-chain amino-acid ABC transport system permease protein	livM Cj1016c	350	Unknown		integral to membrane; plasma membrane; transporter activity
Q0PAJ6	Q0PAJ6_CAMJE	Putative periplasmic protein	Cj0683	145	Unknown
Q0PBX3	Q0PBX3_CAMJE	Putative 4-hydroxybenzoate octaprenyltransferase (EC 2.5.1.-)	ubiA Cj0164c	294	Unknown		integral to membrane; prenyltransferase activity
Q0PCA4	Q0PCA4_CAMJE	Putative fumarylacetoacetate (FAA) hydrolase family protein	Cj0021c	292	Unknown		hydrolase activity
Q0P9G5	Q0P9G5_CAMJE	Putative uncharacterized protein	Cj1089c	465	Unknown		cyclic nucleotide biosynthetic process; intracellular signal transduction; phosphorus-oxygen lyase activity
Q0P9T6	Q0P9T6_CAMJE	Putative uncharacterized protein	Cj0963	202	Unknown
Q0PA49	Q0PA49_CAMJE	Putative molybdopterin-guanine dinucleotide biosynthesis protein	mobB Cj0841c	163	Unknown		GTP binding; Mo-molybdopterin cofactor biosynthetic process
Q0PAV6	Q0PAV6_CAMJE	Putative MATE family transport protein	Cj0560	442	Unknown		antiporter activity; drug transmembrane transporter activity; membrane
Q0PBS2	Q0PBS2_CAMJE	Putative integral membrane protein	Cj0232c	136	Unknown
Q0PC66	Q0PC66_CAMJE	Putative amidohydrolase family protein	Cj0067	409	Unknown		hydrolase activity
Q0P7U8	Q0P7U8_CAMJE	Citrate synthase	gltA Cj1682c	422	Unknown		cellular carbohydrate metabolic process; citrate (Si)-synthase activity; cytoplasm; tricarboxylic acid cycle
Q0P923	Q0P923_CAMJE	Putative HAD-superfamily hydrolase	Cj1233	206	Unknown		hydrolase activity
Q0P9B3	Q0P9B3_CAMJE	Sialic acid synthase (N-acetylneuraminic acid synthetase) (EC 4.1.3.-)	neuB1 Cj1141	343	Unknown		carbohydrate biosynthetic process; lyase activity
Q0P9U5	Q0P9U5_CAMJE	Putative DnaJ-like protein	Cj0954c	256	Unknown
Q0PAL3	Q0PAL3_CAMJE	Putative transmembrane protein	Cj0660c	368	Unknown		integral to membrane
Q0PB84	Q0PB84_CAMJE	Putative ABC transporter ATP-binding protein	Cj0426	525	Unknown		ATP binding; ATP catabolic process; ATPase activity
Q0PBQ0	Q0PBQ0_CAMJE	Exodeoxyribonuclease (EC 3.1.11.2)	exoA Cj0255c	252	Unknown		DNA repair; exodeoxyribonuclease III activity; nucleic acid phosphodiester bond hydrolysis
Q0PC08	Q0PC08_CAMJE	Outer membrane protein assembly factor BamA	bamA Cj0129c	739	Cell outer membrane.		Gram-negative-bacterium-type cell outer membrane assembly; cell outer membrane; integral to membrane; plasma membrane; protein insertion into membrane
Q0P882	Q0P882_CAMJE	Putative allophanate hydrolase subunit 2	Cj1543	321	Unknown		hydrolase activity
Q0P886	Q0P886_CAMJE	Putative anion-uptake ABC-transport system permease protein	Cj1539c	239	Membrane; Multi-pass membrane protein.		integral to membrane; plasma membrane; transporter activity
Q0P8J3	Q0P8J3_CAMJE	Putative sugar transferase	Cj1421c	612	Unknown		transferase activity
Q0P931	Q0P931_CAMJE	Putative uncharacterized protein	Cj1225	82	Unknown
Q0P9V8	Q0P9V8_CAMJE	Putative permease	Cj0941c	401	Unknown		integral to membrane; plasma membrane
Q0PAH8	Q0PAH8_CAMJE	Putative protease	Cj0701	417	Unknown		peptidase activity; proteolysis
Q0PB61	Q0PB61_CAMJE	Exonuclease, dna polymerase III epsilon subunit (EC 2.7.7.7)	dnaQ Cj0452	253	Unknown		DNA binding; DNA replication; DNA-directed DNA polymerase activity; exonuclease activity
Q0PB72	Q0PB72_CAMJE	Putative succinate dehydrogenase iron-sulfur protein (EC 1.3.5.1)	sdhB Cj0438	321	Unknown		2 iron, 2 sulfur cluster binding; electron carrier activity; succinate dehydrogenase (ubiquinone) activity; tricarboxylic acid cycle
Q0PBG6	Q0PBG6_CAMJE	Putative integral membrane protein	Cj0343c	261	Unknown		integral to membrane
Q0PBW0	Q0PBW0_CAMJE	Biopolymer transport protein	exbB1 Cj0179	253	Membrane; Multi-pass membrane protein.		integral to membrane; protein transporter activity
Q0PCC1	Q0PCC1_CAMJE	Monohaem cytochrome C	Cj0004c	113	Unknown		electron carrier activity; heme binding
Q0PAF0	Q0PAF0_CAMJE	Putative type I phosphodiesterase/nucleotide pyrophosphatase	Cj0729	269	Unknown		catalytic activity
Q0PAQ3	Q0PAQ3_CAMJE	Putative phosphate transport system permease protein	pstC Cj0614	304	Membrane; Multi-pass membrane protein.		inorganic phosphate transmembrane transporter activity; integral to membrane; phosphate ion transport; plasma membrane
Q0PBA1	Q0PBA1_CAMJE	Fumarate reductase flavoprotein subunit (EC 1.3.99.1)	frdA Cj0409	663	Unknown		electron transport chain; flavin adenine dinucleotide binding; succinate dehydrogenase activity
Q0PC72	Q0PC72_CAMJE	RNA polymerase sigma factor	fliA Cj0061c	238	Unknown		DNA binding; DNA-dependent transcription, initiation; DNA-directed RNA polymerase activity; sequence-specific DNA binding transcription factor activity; sigma factor activity
Q0P7W7	Q0P7W7_CAMJE	Putative integral membrane protein	Cj1662	372	Unknown		integral to membrane; plasma membrane
Q0P861	Q0P861_CAMJE	NADH dehydrogenase I chain M (EC 1.6.5.3)	nuoM Cj1567c	495	Membrane; Multi-pass membrane protein.		ATP synthesis coupled electron transport; NADH dehydrogenase (ubiquinone) activity; integral to membrane
Q0P893	Q0P893_CAMJE	Putative periplasmic protein	Cj1532	243	Unknown		amidase activity; peptidoglycan catabolic process
Q0P925	Q0P925_CAMJE	Putative glutathione-regulated potassium-efflux system protein	kefB Cj1231	541	Unknown		integral to membrane; potassium ion transport; solute:hydrogen antiporter activity
Q0P9L5	Q0P9L5_CAMJE	Pyruvate carboxylase A subunit (EC 6.4.1.1)	pycA Cj1037c	481	Unknown		ATP binding; biotin carboxylase activity; metal ion binding; pyruvate carboxylase activity
Q0PAA0	Q0PAA0_CAMJE	Formyltetrahydrofolate deformylase (EC 3.5.1.10)	purU Cj0790	274	Unknown		'de novo' IMP biosynthetic process; formyltetrahydrofolate deformylase activity; hydroxymethyl-, formyl- and related transferase activity
Q0PAC0	Q0PAC0_CAMJE	Putative NLPA family lipoprotein	Cj0770c	258	Unknown
Q0PAU3	Q0PAU3_CAMJE	Acetolactate synthase large subunit (EC 2.2.1.6)	ilvI Cj0574	566	Unknown		acetolactate synthase activity; branched-chain amino acid biosynthetic process; flavin adenine dinucleotide binding; magnesium ion binding; thiamine pyrophosphate binding
Q0PB26	Q0PB26_CAMJE	Putative amidohydrolase	Cj0487	256	Unknown		hydrolase activity
Q0PBB8	Q0PBB8_CAMJE	Pyruvate kinase (EC 2.7.1.40)	pyk Cj0392c	480	Unknown		glycolysis; magnesium ion binding; potassium ion binding; pyruvate kinase activity
Q0PBK2	Q0PBK2_CAMJE	Adenosylmethionine-8-amino-7-oxononanoate aminotransferase (EC 2.6.1.62)	bioA Cj0307	427	Unknown		adenosylmethionine-8-amino-7-oxononanoate transaminase activity; biotin biosynthetic process; pyridoxal phosphate binding
Q0PCA5	Q0PCA5_CAMJE	Cytochrome C551 peroxidase (EC 1.11.1.5)	Cj0020c	304	Unknown		cytochrome-c peroxidase activity; electron carrier activity; heme binding; iron ion binding
Q0P808	Q0P808_CAMJE	A/G-specific adenine glycosylase (EC 3.2.2.-)	mutY Cj1620c	339	Unknown		4 iron, 4 sulfur cluster binding; DNA N-glycosylase activity; DNA binding; base-excision repair; endonuclease activity; intracellular
Q0P864	Q0P864_CAMJE	Putative methyl-accepting chemotaxis signal transduction protein	Cj1564	662	Unknown		membrane; signal transducer activity
Q0P8I9	Q0P8I9_CAMJE	Putative D-glycero-D-manno-heptose 7-phosphate kinase	hddA Cj1425c	339	Unknown		ATP binding; kinase activity
Q0P957	Q0P957_CAMJE	Putative iron/ascorbate-dependent oxidoreductase (EC 1.-.-.-)	Cj1199	330	Unknown		iron ion binding; oxidoreductase activity, acting on paired donors, with incorporation or reduction of molecular oxygen, 2-oxoglutarate as one donor, and incorporation of one atom each of oxygen into both donors
Q0PAC9	Q0PAC9_CAMJE	Putative uncharacterized protein	Cj0761	113	Unknown
Q0PAF2	Q0PAF2_CAMJE	Putative periplasmic solute-binding protein	Cj0727	348	Unknown
Q0PAK1	Q0PAK1_CAMJE	Potassium-transporting ATPase B chain (EC 3.6.3.12) (ATP phosphohydrolase [potassium-transporting] B chain) (Potassium-binding and translocating subunit B) (Potassium-translocating ATPase B chain)	kdpB Cj0677	681	Cell inner membrane; Multi-pass membrane protein.		ATP binding; integral to membrane; magnesium ion binding; plasma membrane; potassium-transporting ATPase activity
Q0PAR5	Q0PAR5_CAMJE	MOSC-domain containing protein	Cj0602c	222	Unknown		catalytic activity; metabolic process; molybdenum ion binding; pyridoxal phosphate binding
Q0PB47	Q0PB47_CAMJE	Transcriptional regulator	nssR Cj0466	198	Unknown		DNA binding; regulation of transcription, DNA-dependent; transcription, DNA-dependent
Q0PBB4	Q0PBB4_CAMJE	Putative lipoprotein	Cj0396c	332	Unknown
Q0P842	Q0P842_CAMJE	Single domain haemoglobin	cgb Cj1586	140	Unknown	X-ray crystallography (1)	heme binding; iron ion binding; oxygen binding; oxygen transporter activity
Q0P8H1	Q0P8H1_CAMJE	D-arabinose 5-phosphate isomerase	kpsF Cj1443c	315	Unknown		adenyl nucleotide binding; carbohydrate binding; carbohydrate metabolic process; isomerase activity
Q0P970	Q0P970_CAMJE	Ubiquinol-cytochrome c reductase iron-sulfur subunit (EC 1.10.2.2)	petA Cj1186c	167	Unknown		2 iron, 2 sulfur cluster binding; membrane; metal ion binding; ubiquinol-cytochrome-c reductase activity
Q0PAN7	Q0PAN7_CAMJE	Putative ribonuclease	Cj0631c	644	Unknown		RNA binding; ribonuclease activity
Q0PAU4	Q0PAU4_CAMJE	Putative GatB/Yqey family protein	Cj0573	147	Unknown		carbon-nitrogen ligase activity, with glutamine as amido-N-donor
Q0PB91	Q0PB91_CAMJE	Putative histidine triad (HIT) family protein	Cj0419	120	Unknown		catalytic activity; metabolic process
Q0PBU9	Q0PBU9_CAMJE	Putative uncharacterized protein	Cj0190c	501	Unknown		chlorophyll biosynthetic process; magnesium chelatase activity; photosynthesis
Q0P7X5	Q0P7X5_CAMJE	Putative lipoprotein	Cj1653c	152	Unknown
Q0P8J6	Q0P8J6_CAMJE	Putative transferase	Cj1418c	779	Unknown		ATP binding; kinase activity
Q0P8U9	Q0P8U9_CAMJE	Putative acyl carrier protein	Cj1308	75	Unknown
Q0P8V5	Q0P8V5_CAMJE	Putative HAD-superfamily phosphatase, subfamily IIIC	Cj1302	520	Unknown
Q0PA10	Q0PA10_CAMJE	ABC transport system ATP-binding protein	Cj0888c	643	Unknown		ATP binding; ATP catabolic process; ATPase activity
Q0PA95	Q0PA95_CAMJE	UDP-N-acetylmuramoyl-tripeptide D-alanyl-D-alanine ligase (EC 6.3.2.10)	murF Cj0795c	475	Unknown		ATP binding; UDP-N-acetylmuramoyl-tripeptide-D-alanyl-D-alanine ligase activity; UDP-N-acetylmuramoylalanyl-D-glutamyl-2,6-diaminopimelate-D-alanyl-D-alanine ligase activity; biosynthetic process; cell division; cytoplasm; regulation of cell shape
Q0PBB3	Q0PBB3_CAMJE	Putative uncharacterized protein	Cj0397c	192	Unknown
Q0PC10	Q0PC10_CAMJE	Acetyl-coenzyme A carboxylase carboxyl transferase subunit beta (ACCase subunit beta) (Acetyl-CoA carboxylase carboxyltransferase subunit beta) (EC 6.4.1.2)	accD Cj0127c	280	Cytoplasm.		ATP binding; acetyl-CoA carboxylase activity; acetyl-CoA carboxylase complex; fatty acid biosynthetic process; malonyl-CoA biosynthetic process; transferase activity; zinc ion binding
Q0PC37	Q0PC37_CAMJE	ParA family protein	Cj0100	261	Unknown
Q0PAB9	Q0PAB9_CAMJE	Putative NLPA family lipoprotein	Cj0771c	256	Unknown
Q0P7W0	Q0P7W0_CAMJE	Putative ATP-dependent DNA ligase (EC 6.5.1.1)	Cj1669c	282	Unknown		ATP binding; DNA ligase (ATP) activity; DNA ligation involved in DNA repair; DNA recombination
Q0PBY5	Q0PBY5_CAMJE	Putative membrane protein	Cj0152c	312	Unknown
Q0PBY7	Q0PBY7_CAMJE	Aminotransferase (EC 2.6.1.1)	Cj0150c	400	Unknown		L-aspartate:2-oxoglutarate aminotransferase activity; L-phenylalanine:2-oxoglutarate aminotransferase activity; biosynthetic process; pyridoxal phosphate binding
Q0PBZ8	Q0PBZ8_CAMJE	Putative endonuclease	Cj0139	783	Unknown		ATP binding; ATP catabolic process; ATPase activity; endonuclease activity
Q0PCB1	Q0PCB1_CAMJE	Putative integral membrane protein	Cj0014c	174	Unknown
Q0P8K1	Q0P8K1_CAMJE	Capsule polysaccharide modification protein	kpsS Cj1413c	394	Unknown		polysaccharide biosynthetic process; polysaccharide transport
Q0P994	Q0P994_CAMJE	Putative heavy-metal-associated domain protein	Cj1162c	64	Unknown		metal ion binding; metal ion transport
Q0P9A3	Q0P9A3_CAMJE	Putative periplasmic cytochrome C	Cj1153	100	Unknown		electron carrier activity; heme binding; iron ion binding
Q0PAV4	Q0PAV4_CAMJE	Replicative DNA helicase (EC 3.6.1.-)	dnaB Cj0562	458	Unknown		ATP binding; DNA binding; DNA duplex unwinding; DNA helicase activity; DNA replication
Q0PB46	Q0PB46_CAMJE	Amino-acid ABC transporter integral membrane protein	Cj0467	233	Membrane; Multi-pass membrane protein.		integral to membrane; plasma membrane; transporter activity
Q0PBG4	Q0PBG4_CAMJE	Putative anthranilate synthase component I (EC 4.1.3.27)	trpE Cj0345	416	Unknown		anthranilate synthase activity; biosynthetic process
Q0PBL0	Q0PBL0_CAMJE	Putative periplasmic beta-lactamase (EC 3.5.2.6)	Cj0299	257	Unknown		beta-lactamase activity; penicillin binding
Q0PBV6	Q0PBV6_CAMJE	Putative integral membrane protein with haemolysin domain	Cj0183	452	Unknown		adenyl nucleotide binding; flavin adenine dinucleotide binding
Q0P845	Q0P845_CAMJE	Putative peptide ABC-transport system permease protein	Cj1583c	314	Membrane; Multi-pass membrane protein.		integral to membrane; plasma membrane; transporter activity
Q0P872	Q0P872_CAMJE	Putative type I restriction enzyme M protein (EC 2.1.1.72)	hsdM Cj1553c	500	Unknown		DNA binding; DNA methylation on adenine; N-methyltransferase activity; site-specific DNA-methyltransferase (adenine-specific) activity
Q0P9P7	Q0P9P7_CAMJE	Putative membrane bound ATPase (EC 3.4.24.-)	Cj1005c	538	Unknown		ATP binding; nucleoside-triphosphatase activity
Q0PAX5	Q0PAX5_CAMJE	Polyprenyl synthetase (EC 2.5.1.-)	Cj0541	297	Unknown		isoprenoid biosynthetic process; transferase activity
Q0P876	Q0P876_CAMJE	Putative type I restriction enzyme R protein (EC 3.1.21.3)	hsdR Cj1549c	1031	Unknown		ATP binding; DNA binding; DNA restriction-modification system; Type I site-specific deoxyribonuclease activity; helicase activity
Q0P896	Q0P896_CAMJE	Phosphoribosylformylglycinamidine cyclo-ligase (EC 6.3.3.1)	purM Cj1529c	329	Cytoplasm.		'de novo' IMP biosynthetic process; ATP binding; cytoplasm; phosphoribosylformylglycinamidine cyclo-ligase activity
Q0P8P6	Q0P8P6_CAMJE	Acid membrane antigen A	amaA Cj1363	347	Unknown
Q0P933	Q0P933_CAMJE	Two-component regulator	dccR Cj1223c	221	Unknown		DNA binding; intracellular signal transduction; phosphorelay response regulator activity; regulation of transcription, DNA-dependent
Q0PBF6	Q0PBF6_CAMJE	Phosphatase (EC 3.6.1.11) (EC 3.6.1.40)	Cj0353c	486	Unknown		exopolyphosphatase activity; guanosine-5'-triphosphate,3'-diphosphate diphosphatase activity
Q0PBS5	Q0PBS5_CAMJE	Putative acetyltransferase	Cj0229	182	Unknown		transferase activity
Q0P813	Q0P813_CAMJE	Putative haemin uptake system permease protein	chuB Cj1615	328	Unknown		integral to membrane; plasma membrane; transporter activity
Q0P8B3	Q0P8B3_CAMJE	Putative two-component response regulator (SirA-like protein)	Cj1505c	190	Unknown
Q0P985	Q0P985_CAMJE	Peptidyl-prolyl cis-trans isomerase (EC 5.2.1.8)	ppi Cj1171c	160	Unknown		peptidyl-prolyl cis-trans isomerase activity; protein folding; protein peptidyl-prolyl isomerization
Q0P9D5	Q0P9D5_CAMJE	Putative integral membrane protein	pglG Cj1119c	297	Unknown
Q0P9Y2	Q0P9Y2_CAMJE	Putative integral membrane protein (CstA homolog)	cstA Cj0917c	703	Unknown		cellular response to starvation; membrane
Q0PAK0	Q0PAK0_CAMJE	Truncated KdpD protein (EC 2.7.3.-)	kdpD Cj0679	606	Unknown		membrane; phosphorelay sensor kinase activity; signal transduction by phosphorylation
Q0PAN4	Q0PAN4_CAMJE	DNA processing protein A	dprA Cj0634	257	Unknown		DNA mediated transformation
Q0PAY0	Q0PAY0_CAMJE	OORA subunit of 2-oxoglutarate:acceptor oxidoreductase	oorA Cj0536	374	Unknown		oxidoreductase activity
Q0PBP1	Q0PBP1_CAMJE	Molybdopterin containing oxidoreductase	Cj0264c	838	Unknown		electron carrier activity; molybdenum ion binding; oxidoreductase activity
Q0PC52	Q0PC52_CAMJE	Putative amino acid recemase	Cj0085c	231	Unknown		cellular amino acid metabolic process; racemase activity, acting on amino acids and derivatives
Q0P9D8	Q0P9D8_CAMJE	ATP-dependent zinc metalloprotease FtsH (EC 3.4.24.-)	ftsH Cj1116c	645	Cell inner membrane; Multi-pass membrane protein; Cytoplasmic side.		ATP binding; ATP catabolic process; ATPase activity; integral to membrane; metalloendopeptidase activity; plasma membrane; protein catabolic process; proteolysis; zinc ion binding
Q0PAJ5	Q0PAJ5_CAMJE	Putative primosomal protein N' (EC 3.6.1.-)	priA Cj0684	617	Unknown		ATP binding; ATP-dependent helicase activity; DNA binding; DNA replication
Q0PAM5	Q0PAM5_CAMJE	Two-component response regulator	cbrR Cj0643	414	Unknown		cyclic nucleotide biosynthetic process; phosphorelay response regulator activity; phosphorus-oxygen lyase activity; regulation of transcription, DNA-dependent
Q0PAQ9	Q0PAQ9_CAMJE	Putative outer membrane efflux protein	Cj0608	456	Unknown		transporter activity
Q0PAY2	Q0PAY2_CAMJE	Succinyl-CoA ligase [ADP-forming] subunit alpha (EC 6.2.1.5)	sucD Cj0534	289	Unknown		ATP binding; ATP citrate synthase activity; cofactor binding; succinate-CoA ligase (ADP-forming) activity
Q0P946	Q0P946_CAMJE	Putative integral membrane protein	Cj1210	185	Unknown
Q0P9E0	Q0P9E0_CAMJE	CDP-diacylglycerol--serine O-phosphatidyltransferase (EC 2.7.8.8)	pssA Cj1114c	242	Unknown		CDP-diacylglycerol-serine O-phosphatidyltransferase activity; membrane; phospholipid biosynthetic process
Q0P9K0	Q0P9K0_CAMJE	Endonuclease MutS2 (EC 3.1.-.-)	mutS mutS2 Cj1052c	736	Unknown		ATP binding; damaged DNA binding; maintenance of fidelity involved in DNA-dependent DNA replication; mismatch repair; mismatched DNA binding
Q0PAD4	Q0PAD4_CAMJE	Ferric enterobactin uptake receptor	cfrA Cj0755	696	Cell outer membrane.		cell outer membrane; plasma membrane; receptor activity; transporter activity
Q0PAF6	Q0PAF6_CAMJE	Putative integral membrane zinc-metalloprotease	Cj0723c	395	Unknown		CAAX-box protein processing; membrane; metalloendopeptidase activity; proteolysis
Q0PAL6	Q0PAL6_CAMJE	Penicillin-binding protein	pbpC Cj0652	601	Unknown		membrane; penicillin binding; peptidoglycan biosynthetic process
Q0PAR8	Q0PAR8_CAMJE	Putative OmpA family membrane protein	Cj0599	317	Unknown
Q0PAS9	Q0PAS9_CAMJE	Putative haemolysin	tlyA Cj0588	253	Unknown		RNA binding; methyltransferase activity
Q0PC34	Q0PC34_CAMJE	ATP synthase subunit b (ATP synthase F(0) sector subunit b) (ATPase subunit I) (F-type ATPase subunit b)	atpF Cj0103	170	Cell inner membrane; Single-pass membrane protein.		integral to membrane; plasma membrane; plasma membrane ATP synthesis coupled proton transport; proton-transporting ATP synthase activity, rotational mechanism; proton-transporting ATP synthase complex, coupling factor F(o)
Q0PC86	Q0PC86_CAMJE	Putative uncharacterized protein	Cj0040	107	Unknown
Q0P930	Q0P930_CAMJE	Putative two-component sensor (Histidine kinase)	Cj1226c	415	Unknown		ATP binding; integral to membrane; phosphorelay sensor kinase activity; signal transduction by phosphorylation
Q0PA73	Q0PA73_CAMJE	Putative glutamine binding periplasmic protein	glnH Cj0817	256	Unknown		transporter activity
Q0PAH2	Q0PAH2_CAMJE	3-deoxy-D-manno-octulosonic-acid transferase	kdtA Cj0707	385	Unknown		transferase activity
Q0PAW0	Q0PAW0_CAMJE	Putative amidohydrolase family protein	Cj0556	265	Unknown		hydrolase activity
Q0PAW6	Q0PAW6_CAMJE	Putative uncharacterized protein	Cj0550	91	Unknown
Q0P9S0	Q0P9S0_CAMJE	Putative amino-acid transporter periplasmic solute-binding protein	cjaA Cj0982c	279	Unknown	X-ray crystallography (1)	transporter activity
Q0PA55	Q0PA55_CAMJE	Aconitate hydratase 2 (EC 4.2.1.3)	acnB Cj0835c	848	Unknown		4 iron, 4 sulfur cluster binding; citrate hydro-lyase (cis-aconitate-forming) activity; cytosol; isocitrate hydro-lyase (cis-aconitate-forming) activity; metal ion binding; tricarboxylic acid cycle
Q0PA68	Q0PA68_CAMJE	Phosphopantothenoylcysteine decarboxylase (EC 4.1.1.36)	dfp Cj0822	384	Unknown		FMN binding; coenzyme A biosynthetic process; pantothenate catabolic process; phosphopantothenate--cysteine ligase activity; phosphopantothenoylcysteine decarboxylase activity
Q0PBK9	Q0PBK9_CAMJE	Putative molybdenum transport ATP-binding protein	modC Cj0300c	294	Unknown		ATP binding; ATP catabolic process; ATPase activity
Q0PC64	Q0PC64_CAMJE	Putative uncharacterized protein	Cj0069	343	Unknown
Q0P870	Q0P870_CAMJE	Putative transcriptional regulator	Cj1556	110	Unknown
Q0P8L1	Q0P8L1_CAMJE	Glyceraldehyde 3-phosphate dehydrogenase	gapA Cj1403c	332	Unknown		NAD binding; NADP binding; glucose metabolic process; oxidoreductase activity, acting on the aldehyde or oxo group of donors, NAD or NADP as acceptor
Q0P7U2	Q0P7U2_CAMJE	50S ribosomal protein L15	rp10 Cj1689c	130	Unknown		large ribosomal subunit; structural constituent of ribosome; translation
Q0P8K4	Q0P8K4_CAMJE	Putative membrane protein	Cj1410c	139	Unknown
Q0P8P1	Q0P8P1_CAMJE	Putative radical SAM domain protein	Cj1368	354	Unknown		4 iron, 4 sulfur cluster binding; cofactor biosynthetic process; menaquinone biosynthetic process; transferase activity, transferring alkyl or aryl (other than methyl) groups
Q0P9Y4	Q0P9Y4_CAMJE	Putative hydrolase	Cj0915	137	Unknown	X-ray crystallography (1)	hydrolase activity
Q0PAA7	Q0PAA7_CAMJE	Periplasmic nitrate reductase, electron transfer subunit (Diheme cytochrome c NapB)	napB Cj0783	174	Periplasm.		metal ion binding; oxidation-reduction process; periplasmic space
Q0PBJ4	Q0PBJ4_CAMJE	Putative HAD-superfamily hydrolase, subfamily IIA	Cj0315	255	Unknown		hydrolase activity
Q0P8S5	Q0P8S5_CAMJE	PseD protein	pseD Cj1333	653	Unknown
Q0P9L2	Q0P9L2_CAMJE	Putative MFS (Major Facilitator Superfamily) transport protein	Cj1040c	387	Unknown		integral to membrane; transmembrane transport
Q0PAI0	Q0PAI0_CAMJE	Glutamine synthetase (EC 6.3.1.2)	glnA Cj0699c	476	Unknown		cytoplasm; glutamate-ammonia ligase activity; glutamine biosynthetic process; nitrogen fixation
Q0PBF4	Q0PBF4_CAMJE	Two-component regulator	Cj0355c	223	Unknown		DNA binding; intracellular signal transduction; phosphorelay response regulator activity; regulation of transcription, DNA-dependent
Q0PBK8	Q0PBK8_CAMJE	Putative molybdenum transport system permease protein	modB Cj0301c	224	Membrane; Multi-pass membrane protein.		integral to membrane; molybdate ion transmembrane transporter activity; plasma membrane
Q0P9K6	Q0P9K6_CAMJE	Putative molybdopterin biosynthesis protein	moeB Cj1046c	267	Unknown		catalytic activity; metabolic process
Q0PBH4	Q0PBH4_CAMJE	Flagellar biosynthetic protein	flhB Cj0335	362	Unknown		membrane; protein secretion
Q0PBK0	Q0PBK0_CAMJE	Putative efflux protein	Cj0309c	104	Membrane; Multi-pass membrane protein.		integral to membrane; plasma membrane; transport
Q0P819	Q0P819_CAMJE	Putative sulfate adenylyltransferase (EC 2.7.7.4)	Cj1609	386	Unknown		sulfate adenylyltransferase (ATP) activity
Q0P8H5	Q0P8H5_CAMJE	UDP-galactopyranose mutase (EC 5.4.99.9)	glf Cj1439c	368	Unknown		UDP-galactopyranose mutase activity
Q0P8L4	Q0P8L4_CAMJE	Enoyl-[acyl-carrier-protein] reductase [NADH] (EC 1.3.1.9)	fabI Cj1400c	274	Unknown		enoyl-[acyl-carrier-protein] reductase (NADH) activity; fatty acid biosynthetic process
Q0P8R9	Q0P8R9_CAMJE	Putative uncharacterized protein	Cj1340c	605	Unknown
Q0PAH1	Q0PAH1_CAMJE	Pseudouridine synthase (EC 5.4.99.-)	Cj0708	250	Unknown		RNA binding; lyase activity; pseudouridine synthase activity; pseudouridine synthesis
Q0PAP5	Q0PAP5_CAMJE	Carbamoyltransferase (EC 2.1.3.-)	hypF Cj0622	729	Unknown		carboxyl- or carbamoyltransferase activity; double-stranded RNA binding; protein carbamoylation; zinc ion binding
Q0PB68	Q0PB68_CAMJE	3-oxoacyl-[acyl-carrier-protein] synthase 2 (EC 2.3.1.179)	fabF Cj0442	404	Unknown		beta-ketoacyl-acyl-carrier-protein synthase II activity; fatty acid biosynthetic process
Q0PC60	Q0PC60_CAMJE	Putative oxidoreductase iron-sulfur subunit	Cj0075c	246	Unknown
Q0P8N4	Q0P8N4_CAMJE	Putative multidrug efflux transporter	Cj1375	431	Unknown		integral to membrane; plasma membrane; transmembrane transport; transporter activity
Q0P8N7	Q0P8N7_CAMJE	Putative periplasmic protein	Cj1372	189	Unknown
Q0P905	Q0P905_CAMJE	Putative uncharacterized protein	Cj1251	150	Unknown
Q0P965	Q0P965_CAMJE	Putative PAS domain containing signal-transduction sensor protein	Cj1191c	164	Unknown		signal transducer activity
Q0P991	Q0P991_CAMJE	Putative integral membrane protein	Cj1165c	164	Unknown
Q0PBE5	Q0PBE5_CAMJE	Outer membrane channel protein CmeC (Multidrug efflux system CmeABC)	cmeC Cj0365c	492	Unknown		lipid binding; membrane; transporter activity
Q0P801	Q0P801_CAMJE	Putative uncharacterized protein	Cj1627c	247	Unknown
Q0P8A9	Q0P8A9_CAMJE	Putative formate dehydrogenase, cytochrom B subunit (EC 1.2.1.2)	fdhC Cj1509c	310	Unknown		electron carrier activity; formate dehydrogenase (NAD+) activity; formate dehydrogenase complex; integral to membrane; respiratory electron transport chain
Q0P8C8	Q0P8C8_CAMJE	Cb-type cytochrome C oxidase subunit II (EC 1.9.3.1)	ccoO Cj1489c	221	Unknown		cytochrome-c oxidase activity; electron carrier activity; heme binding
Q0P8I4	Q0P8I4_CAMJE	Putative dTDP-4-dehydrorhamnose 3,5-epimerase (EC 5.1.3.13)	rfbC Cj1430c	181	Unknown		dTDP-4-dehydrorhamnose 3,5-epimerase activity; lipopolysaccharide biosynthetic process
Q0P927	Q0P927_CAMJE	Putative curved-DNA binding protein	cbpA Cj1229	297	Unknown		protein folding
Q0P9C3	Q0P9C3_CAMJE	UDP-GlcNAc/Glc 4-epimerase (EC 5.1.3.2)	gne Cj1131c	328	Unknown		UDP-glucose 4-epimerase activity; cellular metabolic process; coenzyme binding; galactose metabolic process
Q0P9K8	Q0P9K8_CAMJE	Thiazole biosynthesis protein ThiH	thiH Cj1044c	381	Unknown		4 iron, 4 sulfur cluster binding; catalytic activity; iron ion binding; thiamine biosynthetic process
Q0PAR7	Q0PAR7_CAMJE	Putative uncharacterized protein	Cj0600	291	Unknown
Q0PBQ5	Q0PBQ5_CAMJE	Putative MFS (Major Facilitator Superfamily) transport protein	Cj0250c	436	Unknown		integral to membrane; transmembrane transport
Q0P898	Q0P898_CAMJE	CRISPR-associated endonuclease Cas1 (EC 3.1.-.-)	cas1 Cj1522c	296	Unknown		defense response to virus; endonuclease activity; maintenance of CRISPR repeat elements; metal ion binding; nucleic acid phosphodiester bond hydrolysis
Q0P9A5	Q0P9A5_CAMJE	ADP-glyceromanno-heptose 6-epimerase (EC 5.1.3.20)	hldD Cj1151c	317	Unknown		ADP-L-glycero-beta-D-manno-heptose biosynthetic process; ADP-glyceromanno-heptose 6-epimerase activity; NADP binding; carbohydrate metabolic process
Q0P9E6	Q0P9E6_CAMJE	ATP-dependent Clp protease ATP-binding subunit	clpA Cj1108	709	Unknown		ATP binding; ATP-dependent peptidase activity; proteolysis
Q0P9M7	Q0P9M7_CAMJE	Putative uncharacterized protein	Cj1025c	149	Unknown
Q0P9Y8	Q0P9Y8_CAMJE	Putative periplasmic protein	Cj0911	186	Unknown
Q0PA60	Q0PA60_CAMJE	Putative integral membrane protein	Cj0830	138	Unknown
Q0PAE7	Q0PAE7_CAMJE	ABC transport system ATP-binding protein	Cj0732	329	Unknown		ATP binding; ATP catabolic process; ATP-binding cassette (ABC) transporter complex; ATPase activity; hydrolase activity, acting on acid anhydrides, catalyzing transmembrane movement of substances
Q0PB81	Q0PB81_CAMJE	Putative uncharacterized protein	Cj0429c	194	Unknown
Q0P8U7	Q0P8U7_CAMJE	Putative uncharacterized protein	Cj1310c	404	Unknown
Q0PBM9	Q0PBM9_CAMJE	Homolog of E. coli rod shape-determining protein	mreB Cj0276	346	Unknown		cell morphogenesis
Q0PC49	Q0PC49_CAMJE	Anaerobic C4-dicarboxylate transporter	dcuA Cj0088	445	Unknown		C4-dicarboxylate transmembrane transporter activity; integral to membrane
Q0P8D0	Q0P8D0_CAMJE	Cbb3-type cytochrome c oxidase subunit	ccoP Cj1487c	287	Cell inner membrane.		electron carrier activity; heme binding; metal ion binding; oxidative phosphorylation; oxidoreductase activity; plasma membrane; proton transport; respiratory chain
Q0P9N2	Q0P9N2_CAMJE	Putative cytochrome C	Cj1020c	144	Unknown		electron carrier activity; heme binding
Q0P9N3	Q0P9N3_CAMJE	Branched-chain amino-acid ABC transport system periplasmic binding protein	livJ Cj1019c	371	Unknown
Q0PAL5	Q0PAL5_CAMJE	Putative aminopeptidase	Cj0653c	596	Unknown		aminopeptidase activity; cellular process
Q0P7X8	Q0P7X8_CAMJE	Putative uncharacterized protein	Cj1650	166	Unknown
Q0P881	Q0P881_CAMJE	Putative integral membrane protein	Cj1544c	298	Unknown		membrane
Q0P9A0	Q0P9A0_CAMJE	Transcription termination factor Rho (EC 3.6.4.-) (ATP-dependent helicase Rho)	rho Cj1156	432	Unknown		ATP binding; DNA-dependent transcription, termination; RNA binding; RNA-dependent ATPase activity; helicase activity; regulation of transcription, DNA-dependent
Q0P9V9	Q0P9V9_CAMJE	Putative glutamine transport system permease	glnP Cj0940c	261	Membrane; Multi-pass membrane protein.		integral to membrane; plasma membrane; transporter activity
Q0PAC8	Q0PAC8_CAMJE	Aspartate aminotransferase (EC 2.6.1.1)	aspB Cj0762c	389	Unknown		L-aspartate:2-oxoglutarate aminotransferase activity; L-phenylalanine:2-oxoglutarate aminotransferase activity; biosynthetic process; pyridoxal phosphate binding
Q0PCA8	Q0PCA8_CAMJE	Disulphide bond formation protein	dsbI Cj0017c	508	Cell inner membrane; Multi-pass membrane protein.		integral to membrane; plasma membrane; protein disulfide oxidoreductase activity
Q0P818	Q0P818_CAMJE	Putative phosphatidylglycerophosphatase (EC 3.1.3.27)	pgpA Cj1610	166	Unknown		lipid metabolic process; phosphatidylglycerophosphatase activity
Q0P9G6	Q0P9G6_CAMJE	Folylpolyglutamate synthase/dihydrofolate synthase (EC 6.3.2.12)	folC Cj1088c	394	Unknown		ATP binding; dihydrofolate biosynthetic process; dihydrofolate synthase activity; tetrahydrofolylpolyglutamate biosynthetic process; tetrahydrofolylpolyglutamate synthase activity
Q0P9L0	Q0P9L0_CAMJE	Putative transcriptional regulatory protein	Cj1042c	296	Unknown		sequence-specific DNA binding; sequence-specific DNA binding transcription factor activity; transcription, DNA-dependent
Q0PBV8	Q0PBV8_CAMJE	TonB transport protein	tonB1 Cj0181	248	Unknown		transport
Q0PC22	Q0PC22_CAMJE	Peptidyl-prolyl cis-trans isomerase (EC 5.2.1.8)	slyD Cj0115	189	Unknown		peptidyl-prolyl cis-trans isomerase activity; protein folding; protein peptidyl-prolyl isomerization
Q0P941	Q0P941_CAMJE	Putative peptidase M23 family protein	Cj1215	386	Unknown
Q0PB27	Q0PB27_CAMJE	Putative sugar transporter	Cj0486	418	Unknown		fucose transmembrane transporter activity; integral to membrane
Q0PBH2	Q0PBH2_CAMJE	Putative flagellar motor proton channel	motA Cj0337c	258	Unknown		chemotaxis; ciliary or bacterial-type flagellar motility; membrane; motor activity; protein transport; protein transporter activity
Q0PBL5	Q0PBL5_CAMJE	Putative MoeB/ThiF family protein	Cj0294	219	Unknown		catalytic activity; metabolic process
Q0PBP4	Q0PBP4_CAMJE	Putative SAM-dependent methyltransferase	Cj0261c	239	Unknown		methyltransferase activity
Q0P9E3	Q0P9E3_CAMJE	Putative MarC family integral membrane protein	Cj1111c	208	Unknown		integral to membrane
Q0P9S3	Q0P9S3_CAMJE	Putative secreted nuclease (EC 3.1.31.1)	Cj0979c	175	Unknown		hydrolase activity, acting on ester bonds; nucleic acid binding
Q0PA28	Q0PA28_CAMJE	Para-aminobenzoate synthase component I (EC 4.1.3.-) (EC 6.3.5.8)	pabB Cj0862c	594	Unknown		biosynthetic process; ligase activity; lyase activity
Q0PAI3	Q0PAI3_CAMJE	Cell division protein FtsZ	ftsZ Cj0696	370	Cytoplasm.		GTP binding; GTPase activity; barrier septum assembly; cell division site; cytokinesis by binary fission; cytoplasm; protein complex; protein polymerization
Q0PAY1	Q0PAY1_CAMJE	OORD subunit of 2-oxoglutarate:acceptor oxidoreductase	oorD Cj0535	103	Unknown		electron carrier activity; iron-sulfur cluster binding
Q0PB96	Q0PB96_CAMJE	Putative oxidoreductase subunit	Cj0414	242	Unknown
Q0PC61	Q0PC61_CAMJE	Putative iron-sulfur protein	Cj0074c	479	Unknown		iron-sulfur cluster binding; lactate oxidation; oxidoreductase activity
Q0PC13	Q0PC13_CAMJE	Putative membrane protein	Cj0124c	328	Unknown
Q0PC44	Q0PC44_CAMJE	Putative periplasmic protein	Cj0093	400	Unknown		outer membrane-bounded periplasmic space
Q0P7Q8	Q0P7Q8_CAMJE	Putative periplasmic protein	Cj1723c	74	Unknown
Q0P8N8	Q0P8N8_CAMJE	Putative periplasmic protein (VacJ homolog)	Cj1371	232	Unknown		membrane
Q0P8T2	Q0P8T2_CAMJE	Putative methyltransferase	Cj1325	224	Unknown		methyltransferase activity
Q0P9L1	Q0P9L1_CAMJE	Putative periplasmic ATP/GTP-binding protein	Cj1041c	283	Unknown
Q0P9T5	Q0P9T5_CAMJE	Putative periplasmic protein	Cj0964	396	Unknown
Q0P9Y5	Q0P9Y5_CAMJE	CiaB protein	ciaB Cj0914c	610	Unknown
Q0P9Z1	Q0P9Z1_CAMJE	Putative periplasmic protein	Cj0908	156	Unknown
Q0PA64	Q0PA64_CAMJE	Putative integral membrane protein	Cj0826	341	Unknown		integral to membrane
Q0PA94	Q0PA94_CAMJE	Putative hydrolase	Cj0796c	239	Unknown		hydrolase activity
Q0PAK6	Q0PAK6_CAMJE	Putative ATP/GTP-binding protein	Cj0668	135	Unknown		threonylcarbamoyladenosine biosynthetic process
Q0PAU8	Q0PAU8_CAMJE	Putative uncharacterized protein	Cj0569	289	Unknown
Q0PAV1	Q0PAV1_CAMJE	Putative uncharacterized protein	Cj0566	488	Unknown
Q0PAV2	Q0PAV2_CAMJE	Putative integral membrane protein	Cj0564	68	Unknown
Q0PAV3	Q0PAV3_CAMJE	Putative uncharacterized protein	Cj0563	200	Unknown
Q0PAV7	Q0PAV7_CAMJE	Putative pyridine nucleotide-disulphide oxidoreductase	Cj0559	311	Unknown		flavin adenine dinucleotide binding; oxidoreductase activity
Q0PAY6	Q0PAY6_CAMJE	Putative periplasmic protein	Cj0530	856	Unknown
Q0PB19	Q0PB19_CAMJE	Putative exporting protein	Cj0494	49	Unknown
Q0PB51	Q0PB51_CAMJE	Putative radical SAM domain protein	Cj0462	348	Unknown		4 iron, 4 sulfur cluster binding; cofactor biosynthetic process; menaquinone biosynthetic process; transferase activity, transferring alkyl or aryl (other than methyl) groups
Q0PB85	Q0PB85_CAMJE	Putative periplasmic protein	Cj0425	138	Unknown
Q0PBA6	Q0PBA6_CAMJE	Putative transmembrane protein	Cj0404	278	Unknown		integral to membrane
Q0PBD5	Q0PBD5_CAMJE	Putative lipoprotein	Cj0375	158	Unknown
Q0PBJ6	Q0PBJ6_CAMJE	Putative integral membrane protein	Cj0313	352	Unknown		integral to membrane
Q0PBP3	Q0PBP3_CAMJE	Putative methyl-accepting chemotaxis signal transduction protein	Cj0262c	665	Unknown		integral to membrane; signal transducer activity
Q0PBW8	Q0PBW8_CAMJE	Putative uncharacterized protein	Cj0170	247	Unknown
Q0PBY1	Q0PBY1_CAMJE	Ribosomal RNA small subunit methyltransferase E (EC 2.1.1.193)	Cj0156c	218	Cytoplasm.		cytoplasm; methyltransferase activity; rRNA processing
Q0P810	Q0P810_CAMJE	Putative radical SAM domain protein	Cj1618c	305	Unknown		4 iron, 4 sulfur cluster binding; catalytic activity; metabolic process; metal ion binding
Q0P863	Q0P863_CAMJE	Paralysed flagellum protein	pflA Cj1565c	788	Unknown
Q0P873	Q0P873_CAMJE	Putative uncharacterized protein mloB	mloB Cj1552c	488	Unknown		ATP binding
Q0P8A5	Q0P8A5_CAMJE	Putative uncharacterized protein	Cj1514c	237	Unknown
Q0P8B8	Q0P8B8_CAMJE	Putative integral membrane protein	Cj1500	402	Unknown
Q0P8E5	Q0P8E5_CAMJE	Putative membrane protein	Cj1472c	195	Unknown
Q0P8I0	Q0P8I0_CAMJE	Putative sugar transferase	Cj1434c	445	Unknown		transferase activity
Q0P8I3	Q0P8I3_CAMJE	Capsular polysaccharide heptosyltransferase	hddC Cj1431c	582	Unknown		transferase activity
Q0P8K6	Q0P8K6_CAMJE	Putative flagellar protein	fliL Cj1408	178	Unknown		bacterial-type flagellum basal body; chemotaxis; ciliary or bacterial-type flagellar motility
Q0P8P9	Q0P8P9_CAMJE	Putative proteolysis tag for 10Sa_RNA (Fragment)	Cj1360c	14	Unknown
Q0P8R7	Q0P8R7_CAMJE	Putative uncharacterized protein maf7	maf7 Cj1342c	413	Unknown
Q0P8S8	Q0P8S8_CAMJE	Putative uncharacterized protein	Cj1330	301	Unknown		oxidation-reduction process; oxidoreductase activity
Q0P953	Q0P953_CAMJE	Putative integral membrane protein	Cj1203c	63	Unknown
Q0P9B0	Q0P9B0_CAMJE	Putative uncharacterized protein	Cj1144c	281	Unknown
Q0P9B7	Q0P9B7_CAMJE	Putative glycosyltransferase	Cj1137c	331	Unknown		transferase activity
Q0P9D2	Q0P9D2_CAMJE	Putative integral membrane protein. Functional classification-Surface polysaccharides,lipopolysaccharides and antigens	Cj1122c	217	Unknown
Q0P9G4	Q0P9G4_CAMJE	Putative lipoprotein	Cj1090c	170	Unknown		Gram-negative-bacterium-type cell outer membrane assembly; outer membrane
Q0P9H5	Q0P9H5_CAMJE	Putative periplasmic protein	Cj1079	150	Unknown
Q0P9H6	Q0P9H6_CAMJE	Putative periplasmic protein	Cj1078	220	Unknown
Q0P9Q0	Q0P9Q0_CAMJE	Putative phosphoglycerate/bisphosphoglycerate mutase (EC 3.1.3.-)	Cj1002c	170	Unknown		hydrolase activity
Q0P9W0	Q0P9W0_CAMJE	Putative uncharacterized protein	Cj0939c	126	Unknown
Q0PA31	Q0PA31_CAMJE	Putative uncharacterized protein	Cj0859c	142	Unknown
Q0PA42	Q0PA42_CAMJE	Putative uncharacterized protein	Cj0848c	93	Unknown		membrane; protein secretion
Q0PAJ4	Q0PAJ4_CAMJE	Invasion protein CipA	cipA Cj0685c	450	Unknown
Q0PAP7	Q0PAP7_CAMJE	Putative uncharacterized protein	Cj0620	215	Unknown
Q0PAQ8	Q0PAQ8_CAMJE	Possible periplasmic protein	Cj0609c	392	Unknown		hydrolase activity
Q0P7R9	Q0P7R9_CAMJE	Putative uncharacterized protein	Cj1712	178	Unknown		catalytic activity; nucleoside metabolic process
Q0P7W9	Q0P7W9_CAMJE	Putative integral membrane protein	Cj1660	467	Unknown
Q0P7X2	Q0P7X2_CAMJE	Putative uncharacterized protein	Cj1656c	60	Unknown
Q0P8I5	Q0P8I5_CAMJE	Putative uncharacterized protein	Cj1429c	308	Unknown
Q0P8V6	Q0P8V6_CAMJE	Putative uncharacterized protein	Cj1301	138	Unknown
Q0P8V7	Q0P8V7_CAMJE	Putative SAM domain containing methyltransferase	Cj1300	297	Unknown		methyltransferase activity
Q0P986	Q0P986_CAMJE	50 kDa outer membrane protein	omp50 Cj1170c	473	Unknown
Q0P9J0	Q0P9J0_CAMJE	Putative CinA-like protein	Cj1062	362	Unknown
Q0P9S9	Q0P9S9_CAMJE	Putative uncharacterized protein	Cj0973	36	Unknown
Q0PA41	Q0PA41_CAMJE	Putative uncharacterized protein	Cj0849c	719	Unknown
Q0PA72	Q0PA72_CAMJE	Putative lipoprotein	Cj0818	75	Unknown
Q0PAW3	Q0PAW3_CAMJE	Putative integral membrane protein	Cj0553	317	Unknown
Q0PBI9	Q0PBI9_CAMJE	Putative flagellar assembly protein	fliH Cj0320	276	Unknown
Q0PCA7	Q0PCA7_CAMJE	Disulphide bond formation protein	dba Cj0018c	55	Unknown
Q0P7V9	Q0P7V9_CAMJE	Putative periplasmic protein	cgpA Cj1670c	220	Unknown
Q0PB93	Q0PB93_CAMJE	Putative uncharacterized protein	Cj0417	48	Unknown
Q0PBF7	Q0PBF7_CAMJE	Putative transmembrane protein	Cj0352	265	Unknown		integral to membrane
Q0PCB0	Q0PCB0_CAMJE	Putative uncharacterized protein	Cj0015c	408	Unknown		metal ion binding; phosphoric diester hydrolase activity
Q0P8Q1	Q0P8Q1_CAMJE	Putative periplasmic cytochrome C	nrfH Cj1358c	171	Unknown		denitrification pathway; heme binding; integral to membrane
Q0P904	Q0P904_CAMJE	Putative periplasmic protein	Cj1252	682	Unknown		cellular membrane organization; outer membrane; response to organic substance
Q0PAU9	Q0PAU9_CAMJE	Putative uncharacterized protein	Cj0568	93	Unknown
Q0PB05	Q0PB05_CAMJE	Putative uncharacterized protein	Cj0510c	96	Unknown
Q0P9U8	Q0P9U8_CAMJE	Putative MCP-domain signal transduction protein	Cj0951c	224	Unknown		chemotaxis; membrane; signal transducer activity
Q0P9F1	Q0P9F1_CAMJE	Carbon storage regulator homolog	csrA Cj1103	75	Unknown		RNA binding; mRNA catabolic process; regulation of carbohydrate metabolic process
Q0PAD8	Q0PAD8_CAMJE	Putative uncharacterized protein	Cj0741	308	Unknown
Q0P8V1	Q0P8V1_CAMJE	Putative uncharacterized protein	Cj1306c	408	Unknown
Q0P9P0	Q0P9P0_CAMJE	Putative membrane protein	Cj1012c	149	Unknown
Q0PB57	Q0PB57_CAMJE	Putative uncharacterized protein	Cj0456c	319	Unknown
Q0PB58	Q0PB58_CAMJE	Putative membrane protein	Cj0455c	114	Unknown
Q0PBW2	Q0PBW2_CAMJE	Putative iron transport protein	Cj0177	283	Unknown	X-ray crystallography (1)	metal ion binding
Q0PB59	Q0PB59_CAMJE	Putative membrane protein	Cj0454c	189	Unknown
Q0PBR2	Q0PBR2_CAMJE	Putative uncharacterized protein	Cj0243c	388	Unknown
Q0PC63	Q0PC63_CAMJE	Putative uncharacterized protein	Cj0070c	52	Unknown
Q0P7Q9	Q0P7Q9_CAMJE	Putative uncharacterized protein	Cj1722c	33	Unknown
Q0P812	Q0P812_CAMJE	Putative haemin uptake system ATP-binding protein	chuC Cj1616	258	Unknown		ATP binding; ATP catabolic process; ATPase activity
Q0P8G3	Q0P8G3_CAMJE	Putative integral membrane protein	Cj1452	237	Unknown
Q0P8N9	Q0P8N9_CAMJE	Putative nucleotide phosphoribosyltransferase	Cj1370	147	Unknown		nucleoside metabolic process; transferase activity, transferring glycosyl groups
Q0P8R6	Q0P8R6_CAMJE	Putative periplasmic protein	Cj1343c	171	Unknown		protein secretion by the type II secretion system; protein transporter activity; type II protein secretion system complex
Q0P9J5	Q0P9J5_CAMJE	Putative coiled-coil protein	Cj1057c	57	Cytoplasm.		DNA catabolic process; cytoplasm; exodeoxyribonuclease VII activity; exodeoxyribonuclease VII complex; nucleic acid phosphodiester bond hydrolysis
Q0PAE9	Q0PAE9_CAMJE	Putative ABC transport system permease	Cj0730	279	Unknown		membrane; transporter activity
Q0P8D4	Q0P8D4_CAMJE	Putative lipoprotein	Cj1483c	173	Unknown
Q0P8F5	Q0P8F5_CAMJE	Putative uncharacterized protein	Cj1460	127	Unknown
Q0PAE8	Q0PAE8_CAMJE	Putative ABC transport system permease	Cj0731	259	Membrane; Multi-pass membrane protein.		integral to membrane; plasma membrane; transporter activity
Q0P8W2	Q0P8W2_CAMJE	Putative uncharacterized protein	Cj1295	435	Unknown
Q0PAQ2	Q0PAQ2_CAMJE	Putative phosphate transport system permease protein	pstA Cj0615	362	Membrane; Multi-pass membrane protein.		inorganic phosphate transmembrane transporter activity; integral to plasma membrane; phosphate ion transmembrane transport
Q0PBB1	Q0PBB1_CAMJE	Colicin V production protein homolog	Cj0399	187	Unknown		membrane; toxin biosynthetic process
Q0P8D1	Q0P8D1_CAMJE	Putative periplasmic protein	Cj1486c	73	Unknown
Q0P7R0	Q0P7R0_CAMJE	Putative outer membrane protein	Cj1721c	214	Unknown		cell outer membrane; integral to membrane
Q0P8S2	Q0P8S2_CAMJE	PseE protein	pseE Cj1337	628	Unknown
Q0P900	Q0P900_CAMJE	Putative membrane protein	Cj1256c	220	Unknown
Q0P8R1	Q0P8R1_CAMJE	Putative coiled-coil protein	Cj1348c	112	Unknown
Q0P8D3	Q0P8D3_CAMJE	Putative membrane protein	Cj1484c	200	Unknown
Q0P998	Q0P998_CAMJE	Small hydrophobic protein	Cj1158c	75	Unknown
Q0PAR9	Q0PAR9_CAMJE	Putative membrane protein	Cj0598	480	Membrane; Multi-pass membrane protein.		integral to membrane; protein transporter activity
Q0PBH6	Q0PBH6_CAMJE	Ferredoxin	fdxA Cj0333c	94	Unknown		iron-sulfur cluster binding
Q0PBM8	Q0PBM8_CAMJE	Homolog of E. coli rod shape-determining protein	mreC Cj0277	249	Unknown		regulation of cell shape
Q0P8W1	Q0P8W1_CAMJE	Putative uncharacterized protein	Cj1296	119	Unknown		aminoglycoside 3-N-acetyltransferase activity; response to antibiotic
Q0P9P1	Q0P9P1_CAMJE	Putative CorA-like Mg2+ transporter protein	Cj1011	255	Unknown		membrane; metal ion transmembrane transporter activity
Q0P8R0	Q0P8R0_CAMJE	Putative fibronectin/fibrinogen-binding protein	Cj1349c	435	Unknown
Q0PA39	Q0PA39_CAMJE	Putative integral membrane protein	Cj0851c	167	Unknown
Q0PBX5	Q0PBX5_CAMJE	Putative periplasmic protein	Cj0162c	171	Unknown
Q0P8R4	Q0P8R4_CAMJE	Putative periplasmic protein	Cj1345c	464	Unknown
Q0P9T3	Q0P9T3_CAMJE	Putative periplasmic protein	Cj0967	762	Unknown
Q0PAI7	Q0PAI7_CAMJE	Putative membrane protein	Cj0692c	312	Unknown
Q0PBY6	Q0PBY6_CAMJE	Putative periplasmic protein	Cj0151c	268	Unknown
Q0PC71	Q0PC71_CAMJE	Putative integral membrane protein	Cj0062c	118	Unknown
Q0P875	Q0P875_CAMJE	Putative ATP/GTP-binding protein	rloH Cj1550c	588	Unknown		ATP binding; ATP catabolic process; ATPase activity
Q0PC47	Q0PC47_CAMJE	Putative lipoprotein	Cj0090	122	Unknown	X-ray crystallography (1)
Q0P8V9	Q0P8V9_CAMJE	Putative N-acetyltransferase	Cj1298	263	Unknown		aminoglycoside 3-N-acetyltransferase activity; response to antibiotic
Q0PAQ0	Q0PAQ0_CAMJE	Putative uncharacterized protein	Cj0617	203	Unknown
Q0PBQ1	Q0PBQ1_CAMJE	Putative uncharacterized protein	Cj0254	386	Unknown
Q0P916	Q0P916_CAMJE	Putative periplasmic protein	Cj1240c	200	Unknown
Q0P9J2	Q0P9J2_CAMJE	Putative membrane protein	Cj1060c	36	Unknown
Q0PAA5	Q0PAA5_CAMJE	NapD protein homolog	napD Cj0785	112	Unknown
Q0PBE3	Q0PBE3_CAMJE	Periplasmic fusion protein CmeA (Multidrug efflux system CmeABC)	cmeA Cj0367c	367	Unknown		membrane; transmembrane transport
Q0PBZ5	Q0PBZ5_CAMJE	Putative ABC transporter ATP-binding protein	Cj0142c	284	Unknown		ATP binding; ATP catabolic process; ATPase activity
Q0PC94	Q0PC94_CAMJE	Putative type IIS restriction/modification enzyme	Cj0031	1243	Unknown		DNA binding; DNA modification; methyltransferase activity
Q0P8J5	Q0P8J5_CAMJE	Putative methyltransferase	Cj1419c	253	Unknown		methyltransferase activity
Q0PAD6	Q0PAD6_CAMJE	Putative uncharacterized protein	Cj0748	30	Unknown
Q0PAZ3	Q0PAZ3_CAMJE	Putative membrane protein	Cj0523	91	Unknown		membrane; sodium-dependent phosphate transmembrane transporter activity
Q0PAN8	Q0PAN8_CAMJE	Putative DNA polymerase III, delta subunit	holA Cj0630c	321	Unknown		DNA binding; DNA polymerase III complex; DNA replication; DNA-directed DNA polymerase activity
Q0PBA4	Q0PBA4_CAMJE	Putative lipoprotein	Cj0406c	299	Unknown
Q0PBN8	Q0PBN8_CAMJE	Putative integral membrane protein	Cj0267c	176	Unknown
Q0PBT7	Q0PBT7_CAMJE	Putative uncharacterized protein	Cj0202c	113	Unknown	X-ray crystallography (1)
Q0PBA2	Q0PBA2_CAMJE	Fumarate reductase cytochrome B subunit	frdC Cj0408	260	Unknown		metal ion binding; oxidoreductase activity, acting on the CH-CH group of donors; tricarboxylic acid cycle
Q0P8T5	Q0P8T5_CAMJE	Putative uncharacterized protein	Cj1322	106	Unknown		3-hydroxyacyl-CoA dehydrogenase activity; fatty acid metabolic process
Q0PB83	Q0PB83_CAMJE	Putative uncharacterized protein	Cj0427	111	Unknown
Q0PBQ6	Q0PBQ6_CAMJE	Putative uncharacterized protein	Cj0249	159	Unknown
Q0PBW1	Q0PBW1_CAMJE	Putative TonB-denpendent outer membrane receptor	Cj0178	755	Cell outer membrane.		cell outer membrane; plasma membrane; receptor activity; transporter activity
Q0PC93	Q0PC93_CAMJE	Putative integral membrane protein	Cj0033	593	Unknown
Q0P8U8	Q0P8U8_CAMJE	Putative uncharacterized protein	Cj1309c	356	Unknown
Q0P9S4	Q0P9S4_CAMJE	Putative lipoprotein	Cj0978c	57	Unknown
Q0PA75	Q0PA75_CAMJE	Putative uncharacterized protein	Cj0815	114	Unknown
Q0PAW9	Q0PAW9_CAMJE	Flagellar protein	flaG Cj0547	121	Unknown
Q0P8K2	Q0P8K2_CAMJE	Putative integral membrane protein	Cj1412c	373	Unknown
Q0PAA4	Q0PAA4_CAMJE	Small hydrophobic protein	Cj0786	57	Unknown
Q0PAV0	Q0PAV0_CAMJE	Putative uncharacterized protein	Cj0567	37	Unknown
Q0PA76	Q0PA76_CAMJE	Putative uncharacterized protein	Cj0814	251	Unknown
Q0P9A9	Q0P9A9_CAMJE	Putative glucosyltransferase	waaV Cj1146c	274	Unknown		transferase activity
Q0P9T2	Q0P9T2_CAMJE	Putative uncharacterized protein	Cj0970	100	Unknown
Q0PAE3	Q0PAE3_CAMJE	Putative uncharacterized protein	Cj0736	642	Unknown
Q0PAP2	Q0PAP2_CAMJE	Hydrogenase isoenzymes formation protein	hypD Cj0625	363	Unknown		metal ion binding
Q0P997	Q0P997_CAMJE	Small hydrophobic protein	Cj1159c	40	Unknown
Q0P9J9	Q0P9J9_CAMJE	Putative integral membrane protein	Cj1053c	116	Unknown
Q0P7Z7	Q0P7Z7_CAMJE	Putative uncharacterized protein	Cj1631c	289	Unknown
Q0P805	Q0P805_CAMJE	Putative membrane protein	Cj1623	173	Unknown
Q0P9N0	Q0P9N0_CAMJE	Putative integral membrane protein	Cj1022c	168	Unknown
Q0PAA1	Q0PAA1_CAMJE	Putative multifunctional Cca protein	cca Cj0789	372	Unknown		ATP binding; RNA binding; RNA processing; nucleotidyltransferase activity
Q0PBN3	Q0PBN3_CAMJE	Putative uncharacterized protein	Cj0272	363	Unknown
Q0PC23	Q0PC23_CAMJE	Putative periplasmic protein	Cj0114	315	Unknown
Q0PCC3	Q0PCC3_CAMJE	DNA polymerase III subunit beta (EC 2.7.7.7)	dnaN Cj0002	355	Cytoplasm.		3'-5' exonuclease activity; DNA binding; DNA polymerase III complex; DNA replication; DNA-directed DNA polymerase activity; cytoplasm
Q0P7W2	Q0P7W2_CAMJE	RepA protein homolog	Cj1667c	50	Unknown
Q0PAJ7	Q0PAJ7_CAMJE	Putative uncharacterized protein	Cj0682	80	Unknown
Q0P966	Q0P966_CAMJE	Bipartate energy taxis response protein cetA	cetA Cj1190c	459	Unknown		chemotaxis; membrane; signal transducer activity
Q0PBE6	Q0PBE6_CAMJE	Putative uncharacterized protein	Cj0364	83	Unknown
Q0PAT4	Q0PAT4_CAMJE	Putative uncharacterized protein	Cj0583	178	Unknown
Q0PC82	Q0PC82_CAMJE	Putative uncharacterized protein	Cj0044c	623	Unknown
Q0P7Z9	Q0P7Z9_CAMJE	Putative exbD/tolR family transport protein	exbD2 Cj1629	129	Membrane; Single-pass type II membrane protein.		integral to membrane; protein transport; transporter activity
Q0P920	Q0P920_CAMJE	Putative uncharacterized protein	Cj1236	316	Unknown
Q0P9B5	Q0P9B5_CAMJE	Beta-1,3 galactosyltransferase	wlaN Cj1139c	303	Unknown		transferase activity, transferring glycosyl groups
Q0PA96	Q0PA96_CAMJE	Putative uncharacterized protein	Cj0794	426	Unknown
Q0PAS5	Q0PAS5_CAMJE	Putative periplasmic protein	Cj0592c	144	Unknown
Q0P7Z6	Q0P7Z6_CAMJE	Putative periplasmic protein	Cj1632c	53	Unknown
Q0PAA8	Q0PAA8_CAMJE	Putative ferredoxin	napH Cj0782	260	Unknown		electron carrier activity; iron ion binding; iron-sulfur cluster binding
Q0P990	Q0P990_CAMJE	Putative integral membrane protein	Cj1166c	258	Unknown
Q0PA21	Q0PA21_CAMJE	Putative periplasmic protein	Cj0876c	95	Unknown
Q0P7Q3	Q0P7Q3_CAMJE	Small hydrophobic protein	Cj1728c	51	Unknown
Q0P978	Q0P978_CAMJE	Highly acidic protein	Cj1178c	542	Unknown
Q0PBE4	Q0PBE4_CAMJE	Inner membrane efflux transporter CmeB (Multidrug efflux system CmeABC)	cmeB Cj0366c	1040	Unknown		integral to membrane; transporter activity
Q0PBP7	Q0PBP7_CAMJE	Putative bacterial regulatory protein, ArsR family	Cj0258	81	Unknown		DNA replication; plasmid maintenance
Q0P9Z2	Q0P9Z2_CAMJE	Putative periplasmic protein	Cj0906c	325	Unknown		transferase activity
Q0PBB5	Q0PBB5_CAMJE	Putative uncharacterized protein	Cj0395c	96	Unknown
Q0PBQ8	Q0PBQ8_CAMJE	Putative uncharacterized protein	Cj0247c	177	Unknown
Q0P976	Q0P976_CAMJE	Putative ABC transporter ATP-binding protein	Cj1180c	211	Unknown		ATP binding; ATP catabolic process; ATPase activity
Q0P9M4	Q0P9M4_CAMJE	Putative purine/pyrimidine phosphoribosyltransferase	Cj1028c	191	Unknown		transferase activity, transferring glycosyl groups
Q0P9P3	Q0P9P3_CAMJE	Conserved hypothetical proetin Cj1009c	Cj1009c	466	Unknown		cation transmembrane transporter activity; potassium ion transport
Q0P7V0	Q0P7V0_CAMJE	Putative periplasmic protein	Cj1680c	255	Unknown
Q0P9X1	Q0P9X1_CAMJE	Putative integral membrane protein (DedA family)	Cj0928	198	Unknown
Q0PAA2	Q0PAA2_CAMJE	Putative uncharacterized protein	Cj0788	163	Unknown
Q0PAF5	Q0PAF5_CAMJE	Putative uncharacterized protein	Cj0724	61	Unknown
Q0P8S4	Q0P8S4_CAMJE	Putative uncharacterized protein maf3	maf3 Cj1334	619	Unknown
Q0PAI8	Q0PAI8_CAMJE	Putative membrane protein	Cj0691	163	Unknown
Q0PBQ4	Q0PBQ4_CAMJE	Highly acidic protein	Cj0251c	51	Unknown
Q0P800	Q0P800_CAMJE	Putative exbB/tolQ family transport protein	exbB2 Cj1628	141	Membrane; Multi-pass membrane protein.		integral to membrane; protein transporter activity
Q0PA46	Q0PA46_CAMJE	Putative integral membrane protein	Cj0844c	93	Unknown		membrane
Q0PBY0	Q0PBY0_CAMJE	Putative integral membrane protein	Cj0157c	135	Unknown
Q0PC88	Q0PC88_CAMJE	Putative poly(A) polymerase family protein (EC 2.7.7.-)	Cj0038c	215	Unknown		nucleotidyltransferase activity
Q0PCB7	Q0PCB7_CAMJE	Putative uncharacterized protein	Cj0008	583	Unknown
Q0PAF1	Q0PAF1_CAMJE	Putative periplasmic protein	Cj0728	441	Unknown
Q0PB65	Q0PB65_CAMJE	Putative MCP-type signal transduction protein	Cj0448c	365	Unknown		chemotaxis; membrane; signal transducer activity
Q0PBZ7	Q0PBZ7_CAMJE	Putative uncharacterized protein	Cj0140	443	Unknown
Q0P8G7	Q0P8G7_CAMJE	Capsule polysaccharide export system inner membrane protein	kpsM Cj1448c	260	Unknown		ATP binding; ATPase activity, coupled to transmembrane movement of substances; membrane
Q0P8J4	Q0P8J4_CAMJE	Putative methyltransferase	Cj1420c	257	Unknown		methyltransferase activity
Q0PB00	Q0PB00_CAMJE	Putative periplasmic protein	Cj0515	398	Unknown
Q0P854	Q0P854_CAMJE	Putative uncharacterized protein	Cj1574c	230	Unknown
Q0PA71	Q0PA71_CAMJE	Small hydrophobic protein	Cj0819	74	Unknown
Q0PAL7	Q0PAL7_CAMJE	Putative integral membrane protein	Cj0651	164	Unknown
Q0P9Q4	Q0P9Q4_CAMJE	Putative periplasmic protein	Cj0998c	190	Unknown
Q0PAA3	Q0PAA3_CAMJE	Putative uncharacterized protein	Cj0787	82	Unknown
Q0PB79	Q0PB79_CAMJE	Putative periplasmic ATP/GTP-binding protein	Cj0431	204	Unknown
Q0P9B6	Q0P9B6_CAMJE	Putative glycosyltransferase	Cj1138	389	Unknown		transferase activity
Q0P9L6	Q0P9L6_CAMJE	Putative uncharacterized protein	Cj1036c	83	Unknown
Q0P9T0	Q0P9T0_CAMJE	Putative uncharacterized protein	Cj0972	107	Unknown
Q0P8F1	Q0P8F1_CAMJE	Putative uncharacterized protein flgM	flgM Cj1464	65	Unknown		negative regulation of transcription, DNA-dependent
Q0P9N1	Q0P9N1_CAMJE	Putative periplasmic protein	Cj1021c	63	Unknown
Q0PA18	Q0PA18_CAMJE	Putative periplasmic protein	Cj0879c	210	Unknown
Q0PB94	Q0PB94_CAMJE	Putative uncharacterized protein	Cj0416	32	Unknown
Q0P8J2	Q0P8J2_CAMJE	Putative sugar transferase	Cj1422c	625	Unknown		transferase activity
Q0P8Z2	Q0P8Z2_CAMJE	Putative hydrogenase maturation protease	hydD Cj1264c	178	Unknown		enzyme activator activity; peptidase activity; positive regulation of catalytic activity; proteolysis
Q0PC85	Q0PC85_CAMJE	Putative flagellar hook-length control protein	fliK Cj0041	598	Unknown
Q0P7R7	Q0P7R7_CAMJE	Small hydrophobic protein	Cj1714	32	Unknown
Q0PA16	Q0PA16_CAMJE	Putative uncharacterized protein	Cj0881c	348	Unknown		hydrolase activity; manganese ion binding
Q0PAV5	Q0PAV5_CAMJE	Putative periplasmic protein	Cj0561c	309	Unknown
Q0P9B8	Q0P9B8_CAMJE	Putative glycosyltransferase	Cj1136	390	Unknown		transferase activity
Q0PA38	Q0PA38_CAMJE	Putative integral membrane protein	Cj0852c	109	Unknown
Q0PBD4	Q0PBD4_CAMJE	Putative periplasmic protein	Cj0376	274	Unknown
Q0P9U9	Q0P9U9_CAMJE	Putative lipoprotein	Cj0950c	144	Unknown
Q0PAB2	Q0PAB2_CAMJE	Major antigenic peptide PEB2	peb2 Cj0778	245	Unknown
Q0PAW2	Q0PAW2_CAMJE	Putative uncharacterized protein	Cj0554	334	Unknown
Q0P848	Q0P848_CAMJE	Putative peptide ABC-transport system ATP-binding protein	Cj1580c	221	Unknown		ATP binding; ATP catabolic process; ATPase activity
Q0PAK2	Q0PAK2_CAMJE	Putative periplasmic protein	Cj0672	62	Unknown		plasma membrane; potassium-transporting ATPase activity; regulation of ATPase activity
Q0PAT0	Q0PAT0_CAMJE	Putative integral membrane protein	Cj0587	334	Unknown
Q0PAX2	Q0PAX2_CAMJE	Putative integral memnbrane protein	Cj0544	129	Unknown		membrane
Q0PBB9	Q0PBB9_CAMJE	Putative uncharacterized protein	Cj0391c	211	Unknown
Q0PBX0	Q0PBX0_CAMJE	Putative periplasmic protein	Cj0168c	55	Unknown
Q0P7X9	Q0P7X9_CAMJE	Putative lipoprotein	Cj1649	199	Unknown
Q0PAE0	Q0PAE0_CAMJE	Putative uncharacterized protein	Cj0739	57	Unknown
Q0P996	Q0P996_CAMJE	Putative membrane protein	Cj1160c	59	Unknown
Q0PC95	Q0PC95_CAMJE	Putative uncharacterized protein	Cj0030	465	Unknown
Q0P7W8	Q0P7W8_CAMJE	Possible ABC transport system permease	Cj1661	430	Unknown		integral to membrane; plasma membrane
Q0PBA7	Q0PBA7_CAMJE	Putative uncharacterized protein	Cj0403	181	Unknown
Q0P8T4	Q0P8T4_CAMJE	Putative uncharacterized protein	Cj1323	128	Unknown
Q0P8W0	Q0P8W0_CAMJE	Hypotehtical protein Cj1297	Cj1297	145	Unknown		aminoglycoside 3-N-acetyltransferase activity; response to antibiotic
Q0PAF8	Q0PAF8_CAMJE	Putative integral membrane protein. Functional classification-Membranes, lipoproteins and porins	Cj0721c	156	Unknown
Q0PAT3	Q0PAT3_CAMJE	Putative uncharacterized protein	Cj0584	199	Unknown
Q0PBL7	Q0PBL7_CAMJE	Major antigenic peptide PEB3	peb3 Cj0289c	250	Unknown	X-ray crystallography (5)
Q0PC15	Q0PC15_CAMJE	Putative uncharacterized protein	Cj0122	229	Unknown
Q0P9N9	Q0P9N9_CAMJE	Putative cytochrome C biogenesis protein	Cj1013c	1081	Unknown		membrane; respiratory chain complex IV assembly
Q0P9R6	Q0P9R6_CAMJE	Putative integral membrane protein	Cj0986c	62	Unknown
Q0PAX7	Q0PAX7_CAMJE	Putative uncharacterized protein	Cj0539	87	Unknown
Q0P885	Q0P885_CAMJE	Putative periplasmic protein	Cj1540	269	Unknown
Q0P7X1	Q0P7X1_CAMJE	Putative iron permease	Cj1658	696	Unknown		membrane; transmembrane transport
Q0P9R4	Q0P9R4_CAMJE	Putative uncharacterized protein	Cj0988c	78	Unknown
Q0PA20	Q0PA20_CAMJE	Putative uncharacterized protein	Cj0877c	30	Unknown
Q0PA53	Q0PA53_CAMJE	Putative uncharacterized protein	Cj0837c	313	Unknown
Q0PAM0	Q0PAM0_CAMJE	Putative membrane protein	Cj0648	171	Unknown
Q0PBW3	Q0PBW3_CAMJE	Putative lipoprotein	Cj0176c	43	Unknown
Q0PC97	Q0PC97_CAMJE	Putative single-stranded-DNA-specific exonuclease (EC 3.1.-.-)	recJ Cj0028	523	Unknown		5'-3' exonuclease activity; DNA recombination; DNA repair; manganese ion binding; nucleic acid binding
Q0P897	Q0P897_CAMJE	Putative CRISPR-associated protein	Cj1523c	984	Unknown
Q0PA74	Q0PA74_CAMJE	Putative uncharacterized protein	Cj0816	56	Unknown
Q0PAD9	Q0PAD9_CAMJE	Putative uncharacterized protein	Cj0740	54	Unknown
Q0P880	Q0P880_CAMJE	MdaB protein homolog	Cj1545c	192	Unknown
Q0P8V2	Q0P8V2_CAMJE	Putative uncharacterized protein	Cj1305c	405	Unknown
Q0P9F4	Q0P9F4_CAMJE	Hypothteical protein Cj1100	Cj1100	145	Unknown
Q0P7Z1	Q0P7Z1_CAMJE	Putative periplasmic protein	Cj1637c	328	Unknown
Q0P8E2	Q0P8E2_CAMJE	Putative uncharacterized protein ctsR	ctsR Cj1475c	105	Unknown
Q0P914	Q0P914_CAMJE	Putative uncharacterized protein	Cj1242	106	Unknown
Q0P956	Q0P956_CAMJE	Putative NLPA family lipoprotein	Cj1200	262	Unknown
Q0P9I0	Q0P9I0_CAMJE	Putative lipoprotein	Cj1074c	215	Unknown
Q0P9U7	Q0P9U7_CAMJE	Putative HAMP containing membrane protein	Cj0952c	239	Unknown
Q0P7R1	Q0P7R1_CAMJE	Putative uncharacterized protein	Cj1720	209	Unknown
Q0P924	Q0P924_CAMJE	Putative uncharacterized protein	Cj1232	110	Unknown
Q0P9M6	Q0P9M6_CAMJE	Putative lipoprotein	Cj1026c	171	Unknown
Q0P9R3	Q0P9R3_CAMJE	Putative membrane protein	Cj0989	68	Unknown
Q0P866	Q0P866_CAMJE	Putative uncharacterized protein	Cj1562	50	Unknown
Q0PAL4	Q0PAL4_CAMJE	Putative periplasmic protein	Cj0659c	182	Unknown
Q0PAS6	Q0PAS6_CAMJE	Putative lipoprotein	Cj0591c	73	Unknown
Q0PAY8	Q0PAY8_CAMJE	Flagellar basal body rod protein FlgB	flgB Cj0528c	143	Bacterial flagellum basal body.		bacterial-type flagellum basal body
Q0P982	Q0P982_CAMJE	Putative efflux protein (Multidrug resistance protein)	Cj1174	102	Membrane; Multi-pass membrane protein.		integral to membrane; plasma membrane; transport
Q0PAY7	Q0PAY7_CAMJE	Putative aminodeoxychorismate lyase family protein	Cj0529c	333	Unknown		lyase activity; nucleic acid binding
Q0PC09	Q0PC09_CAMJE	Putative inositol monophosphatase family protein	Cj0128c	240	Unknown		phosphatidylinositol phosphorylation
Q0P8E4	Q0P8E4_CAMJE	Putative ATP/GTP-binding protein	ctsP Cj1473c	202	Unknown		nucleoside-triphosphatase activity; nucleotide binding
Q0P9W2	Q0P9W2_CAMJE	Putative integral membrane protein	Cj0937	303	Unknown		integral to membrane; transmembrane transport
Q0PA23	Q0PA23_CAMJE	Putative uncharacterized protein	Cj0873c	70	Unknown
Q0P8C0	Q0P8C0_CAMJE	Putative uncharacterized protein	Cj1497c	142	Unknown
Q0P8D2	Q0P8D2_CAMJE	Putative periplasmic protein	Cj1485c	33	Unknown
Q0PB87	Q0PB87_CAMJE	Putative integral membrane protein	Cj0423	75	Unknown
Q0PAU7	Q0PAU7_CAMJE	Putative ATP/GTP binding protein	Cj0570	355	Unknown
Q0PB86	Q0PB86_CAMJE	Putative acidic periplasmic protein	Cj0424	210	Unknown
Q0PBG8	Q0PBG8_CAMJE	Putative integral membrane protein	Cj0341c	147	Unknown
Q0P9H7	Q0P9H7_CAMJE	Putative periplasmic protein	ctsT Cj1077	100	Unknown
Q0PB98	Q0PB98_CAMJE	Putative ATP/GTP binding protein	Cj0412	609	Unknown		GTP binding; GTP catabolic process; GTPase activity
Q0PBP5	Q0PBP5_CAMJE	Small hydrophobic protein	Cj0260c	71	Unknown
Q0PB02	Q0PB02_CAMJE	Phosphoribosylformylglycinamidine (FGAM) synthase	purS Cj0513	81	Unknown		ligase activity, forming carbon-nitrogen bonds
Q0PB54	Q0PB54_CAMJE	Putative uncharacterized protein	Cj0459c	88	Unknown
Q0P7Q2	Q0P7Q2_CAMJE	Flagellar hook subunit protein	flgE2 Cj1729c	865	Unknown		bacterial-type flagellum basal body, rod; ciliary or bacterial-type flagellar motility; motor activity; structural molecule activity
Q0P8B1	Q0P8B1_CAMJE	Putative regulatory protein	Cj1507c	245	Unknown
Q0P911	Q0P911_CAMJE	Putative membrane protein	Cj1245c	398	Unknown
Q0P940	Q0P940_CAMJE	Putative uncharacterized protein	Cj1216c	67	Unknown
Q0PAH6	Q0PAH6_CAMJE	Putative uncharacterized protein	Cj0703	178	Unknown
Q0P8M5	Q0P8M5_CAMJE	Putative uncharacterized protein	Cj1384c	104	Unknown
Q0P945	Q0P945_CAMJE	Putative competence family protein	Cj1211	419	Unknown
Q0PAD7	Q0PAD7_CAMJE	Putative uncharacterized protein	Cj0747	35	Unknown
Q0PB89	Q0PB89_CAMJE	Putative integral membrane protein	Cj0421c	318	Unknown
Q0PBH8	Q0PBH8_CAMJE	Putative uncharacterized protein	Cj0331c	117	Unknown
Q0PBT8	Q0PBT8_CAMJE	Putative integral membrane protein	Cj0201c	201	Unknown
Q0PAX6	Q0PAX6_CAMJE	Putative exporting protein	Cj0540	178	Unknown
Q0PB11	Q0PB11_CAMJE	Putative oxidoreductase	Cj0504c	288	Unknown		oxidation-reduction process; oxidoreductase activity
Q0PC84	Q0PC84_CAMJE	Putative flagellar hook assembly protein	flgD Cj0042	294	Unknown
Q0PA17	Q0PA17_CAMJE	Putative uncharacterized protein	Cj0880c	80	Unknown
Q0PC92	Q0PC92_CAMJE	Putative periplasmic protein	Cj0034c	233	Unknown
Q0PA93	Q0PA93_CAMJE	Putative uncharacterized protein	Cj0797c	71	Unknown
Q0PBK4	Q0PBK4_CAMJE	Putative uncharacterized protein	Cj0305c	203	Unknown
Q0P853	Q0P853_CAMJE	Putative uncharacterized protein	Cj1575c	75	Unknown
Q0PC76	Q0PC76_CAMJE	Putative periplasmic protein	Cj0057	284	Unknown
Q0P7W1	Q0P7W1_CAMJE	Putative periplasmic protein	Cj1668c	138	Unknown
Q0P9S8	Q0P9S8_CAMJE	Putative uncharacterized protein	Cj0974	46	Unknown
Q0PA82	Q0PA82_CAMJE	Small hydrophobic protein	Cj0808c	101	Unknown
Q0PAY9	Q0PAY9_CAMJE	Flagellar basal-body rod protein	flgC Cj0527c	164	Unknown		bacterial-type flagellum basal body, rod; ciliary or bacterial-type flagellar motility; motor activity; structural molecule activity
Q0P8G5	Q0P8G5_CAMJE	Putative ATP/GTP-binding protein	Cj1450	187	Unknown
Q0PB80	Q0PB80_CAMJE	Putative integral membrane protein	Cj0430	408	Unknown
Q0PC77	Q0PC77_CAMJE	Putative uncharacterized protein	Cj0056c	138	Unknown
Q0P839	Q0P839_CAMJE	Putative uncharacterized protein	Cj1589	265	Unknown		hydrolase activity
Q0P8Q6	Q0P8Q6_CAMJE	Enterochelin uptake permease	ceuC Cj1353	312	Unknown		integral to membrane; plasma membrane; transporter activity
Q0PAE1	Q0PAE1_CAMJE	Putative uncharacterized protein	Cj0738	54	Unknown
Q0PAH9	Q0PAH9_CAMJE	Putative uncharacterized protein	Cj0700	231	Unknown
Q0PAL9	Q0PAL9_CAMJE	Putative OstA family protein	Cj0649	153	Unknown
Q0PC04	Q0PC04_CAMJE	Putative glycoprotease family protein	Cj0133	133	Unknown		peptidase activity; proteolysis
Q0P907	Q0P907_CAMJE	Putative uncharacterized protein	Cj1249	486	Unknown
Q0PBG5	Q0PBG5_CAMJE	Putative uncharacterized protein	Cj0344	41	Unknown
Q0P8F9	Q0P8F9_CAMJE	Putative periplasmic protein	Cj1456c	104	Unknown
Q0P8H6	Q0P8H6_CAMJE	Putative sugar transferase	Cj1438c	776	Unknown		transferase activity
Q0P9A2	Q0P9A2_CAMJE	Putative cytochrome oxidase maturation protein cbb3-type	Cj1154c	68	Unknown
Q0PBV5	Q0PBV5_CAMJE	Putative serine/threonine protein phosphatase	Cj0184c	384	Unknown		hydrolase activity
Q0P8H4	Q0P8H4_CAMJE	Putative sugar transferase	Cj1440c	407	Unknown		transferase activity
Q0P9P9	Q0P9P9_CAMJE	Putative integral membrane protein	Cj1003c	172	Unknown		integral to membrane; proteolysis; serine-type endopeptidase activity
Q0PAK3	Q0PAK3_CAMJE	Anaerobic C4-dicarboxylate transporter	dcuB Cj0671	474	Unknown		C4-dicarboxylate transmembrane transporter activity; integral to membrane
Q0P9X3	Q0P9X3_CAMJE	Putative membrane protein	Cj0926	110	Unknown
Q0PA47	Q0PA47_CAMJE	Putative secreted transglycosylase	Cj0843c	541	Unknown		lytic transglycosylase activity; membrane; peptidoglycan metabolic process
Q0P7V5	Q0P7V5_CAMJE	Putative uncharacterized protein	Cj1674	286	Unknown
Q0PA19	Q0PA19_CAMJE	Putative uncharacterized protein	Cj0878	48	Unknown
Q0PAZ2	Q0PAZ2_CAMJE	Putative uncharacterized protein	Cj0524	233	Unknown
Q0PBD3	Q0PBD3_CAMJE	Putative AAA family ATPase	Cj0377	570	Unknown		ATP binding; nucleoside-triphosphatase activity
Q0P7Q6	Q0P7Q6_CAMJE	Putative periplasmic protein	Cj1725	199	Unknown		oxidoreductase activity
Q0P869	Q0P869_CAMJE	Putative membrane protein	Cj1558	57	Unknown
Q0PBN7	Q0PBN7_CAMJE	Putative transmembrane protein	Cj0268c	362	Unknown		integral to membrane
