# Supplementary material for: Analysis of the Campylobacter jejuni Genome by SMRT DNA Sequencing Identifies Restriction-Modification Motifs
Source: PLoS One. 2015 Feb 19;10(2):e0118533. doi: 10.1371/journal.pone.0118533 (PMC4335053; doi:10.1371/journal.pone.0118533)
Supplement: S3 Table — (XLSX) [file pone.0118533.s005.xlsx]

## Sheet: Sheet7
Table S3. Sequest peptides corresponding to C. jejuni F38011, as determined by LC-MS/MS.
peptide	protein uniprot accession|ID	xcorr	deltacn	e-value	retention_time_sec	MZratio	charge	calc_neutral_mass	massdiff	ppm	Database search identifying peptide
AKGEDIISFSAGEPDFDTPQTIK	tr|Q0PAC8|Q0PAC8_CAMJE	5.078	0.901	4.25e-15	5367.4	1233.61	2	2465.2	0.01896	7.6848	Both
DSC[160.03]GSDALDDEGLVAR	tr|Q0P9Q7|Q0P9Q7_CAMJE	4.311	0.922	4.23e-14	4330.9	840.362	2	1678.71	0.006957	4.1393	11168
AYAHEASVLNDIGVNNLYTFK	tr|Q0P8Z0|Q0P8Z0_CAMJE	5.142	0.748	1.06e-13	10617.4	1170.09	2	2338.16	0.027051	11.5594	Both
SVQLFC[160.03]QEMAEAINEGK	sp|Q9PNB3|RS2_CAMJE	4.728	0.751	1.08e-13	6157.5	977.456	2	1952.9	0.008756	4.479	11168
MSHYISEGHATSVVGGGDTADVVAR	sp|Q9PMQ5|PGK_CAMJE	4.556	0.789	1.98e-13	3867.2	1258.6	2	2515.18	0.029324	11.6495	Both
KVLAELSSLVDAINANYVSK	tr|Q0PC23|Q0PC23_CAMJE	5.732	0.829	3.35e-13	12233.1	1067.59	2	2133.17	0.033876	15.8656	Both
KLIVDSFGGYSPIGGGAQSSK	tr|Q0P9F8|Q0P9F8_CAMJE	4.66	0.744	5.76e-13	8996.9	1034.54	2	2067.06	0.01362	6.5826	Both
FTHLVNEAHSTNSNAVGIASEAFVSLAK	tr|Q0PB65|Q0PB65_CAMJE	4.895	0.848	6.89e-13	10122.7	1457.74	2	2913.46	0.042611	14.6154	Both
DAGANLVGEVSTDGYTFEASDAVVDGK	tr|Q0P8M7|Q0P8M7_CAMJE	4.549	0.928	9.18e-13	12309	1344.12	2	2686.22	0.038656	14.3797	Both
NMITGAAQMDGAILVVSAADGPMPQTR	sp|O69303|EFTU_CAMJE	4.066	0.773	9.68e-13	7610.8	1358.17	2	2714.32	0.019695	7.2506	Both
FYFYGLAGGGYEDFSNAAYDNK	tr|Q0P8D9|Q0P8D9_CAMJE	4.862	0.899	1.1e-12	6557	1235.04	2	2468.06	0.032657	13.2211	Both
FVGLALDNDNQEDQTESR	tr|Q0P8M7|Q0P8M7_CAMJE	4.353	0.826	1.28e-12	8000.5	1025.97	2	2049.92	0.019287	9.3994	Both
AYEEMAELFDSC[160.03]AER	sp|Q0P891|DPS_CAMJE	4.328	0.907	1.58e-12	10477.6	910.877	2	1819.74	0.022613	12.4128	11168
SITPHTDFEAEVYILNKDEGGR	sp|O69303|EFTU_CAMJE	4.324	0.886	1.71e-12	5218.4	1246.11	2	2490.2	0.013925	5.5874	Both
LGHDDVLEAEHGVEAWDLLTK	sp|P0C635|CHEY_CAMJE	5.131	0.782	1.91e-12	10881.6	1174.08	2	2346.15	0.036663	15.6135	Both
VNTDEQGDLAAEFGVR	tr|Q0PBZ0|Q0PBZ0_CAMJE	3.913	0.839	2.06e-12	9136.6	860.91	2	1719.81	0.014839	8.6182	Both
QQLNLIWTDNAIDGLVGTGVK	sp|P80672|PORA_CAMJE	4.077	0.845	2.33e-12	13655.6	1128.11	2	2254.2	0.041188	18.2554	Both
NWSQMGWSGTPYDLDAGR	tr|Q0P986|Q0P986_CAMJE	4.479	0.606	2.65e-12	10305.3	1020.95	2	2039.88	0.022694	11.1142	Both
NKLENASGSVELTTNALGDEIVK	tr|Q0PBP3|Q0PBP3_CAMJE	5.158	0.75	3.07e-12	9094.6	1201.62	2	2401.23	0.0299	12.4415	Both
AQYDQYGDSMFGGQSFHDFSR	tr|Q0P927|Q0P927_CAMJE	3.991	0.904	3.11e-12	9491.8	1222.01	2	2442	0.024945	10.2066	Both
NIDEVFVGSC[160.03]MTNIGHYR	tr|Q0PA55|Q0PA55_CAMJE	4.615	0.766	3.95e-12	9647.4	1056.49	2	2110.96	0.015596	7.3811	11168
SLIIHPASTTHSQLSEEELQK	tr|Q0P7Q4|Q0P7Q4_CAMJE	4.614	0.857	4.54e-12	3823.5	1174.61	2	2347.2	0.008377	3.5659	Both
AMLEDIAILTGGEVISEELGR	sp|O69289|CH60_CAMJE	5.586	0.772	4.86e-12	14703.2	1108.58	2	2215.14	0.035497	16.0102	Both
IQISLEQDQNAVDESVQTAR	tr|Q0P8B2|Q0P8B2_CAMJE	4.336	0.865	4.94e-12	5065.2	1122.56	2	2243.1	0.022172	9.8757	Both
LPFAALHGDPDLLADMNTR	sp|P56954|MQO_CAMJE	3.818	0.884	5.41e-12	10629.5	1034.02	2	2066.03	0.023888	11.551	Both
FATLEVANTEAGDLDETPLNEAK	sp|Q9PLX1|RL3_CAMJE	4.924	0.656	6.85e-12	10043.4	1224.59	2	2447.17	0.022787	9.3039	Both
AEDENDTGTTQFYTTSK	tr|Q0P7Q2|Q0P7Q2_CAMJE	4.322	0.885	7.14e-12	3600	954.411	2	1906.81	0.010289	5.3902	Both
SYGIHVVDSPALIGEEIQK	tr|Q0PAY2|Q0PAY2_CAMJE	4.382	0.704	8.17e-12	9289.3	1028.04	2	2054.07	0.017024	8.2798	Both
TLLAGNGGSAADAQHIAGEFVSR	sp|Q9PMN3|GMHA2_CAMJE	4.679	0.862	8.23e-12	9427	1121.56	2	2241.11	0.021282	9.4876	Both
VDVSTYQAASGAGK	sp|Q59291|DHAS_CAMJE	4.181	0.741	8.7e-12	5387	677.336	2	1352.66	-0.000756	-0.5581	Both
STVAVNDTDPQFAQALQNAYQK	tr|Q0PC45|Q0PC45_CAMJE	5.093	0.84	8.86e-12	9678.7	1205.09	2	2408.16	0.039711	16.4764	Both
AELADLNDRADETEFQAALSK	tr|Q0P986|Q0P986_CAMJE	4.193	0.672	9.04e-12	9404	1154.06	2	2306.1	0.02296	9.9475	Both
MVDTMLFTNEHGEVC[160.03]PAGWNK	tr|Q9ZI13|Q9ZI13_CAMJE	4.354	0.859	9.84e-12	5327.8	1218.54	2	2435.07	0.011547	4.738	11168
TDKVGEGELGQNLLVGFLSTLK	tr|Q0P8B3|Q0P8B3_CAMJE	4.148	0.805	9.85e-12	7751.6	1159.63	2	2317.25	0.038188	16.4655	Both
AGQIIADGPSMDQGELAIGK	sp|Q46124|RPOB_CAMJE	4.2	0.801	9.98e-12	8607.8	985.996	2	1969.98	0.016801	8.5198	Both
VLLIDVDPQANATTGLGFNR	tr|Q0PC37|Q0PC37_CAMJE	4.597	0.79	1.05e-11	10937.4	1057.57	2	2113.12	0.028392	13.4233	Both
KASDEAFKYTSNPYATGADK	tr|Q0P8Z0|Q0P8Z0_CAMJE	4.411	0.565	1.11e-11	3791.8	1082.51	2	2163.01	0.023717	10.9546	Both
KTNKDVIVIDELPYQTNK	sp|Q03470|GYRA_CAMJE	4.661	0.778	1.23e-11	7861.3	1059.58	2	2117.14	0.008624	4.0696	Both
NGEVVDQLVGAQSK	tr|Q0PBZ0|Q0PBZ0_CAMJE	3.327	0.766	1.3e-11	4207.7	722.375	2	1442.74	0.005027	3.4795	Both
SGESEDAFIADFAVALNTGQIK	sp|P42448|ENO_CAMJE	4.835	0.75	1.35e-11	7413	1142.06	2	2282.11	0.030435	13.3246	Both
GNFKDYSAVIDFDPASAEFK	tr|Q79JB5|Q79JB5_CAMJE	4.717	0.78	1.37e-11	10559.2	1111.03	2	2220.04	0.027924	12.5668	Both
GIILSGGPASVYATDAYFC[160.03]DK	sp|Q9PN49|GUAA_CAMJE	4.22	0.848	1.52e-11	10873.3	1103.03	2	2204.05	0.030832	13.976	11168
EFAPVIFDATHSVQMPGAAGGSSGGK	sp|Q9PIB8|KDSA_CAMJE	4.407	0.801	1.59e-11	5727.5	1259.61	2	2517.2	0.028149	11.1737	Both
MQITYTLTDESPALATYSFLPIVK	tr|Q0PAY5|Q0PAY5_CAMJE	4.311	0.717	1.62e-11	13328.2	1351.7	2	2701.39	0.046881	17.3415	Both
TVAVFGMGDSESYSDTFC[160.03]GGMGK	tr|Q0P8M7|Q0P8M7_CAMJE	4.568	0.845	1.69e-11	10524.4	1202	2	2401.99	0.041892	17.4259	11168
QLYLTYTNEDVATSVIAGK	sp|P80672|PORA_CAMJE	4.173	0.843	1.8e-11	9904.9	1043.54	2	2085.06	0.019103	9.153	Both
ILADLAMNDAAAFAK	sp|Q9PIQ0|RL20_CAMJE	4.523	0.757	1.8e-11	10286.9	767.9	2	1533.79	0.014631	9.5266	Both
IITAFC[160.03]PLAEMFGYSTDLR	sp|Q9PI16|EFG_CAMJE	3.555	0.758	1.91e-11	14288.3	1103.04	2	2204.06	0.038011	17.2301	11168
NLALSYASAIGGGR	sp|Q9PHN5|ILVC_CAMJE	3.492	0.466	2.04e-11	5020.1	675.362	2	1348.71	0.004894	3.6232	Both
LKEIEELENSPSFWSDVK	sp|Q9PMK5|RF2_CAMJE	4.657	0.855	2.07e-11	5735.8	1075.54	2	2149.06	0.02518	11.7058	11168
VPGGSSGGSAAAVAGGLALASLGSDTGGSVR	sp|Q9PNN2|GATA_CAMJE	4.384	0.875	2.09e-11	10700.7	1293.66	2	2585.3	0.044205	17.0853	Both
KLNEAAEKESDTTTAAFAQENIAK	sp|Q0P891|DPS_CAMJE	5.069	0.604	2.15e-11	3915.3	1290.64	2	2579.27	0.011531	4.4672	Both
FLDISDANMQEGSFR	sp|Q9PN98|GATB_CAMJE	3.572	0.685	2.52e-11	9559.4	865.396	2	1728.78	0.016195	9.357	Both
LAEIADNLNNTIDGLEAYLR	tr|Q0P966|Q0P966_CAMJE	4.7	0.778	2.52e-11	7671.2	1109.57	2	2217.13	0.021054	9.4874	Both
HYDLVLANWTLPDGDGAELVNTIK	tr|Q0PBF4|Q0PBF4_CAMJE	4.049	0.844	2.92e-11	12343	1327.68	2	2653.34	0.033586	12.6484	Both
DKEVILVDDIIDTAGTIVK	sp|Q9PP15|KPRS_CAMJE	4.512	0.707	3.05e-11	7388.9	1029.07	2	2056.13	0.023336	11.3384	Both
ASTVVIEDQGNLGSLLAGEEIFYTTGSR	sp|P80672|PORA_CAMJE	3.98	0.738	3.08e-11	14936.8	1464.24	2	2926.46	0.049424	16.8771	Both
AHFGDDVKADDVVIEGGKI	tr|Q0P9S0|Q0P9S0_CAMJE	4.223	0.628	3.13e-11	8236	993.002	2	1983.99	0.020714	10.43	Both
YEQSYDIDDKDIQGK	tr|Q0PB72|Q0PB72_CAMJE	3.951	0.679	3.21e-11	3741.8	908.915	2	1815.82	0.010554	5.8058	Both
IYEISTYFLPVSNEK	tr|Q0PAI5|Q0PAI5_CAMJE	3.658	0.839	3.28e-11	11125.4	901.964	2	1801.91	0.016204	8.9826	Both
DIGMIFQNFALMER	sp|Q0PAB6|METN_CAMJE	3.938	0.803	3.29e-11	7620.5	842.913	2	1683.81	0.013601	8.0679	Both
QSSDFANALANESGK	tr|Q0PBP3|Q0PBP3_CAMJE	3.446	0.843	3.42e-11	6970	769.858	2	1537.7	0.010332	6.7103	Both
KYNVNLDPENEVVATMGSK	tr|Q0PBY7|Q0PBY7_CAMJE	4.716	0.767	3.42e-11	8852.2	1054.52	2	2107.03	0.016808	7.9695	Both
GEYVNMLESGIIDPVKVER	sp|O69289|CH60_CAMJE	3.934	0.741	3.56e-11	10335.1	1074.55	2	2147.09	0.029431	13.6945	Both
LVKPGEAVGIISAQSIGEPGTQLTLR	sp|Q9PI30|RPOC_CAMJE	3.997	0.75	3.71e-11	9982.1	1317.74	2	2633.48	0.030731	11.6605	Both
VAIIGFGSQGHAHAMNLR	sp|Q9PHN5|ILVC_CAMJE	4.56	0.767	3.84e-11	7193	939.991	2	1877.97	0.013317	7.0836	Both
IC[160.03]KVNTDEQGDLAAEFGVR	tr|Q0PBZ0|Q0PBZ0_CAMJE	4.789	0.79	3.84e-11	5027.2	1061.52	2	2121.02	0.023623	11.127	11168
NAGADIVGSDDLVEEIQK	sp|Q9PI34|RL1_CAMJE	4.588	0.809	3.87e-11	9476.9	936.963	2	1871.91	0.01978	10.5554	Both
ELNGMEIAAVYLQPIEMEPR	tr|Q0P7X0|Q0P7X0_CAMJE	4.245	0.763	4.03e-11	7369.6	1152.07	2	2302.13	0.005044	2.1891	Both
QVIC[160.03]AAGDGAVAALSAMAYIESLH	tr|Q0PBZ1|Q0PBZ1_CAMJE	4.79	0.781	4.04e-11	14439.5	1209.59	2	2417.17	0.030565	12.6344	11168
TSHEIQKVEVMDYAHFDR	tr|Q0P8E1|Q0P8E1_CAMJE	3.851	0.899	4.18e-11	7342.4	1103.02	2	2204.03	-0.006576	-2.9809	Both
DFHLSMMENPDFINNNYDTNYLAR	tr|Q0P8W7|Q0P8W7_CAMJE	3.606	0.784	4.36e-11	11594.7	1467.64	2	2933.27	0.044996	15.3293	Both
INSAADDASGMAIADSLR	sp|P56964|FLB1_CAMJE	4.648	0.826	4.38e-11	5082.5	889.423	2	1776.83	0.01543	8.6742	Both
EYIQPADIVVLTSYMFNNAK	tr|Q0PB95|Q0PB95_CAMJE	4.54	0.808	4.72e-11	14680.7	1158.58	2	2315.15	0.031501	13.5946	Both
MWSMEDVFDESELR	sp|Q0PAT1|DNLJ_CAMJE	3.578	0.814	4.82e-11	6853.7	887.376	2	1772.74	0.003149	1.7743	Both
ATTLGGGYSAQAEALR	sp|Q9PMI3|RS9_CAMJE	4.234	0.798	4.92e-11	4198.7	783.399	2	1564.78	0.007076	4.5162	Both
IQLVGDDLFVTNEDILR	sp|P42448|ENO_CAMJE	4.518	0.757	5.03e-11	11954.7	980.523	2	1959.03	0.027488	14.017	Both
QVLESGDQTYVVVIGVAESK	tr|Q0PBM2|Q0PBM2_CAMJE	4.916	0.764	5.04e-11	5833.3	1061.06	2	2120.1	0.025949	12.2279	Both
NGYGTIVVSTSHGVLANDEAYK	sp|Q9PLY5|RS8_CAMJE	4.302	0.774	5.08e-11	4900.6	1148.07	2	2294.12	0.026215	11.417	Both
NIFGYVTGGYTFNETVR	sp|P80672|PORA_CAMJE	4.439	0.81	5.32e-11	12254.5	969.473	2	1936.93	0.025325	13.0612	Both
HKIVSIC[160.03]DNTVATPFLLQPFK	tr|Q0P7Q4|Q0P7Q4_CAMJE	4.741	0.788	5.49e-11	5993.8	1214.66	2	2427.3	0.030041	12.366	11168
GFLGVTILALQGDTK	tr|Q0P928|Q0P928_CAMJE	3.502	0.659	5.5e-11	6676.5	766.938	2	1531.86	0.014072	9.1741	Both
TAFITGASSGFGR	tr|Q0PA57|Q0PA57_CAMJE	3.497	0.849	5.5e-11	4440.2	636.323	2	1270.63	0.00204	1.603	Both
M[147.04]GHAGAIVGSADESAAAKK	tr|Q0PAY2|Q0PAY2_CAMJE	4.143	0.793	5.56e-11	3812.8	893.941	2	1785.87	-0.002476	-1.3849	11168
MDFPDPVISVAVEPK	sp|Q9PI16|EFG_CAMJE	3.217	0.876	5.67e-11	10650.2	822.421	2	1642.83	0.020128	12.237	Both
FIKENISKPVVAFIAGATAPK	tr|Q0PAY2|Q0PAY2_CAMJE	5.053	0.882	5.7e-11	9934.7	1101.14	2	2200.26	0.028355	12.8753	Both
AYEHTANYDAYIANYMNER	sp|Q9PNY2|PUR9_CAMJE	4.539	0.842	5.96e-11	9266.4	1155	2	2307.99	0.019924	8.6251	Both
MIVANATGC[160.03]SSIYGGSAPSTPYR	tr|Q0P8E1|Q0P8E1_CAMJE	4.305	0.745	5.96e-11	4705.6	1180.55	2	2359.09	0.010232	4.3336	11168
VVSYIDQVGDSK	tr|Q0P972|Q0P972_CAMJE	3.524	0.858	6.32e-11	6294.4	655.335	2	1308.66	0.005959	4.5465	Both
NGVFNYIASDGDDSYAAINSFK	tr|Q0P8B2|Q0P8B2_CAMJE	4.402	0.862	6.34e-11	11272.6	1184.54	2	2367.07	0.038332	16.1801	Both
EFDIDDLDSLEKVIDQNTK	tr|Q0P7Q4|Q0P7Q4_CAMJE	4.411	0.748	6.75e-11	6998.4	1119.04	2	2236.07	0.033526	14.9797	Both
HKFDGAIVTGAPVEQMDFEK	sp|Q9PLV2|META_CAMJE	4.32	0.816	6.82e-11	8222	1110.04	2	2218.07	0.01321	5.9502	Both
MSVAVIYGSAMGNTEGAANTIASK	tr|Q0P8M7|Q0P8M7_CAMJE	4.977	0.813	6.97e-11	5752.4	1172.07	2	2342.12	0.020824	8.8834	Both
NVITSAGPATAILFGLELAK	tr|Q0P9Z9|Q0P9Z9_CAMJE	4.814	0.835	7.13e-11	14208.9	993.567	2	1985.12	0.031251	15.7267	Both
TLKYDQNTETFAALMDKR	tr|Q0P9S0|Q0P9S0_CAMJE	4.239	0.761	7.27e-11	4813	1073.04	2	2144.06	0.011964	5.5748	Both
SNVISGGASDQHVVEGYR	tr|Q0PBI9|Q0PBI9_CAMJE	4.517	0.747	7.28e-11	5949.6	937.953	2	1873.89	0.007564	4.0322	Both
VLYYEAYIVENPGDAFYDNESTK	sp|Q9PI30|RPOC_CAMJE	4.038	0.86	7.61e-11	11384.4	1350.62	2	2699.23	0.017524	6.4874	Both
YASLIYNGYWFSPER	sp|Q9PHK7|ASSY_CAMJE	3.928	0.638	7.63e-11	6444.8	933.447	2	1864.88	0.018767	10.0525	Both
ALEPLGVSLIEATNGVEALNIIK	tr|Q0PBM2|Q0PBM2_CAMJE	4.639	0.784	7.68e-11	14379.9	1182.67	2	2363.33	0.029468	12.4582	Both
KGGFGVGNYELTFYISNPEK	tr|Q0P7X0|Q0P7X0_CAMJE	4.958	0.784	7.79e-11	10528.6	1110.55	2	2219.09	0.035904	16.1649	Both
YPIC[160.03]SIEDGLAENDFEGWIK	sp|P42448|ENO_CAMJE	4.03	0.86	7.91e-11	12517.9	1178.54	2	2355.07	0.02141	9.0832	11168
AQLINEGYYSIFGAAGAR	tr|Q0PA55|Q0PA55_CAMJE	3.68	0.744	8.03e-11	6271.3	950.981	2	1899.95	0.017992	9.4597	Both
IEEDIAKEQLDAANDEIVR	tr|Q0PAH3|Q0PAH3_CAMJE	4.215	0.857	8.14e-11	4724.6	1086.04	2	2170.08	0.012907	5.9422	Both
DIFSPEIGLAYEGGYTEAFSMK	tr|Q0PAN9|Q0PAN9_CAMJE	3.992	0.859	8.17e-11	15117.5	1213.07	2	2424.12	0.039263	16.1834	Both
MGHIELVTPVAHIWYVNSLPSR	sp|Q9PI30|RPOC_CAMJE	4.434	0.6	8.21e-11	10558.2	1260.16	2	2518.32	0.030763	12.2059	Both
LVEKDKEGFNSIYMMADSGAR	sp|Q9PI30|RPOC_CAMJE	4.189	0.845	8.34e-11	4740.4	1181.06	2	2360.11	-0.005041	-2.1341	Both
YPYNKFNDFNDLDNTDK	tr|Q0PBB8|Q0PBB8_CAMJE	4.123	0.782	8.45e-11	8191.1	1061.97	2	2121.93	0.011137	5.2436	Both
EIQKEYDDLKNHFQNEK	sp|Q46124|RPOB_CAMJE	4.303	0.684	8.67e-11	6939.6	1089.53	2	2177.04	0.006524	2.994	Both
KLFAQDQADAWITWIDWSK	tr|Q0PBL7|Q0PBL7_CAMJE	4.898	0.715	9.02e-11	7363.7	1161.58	2	2321.15	0.023947	10.3079	Both
EGDILGLDVGSLIDGYYGDAAR	tr|Q0P7X7|Q0P7X7_CAMJE	3.972	0.769	9.12e-11	13839.1	1135.05	2	2268.09	0.032363	14.2562	Both
NIVLEAFQAFSPQFYDIAK	tr|Q0P9F5|Q0P9F5_CAMJE	4.399	0.748	9.14e-11	14595.1	1101.07	2	2200.12	0.034701	15.7579	Both
MFFQTQTEFDTLSAAC[160.03]ER	tr|Q0PB96|Q0PB96_CAMJE	3.854	0.832	9.38e-11	5984.4	1091.48	2	2180.95	0.013728	6.2887	11168
VGADFVYGGTKTEAANHLGGGK	sp|P80672|PORA_CAMJE	4.848	0.832	9.39e-11	3861.4	1075.04	2	2148.06	0.013558	6.3058	Both
VHIVGVEPLNSPLLSKGEAGSHK	sp|P71128|CYSM_CAMJE	4.584	0.676	9.52e-11	7413.4	1184.65	2	2367.29	-0.005576	-2.3534	Both
SINDELNVVEGMQFDR	sp|O69289|CH60_CAMJE	3.787	0.836	9.61e-11	6157.3	933.438	2	1864.86	0.018798	10.0692	Both
RGTLMPMVADDGPHYGANIAMEK	tr|Q0P7X0|Q0P7X0_CAMJE	4.424	0.741	9.77e-11	8489.3	1237.58	2	2473.16	0.003563	1.4395	Both
GSDWGC[160.03]DQEVAR	tr|Q0PBA1|Q0PBA1_CAMJE	3.213	0.829	9.77e-11	5542.5	690.286	2	1378.56	0.006837	4.9523	11168
TTLTAAISAVLSR	sp|O69303|EFTU_CAMJE	3.663	0.666	9.78e-11	12593.8	652.383	2	1302.75	0.013654	10.4647	Both
GTSNSQTIHC[160.03]GDIETNYTLEK	sp|P56954|MQO_CAMJE	4.621	0.788	9.93e-11	6764.2	1184.54	2	2367.06	0.006317	2.6664	11168
KYDLAKPNELAGVSGSIDGK	sp|Q9PI30|RPOC_CAMJE	4.138	0.697	9.98e-11	4362	1031.54	2	2061.07	0.015472	7.4994	Both
ELQAFAQFASDLDEASR	sp|Q9PJ21|ATPA_CAMJE	4.265	0.737	1.02e-10	12081.3	949.45	2	1896.89	0.030055	15.8276	Both
ELQDLIGKDVNINIKEER	sp|Q9PLX7|RS3_CAMJE	4.001	0.747	1.02e-10	5159	1063.58	2	2125.14	0.032094	15.0878	Both
VASYNGAEVIVVSMDLPFAMGR	sp|Q9PPE0|TPX_CAMJE	3.799	0.831	1.09e-10	7723.3	1163.58	2	2325.15	0.015724	6.7567	Both
SQAATLGQAINNGNDAIGILQTADK	sp|P56964|FLB1_CAMJE	4.185	0.733	1.1e-10	5876.7	1242.64	2	2483.26	0.031197	12.5527	Both
SYEFPIYDGTTGPSVVDMSSFYK	tr|Q0P7U8|Q0P7U8_CAMJE	3.731	0.867	1.11e-10	12302.2	1295.59	2	2589.16	0.047933	18.4985	Both
GPLLDNGSVDAVIATFTITPER	sp|Q0P9X8|PEB1A_CAMJE	4.378	0.757	1.16e-10	7442.5	1143.6	2	2285.19	0.035124	15.3567	Both
MNFNKETLALHGAYNFDTQR	tr|Q0P7Q4|Q0P7Q4_CAMJE	4.281	0.784	1.16e-10	4738.2	1185.57	2	2369.12	0.01337	5.6386	Both
EQVFSTAEDNQSAVTINVLQGER	sp|O69298|DNAK_CAMJE	4.329	0.833	1.17e-10	5536.6	1268.12	2	2534.22	0.031764	12.5241	Both
NKPAIYVFSDPEC[160.03]PYC[160.03]R	tr|Q0P8M9|Q0P8M9_CAMJE	3.435	0.698	1.17e-10	4732.8	1058.48	2	2114.96	0.017084	8.07	11168
NKYDLFADVAEEEGWHAVAR	tr|Q0PCB3|Q0PCB3_CAMJE	4.427	0.867	1.17e-10	5839.8	1160.55	2	2319.09	0.019888	8.5683	Both
MANC[160.03]ALIGGETAEMPGMYAK	tr|Q0P896|Q0P896_CAMJE	4.763	0.777	1.19e-10	9318.4	1057.97	2	2113.93	0.00341	1.6116	11168
ADFAESIDANAVHGSDSLENAK	sp|Q9PIG7|NDK_CAMJE	4.576	0.769	1.21e-10	8373.2	1131.02	2	2260.02	0.0245	10.8309	Both
ENYSSSEFQENAMDVLYK	tr|Q0PBP9|Q0PBP9_CAMJE	4.328	0.796	1.21e-10	10200.2	1077.47	2	2152.93	0.018264	8.4754	Both
QLVSGANPLDILMIQEAGTLPR	tr|Q46101|Q46101_CAMJE	4.465	0.808	1.22e-10	7395.1	1168.64	2	2335.26	0.020028	8.569	Both
GSIEVNGWDASLGGLYYGDKEK	sp|P80672|PORA_CAMJE	3.918	0.759	1.25e-10	6443.1	1179.57	2	2357.12	0.030033	12.7305	Both
DYSVVPYQSTHNTGGTTMGADR	tr|Q0PB95|Q0PB95_CAMJE	3.158	0.89	1.32e-10	3981.4	1179.03	2	2356.04	0.006424	2.7243	Both
AYYEKDEPLASDEEYDALIR	sp|Q0PAT1|DNLJ_CAMJE	4.158	0.787	1.33e-10	9005.8	1195.56	2	2389.1	0.029704	12.4227	Both
AAHGALVIVEC[160.03]MSDNPTR	sp|Q9PNC3|Y1172_CAMJE	4.519	0.759	1.35e-10	8259.7	970.97	2	1939.92	0.019764	10.1775	11168
ANNEGLSTDNDTFC[160.03]VDTGIFTGR	sp|Q9PP01|PCKA_CAMJE	3.968	0.863	1.37e-10	5892.6	1252.55	2	2503.09	0.007093	2.8314	11168
ILDAIGDLTLLGYR	sp|Q9PIZ5|LPXC_CAMJE	4.013	0.709	1.4e-10	6948.5	766.938	2	1531.86	0.019565	12.7553	Both
FGGEGGQGVITAGEILAEAAIKEGR	tr|Q0PAX8|Q0PAX8_CAMJE	4.209	0.822	1.41e-10	6724.4	1215.63	2	2429.26	0.023148	9.521	Both
KPAEDADAFSATLFSGAK	tr|Q0PC64|Q0PC64_CAMJE	4.236	0.869	1.46e-10	8709.3	913.452	2	1824.89	0.015213	8.3272	Both
QSEAWEDGTYEQEVVQETR	sp|Q9PN98|GATB_CAMJE	3.529	0.973	1.47e-10	5039.8	1142.5	2	2282.99	0.010058	4.4017	Both
ADMVDDAELLELVEMEIR	sp|O69303|EFTU_CAMJE	4.139	0.874	1.48e-10	14749.8	1046	2	2089.99	0.023132	11.0573	Both
FANVQPNSGSQANQGVYAALINPGDK	sp|P24531|GLYA_CAMJE	4.714	0.733	1.5e-10	5308	1330.66	2	2659.3	0.007469	2.8065	Both
VVGLLDKANVYPATLSGGQQQR	sp|Q0P9X7|PEB1C_CAMJE	4.256	0.896	1.51e-10	4994.8	1157.63	2	2313.24	0.027701	11.9645	Both
ALDTVFMLHADHEQNASTSTVR	tr|Q0P7U8|Q0P7U8_CAMJE	4.862	0.754	1.51e-10	7849.6	1222.09	2	2442.16	0.02006	8.2073	Both
GETLYDTAANLDAMSPNAIVVR	sp|Q9PNJ6|PYRB_CAMJE	4.562	0.745	1.52e-10	11098	1161.08	2	2320.14	0.033826	14.5667	Both
EM[147.04]DQGEAGDNVGVLLR	sp|O69303|EFTU_CAMJE	3.643	0.79	1.56e-10	4766.9	859.904	2	1717.79	0.009927	5.7722	11168
KAGASAQLAAESVATQLEKR	sp|Q9PLX7|RS3_CAMJE	5.124	0.783	1.56e-10	7864.5	1015.06	2	2028.1	0.01803	8.8813	Both
EMDNFIVVSDC[160.03]YPGISAK	sp|Q9PPD9|NAPA_CAMJE	4.25	0.724	1.56e-10	10269.8	1022.97	2	2043.93	0.020458	9.9993	11168
NFDKLPEALGFTTSPDDAYLVLR	tr|Q0P8L9|Q0P8L9_CAMJE	3.809	0.696	1.61e-10	6775.4	1291.66	2	2581.31	0.02961	11.462	Both
TQILEQDLQNYPGTAGALSGFEPK	sp|Q9PPA2|GLMU_CAMJE	4.545	0.735	1.64e-10	10847.9	1289.15	2	2576.28	0.018217	7.0655	Both
FEITPTLNYNYFEGNLDMDNR	tr|Q0P8D9|Q0P8D9_CAMJE	3.969	0.852	1.7e-10	12059.8	1283.58	2	2565.15	0.034978	13.6252	Both
GSGGSDGWDIDSK	tr|Q46123|Q46123_CAMJE	3.37	0.815	1.71e-10	5863.9	640.773	2	1279.53	0.005115	3.9913	Both
AEVTLSDGSVGAAIVPSGASTGSK	sp|P42448|ENO_CAMJE	3.858	0.837	1.75e-10	8158.6	1081.05	2	2160.09	0.022109	10.2257	Both
MYESC[160.03]FYGVELDGR	sp|P24531|GLYA_CAMJE	3.375	0.89	1.77e-10	5497.3	863.366	2	1724.72	0.002765	1.6013	11168
LTGHLMQLYGVC[160.03]GDC[160.03]NNQK	sp|P0C631|FUR_CAMJE	4.093	0.717	1.79e-10	4662.9	1104.5	2	2206.99	0.020811	9.421	11168
YITGLSSEDITAKPSVR	sp|Q9PLX4|RL2_CAMJE	3.438	0.742	1.8e-10	4368	918.989	2	1835.96	0.011293	6.1443	Both
VAGETNTDDLSPAGDAFTR	tr|Q0PA55|Q0PA55_CAMJE	4.437	0.778	1.8e-10	4387.5	968.948	2	1935.88	0.01458	7.5236	Both
GNLVVDIGGGTTEIGVISLGGLVISK	tr|Q0PBM9|Q0PBM9_CAMJE	5.012	0.917	1.84e-10	15120.5	1234.7	2	2467.39	0.046895	18.9904	Both
LGWSHGDDEVFSLEDLKK	sp|O52914|SYE2_CAMJE	4.417	0.79	1.85e-10	9757.3	1038.01	2	2074	0.026228	12.6338	Both
EIQNSYNLGLITSGER	sp|Q9PI30|RPOC_CAMJE	4.147	0.766	1.87e-10	8906.4	897.455	2	1792.9	0.019245	10.722	Both
GWNAEVIFFEVGKKDEIYK	tr|Q0PC64|Q0PC64_CAMJE	4.782	0.75	1.93e-10	11097.8	1136.59	2	2271.16	0.043256	19.0289	Both
KLQDAYFDVVYGR	tr|Q0PBN6|Q0PBN6_CAMJE	3.37	0.709	1.98e-10	8895.1	787.404	2	1572.79	0.01824	11.5824	Both
AGANLILVSGYDGGTGASPR	tr|Q0PCB8|Q0PCB8_CAMJE	4.279	0.802	2.06e-10	8836.5	938.482	2	1874.95	0.015461	8.2372	Both
LADGVEM[147.04]VMPGENVR	sp|O69303|EFTU_CAMJE	3.278	0.867	2.07e-10	4393.6	816.89	2	1631.76	0.010274	6.2885	11168
NKGGLIVVDENDVEFFLPK	tr|Q0PA05|Q0PA05_CAMJE	4.285	0.746	2.08e-10	11612.1	1067.06	2	2132.12	0.051764	24.2553	Both
GIVVLDNNDQNSPYVSK	sp|P0C633|MAPA_CAMJE	4.139	0.71	2.09e-10	7499.8	931.468	2	1860.92	0.015262	8.1924	Both
KVEYC[160.03]DVLNEEQYQNLMQR	sp|Q9PI30|RPOC_CAMJE	3.969	0.837	2.11e-10	5332.2	1230.07	2	2458.13	0.01695	6.8899	11168
IAEILVADGQPVEFGM[147.04]PLFAVEKL	tr|Q0P8W6|Q0P8W6_CAMJE	4.014	0.836	2.15e-10	13312.2	1301.7	2	2601.38	0.049024	18.8308	11168
DANTNEVLESNLYSQPISFILGK	tr|Q0PC22|Q0PC22_CAMJE	4.146	0.733	2.23e-10	13561.1	1276.65	2	2551.28	0.043447	17.0161	Both
VLDGAVAVFC[160.03]SVGGVQPQSETVWR	sp|Q9PI16|EFG_CAMJE	4.265	0.632	2.28e-10	11603.7	1281.14	2	2560.27	0.040613	15.8503	11168
IEAAQDISGELYGASIPIMGK	tr|Q0PBF9|Q0PBF9_CAMJE	4.12	0.76	2.28e-10	11038.9	1082.05	2	2162.09	0.03559	16.4456	Both
FESDFSNLVENVMTK	tr|Q0P9J4|Q0P9J4_CAMJE	4.042	0.755	2.3e-10	12047.9	880.414	2	1758.81	0.012024	6.8286	Both
AQC[160.03]LM[147.04]TDAPSPASNEAMR	sp|Q9PHM7|SYD_CAMJE	4.211	0.856	2.31e-10	5886.3	983.427	2	1964.84	0.014954	7.603	11168
NTTPSVVAFTDKGEVLVGDSAKR	sp|O69298|DNAK_CAMJE	3.799	0.701	2.32e-10	4981.9	1196.13	2	2390.24	0.027701	11.5794	Both
SLDEIKNIMESIGFPVGTSK	sp|Q9PM80|RPOA_CAMJE	3.709	0.808	2.33e-10	7586.9	1083.06	2	2164.11	0.026826	12.3843	Both
AQVNFSAAIADNFK	sp|P80672|PORA_CAMJE	3.458	0.697	2.42e-10	9948.5	748.381	2	1494.75	0.012405	8.2879	Both
LQVEHC[160.03]VSEMVSGIDIIEQMIK	tr|Q0P8W7|Q0P8W7_CAMJE	4.569	0.751	2.5e-10	7843.2	1279.64	2	2557.26	0.035994	14.0641	11168
VGDEVVLNFLYDR	tr|Q0P942|Q0P942_CAMJE	4.158	0.715	2.5e-10	11946.9	769.896	2	1537.78	0.015319	9.9487	Both
TGHSVNEITTTINSIR	tr|Q0P9E4|Q0P9E4_CAMJE	3.754	0.845	2.51e-10	8248.5	871.955	2	1741.9	0.015183	8.7063	Both
DTSGESEEATNANIANVIAYLK	tr|Q0P972|Q0P972_CAMJE	3.836	0.843	2.52e-10	6767.9	1155.56	2	2309.1	-0.00799	-3.4572	Both
DLKELESADKLFLPGVGTAK	sp|Q9PM75|HIS52_CAMJE	4.153	0.776	2.53e-10	10567.6	1066.09	2	2130.16	0.028907	13.5575	Both
VDLNSDLGESFGAYK	sp|Q9PMC8|Y1541_CAMJE	4.075	0.738	2.56e-10	9392.4	807.886	2	1613.76	0.012791	7.9163	Both
AEFDFDEFVINSAK	tr|Q0PC20|Q0PC20_CAMJE	3.736	0.799	2.58e-10	11558.1	816.383	2	1630.75	0.01908	11.6857	Both
AYWSAESEAMTAFGDGTMYMEK	tr|Q0P8W7|Q0P8W7_CAMJE	4.413	0.872	2.62e-10	6758.4	1238.51	2	2475.01	0.028817	11.6337	Both
FSDINISPYPNLENETMYR	tr|Q0P9Z2|Q0P9Z2_CAMJE	3.513	0.862	2.64e-10	5913.2	1152.04	2	2302.06	0.015958	6.926	Both
YKGDESFTC[160.03]NDTLVR	tr|Q0P8B0|Q0P8B0_CAMJE	3.94	0.769	2.65e-10	6335.2	902.912	2	1803.81	0.005069	2.807	11168
LVTC[160.03]VYGEVHQVVVDC[160.03]R	tr|Q0P8I4|Q0P8I4_CAMJE	4.252	0.789	2.75e-10	8770.4	1017	2	2031.99	0.032237	15.8491	11168
SNPDIGTAVAIEKDLVVYR	tr|Q0PBL7|Q0PBL7_CAMJE	4.601	0.829	2.79e-10	10708.5	1030.55	2	2059.09	0.033102	16.0603	Both
IDLIVVGAGPTGIGC[160.03]AVEAK	tr|Q0PAV7|Q0PAV7_CAMJE	4.309	0.735	2.87e-10	10437.7	970.53	2	1939.04	0.02827	14.5642	11168
LVKQESIQNAMGFNNEGAEK	tr|Q0PA86|Q0PA86_CAMJE	4.416	0.728	2.92e-10	7255	1104.04	2	2206.07	0.016624	7.5287	Both
LVSQDKVIGLIGEMVTANTLQVMR	tr|Q0P9N4|Q0P9N4_CAMJE	3.997	0.666	2.99e-10	7772.4	1308.22	2	2614.42	0.01116	4.2653	Both
EVFLIEEPMAAAIGASLPIQEPK	tr|Q0PBM9|Q0PBM9_CAMJE	4.338	0.748	3.09e-10	13535.9	1227.15	2	2452.29	0.024178	9.8513	Both
VPAPSGSDENPLQLQVFTLGYDNFVGK	tr|Q0PC87|Q0PC87_CAMJE	4.206	0.595	3.09e-10	7266.6	1446.72	2	2891.43	0.037652	13.0128	Both
LEPLEPGSGYEFVNDIK	sp|Q9PI16|EFG_CAMJE	3.147	0.847	3.16e-10	10282.6	953.975	2	1905.94	0.020737	10.8687	Both
ATIKPSNAFMGEGNDIITNNITK	tr|Q0P9Q4|Q0P9Q4_CAMJE	4.618	0.784	3.26e-10	5215	1225.12	2	2448.23	0.02452	10.0072	Both
YTSNPYATGADKLLEVQQR	tr|Q0P8Z0|Q0P8Z0_CAMJE	4.532	0.775	3.31e-10	8159.1	1077.54	2	2153.08	0.020231	9.3875	Both
INPGNLKEENEYFDMLR	tr|Q0PC64|Q0PC64_CAMJE	3.43	0.84	3.32e-10	9563.9	1041.5	2	2080.99	0.023723	11.3888	Both
AMAELAHEFGALFHTDATQAVGK	tr|Q0PBR4|Q0PBR4_CAMJE	4.044	0.859	3.33e-10	6285.3	1208.09	2	2414.17	-0.003476	-1.4386	Both
IIYAIGGSTPLDFLQK	tr|Q0PAV7|Q0PAV7_CAMJE	4.154	0.727	3.34e-10	11859.1	868.485	2	1734.96	0.022743	13.0935	Both
GGLGYSGEQGELATK	tr|Q0P8E1|Q0P8E1_CAMJE	3.706	0.741	3.35e-10	6012.9	733.86	2	1465.7	0.006964	4.7448	Both
SIAC[160.03]ILNDELVNFQSYGVK	tr|Q0P922|Q0P922_CAMJE	3.763	0.755	3.38e-10	12942.6	1085.55	2	2169.08	0.018908	8.709	11168
LTAISEGESPVVATDSNEK	tr|Q0PBM2|Q0PBM2_CAMJE	3.916	0.749	3.53e-10	6629.1	973.981	2	1945.95	0.012399	6.3651	Both
ELAIGGTAVGTGLNAHPELSQK	sp|O69294|FUMC_CAMJE	4.167	0.861	3.64e-10	8197.4	1082.07	2	2162.13	0.028349	13.0994	Both
AILLLGDKQNPADLLAIQDEVQER	tr|Q0PAC6|Q0PAC6_CAMJE	4.569	0.856	3.72e-10	11312	1331.72	2	2661.43	0.026821	10.07	Both
ALIQQYIMQDLILQDAK	sp|Q0PAS1|CBF2_CAMJE	4.58	0.703	3.86e-10	7131.8	1002.55	2	2003.08	0.022971	11.4563	Both
SLGNVIDPNESIKEYSADILR	sp|Q9PPE4|SYV_CAMJE	4.04	0.815	3.9e-10	10788.3	1167.1	2	2332.19	0.03417	14.6388	Both
DGLGGAVMASDSFNEESK	sp|Q9PNY0|PURL_CAMJE	4.13	0.877	3.91e-10	8510.2	907.399	2	1812.78	0.01591	8.7668	Both
LLNADLDFSNFDLEAK	tr|Q0P937|Q0P937_CAMJE	4.474	0.732	3.98e-10	11513.8	912.954	2	1823.89	0.01979	10.8384	Both
FGITATDVISAVNDQNAQYATGK	tr|Q0PBE4|Q0PBE4_CAMJE	4.205	0.84	4.01e-10	6089.5	1192.59	2	2383.17	0.012306	5.1594	Both
IHSQNALPSDMAEFEIQGK	sp|Q9PN27|SYY_CAMJE	4.518	0.704	4.12e-10	5054.2	1058.01	2	2114.01	0.020634	9.7513	Both
HSGYSVFAGVGER	sp|Q0PC30|ATPB_CAMJE	3.214	0.766	4.16e-10	4014.1	683.331	2	1364.65	0.005848	4.279	Both
VPSVPDYVLGVFNMR	tr|Q0PBM3|Q0PBM3_CAMJE	3.676	0.722	4.18e-10	13024.2	846.942	2	1691.87	0.017023	10.0497	Both
LENASGSVELTTNALGDEIVK	tr|Q0PBP3|Q0PBP3_CAMJE	4.682	0.748	4.19e-10	9645.4	1080.56	2	2159.1	0.008376	3.8758	Both
THGMNISIVTTAQNDKQAQK	sp|Q9PLY3|RL5_CAMJE	4.828	0.71	4.27e-10	3526.2	1093.06	2	2184.1	0.000319	0.1459	Both
TADWHENHMWDPTSVVPDSIMPSYK	tr|Q0P8C8|Q0P8C8_CAMJE	3.577	0.853	4.35e-10	6015.4	1472.16	2	2942.3	0.057682	19.591	Both
GLMTKPDGSIIETPIISNFR	sp|Q9PI30|RPOC_CAMJE	3.888	0.843	4.43e-10	5759	1095.09	2	2188.16	0.016968	7.7473	Both
LEDVLGTGSGEGAAE	sp|P0C635|CHEY_CAMJE	3.272	0.662	4.49e-10	4436.5	702.828	2	1403.64	0.008741	6.2184	Both
VDYINAHGTSTPVNDKNETAAIK	tr|Q0PB68|Q0PB68_CAMJE	4.495	0.752	4.56e-10	3656.1	1229.61	2	2457.21	-0.008176	-3.3246	Both
LKEDAEAFLGESVTDAVITVPAYFNDAQR	sp|O69298|DNAK_CAMJE	4.659	0.864	4.6e-10	13250	1585.29	2	3168.56	0.047215	14.8916	Both
ELANGFNELNDPLDQYER	sp|P41258|SYK_CAMJE	4.272	0.705	4.62e-10	10321.5	1069	2	2135.98	0.012597	5.892	Both
SYEIANPISQNYGTPAFVVNGK	tr|Q0PA26|Q0PA26_CAMJE	4.561	0.823	4.64e-10	10248.9	1185.09	2	2368.17	0.035524	14.9879	Both
MQESTYSLMQMSK	tr|Q0PC10|Q0PC10_CAMJE	3.078	0.82	4.66e-10	4575.2	782.346	2	1562.68	0.00247	1.5786	Both
NIYLMSDGDQVELC[160.03]QK	tr|Q0P7S1|Q0P7S1_CAMJE	4.484	0.78	4.7e-10	5270.6	956.943	2	1911.87	0.014824	7.7455	11168
IAEILVADGQPVEFGMPLFAVEKL	tr|Q0P8W6|Q0P8W6_CAMJE	4.497	0.779	4.81e-10	14328.8	1293.7	2	2585.38	0.025799	9.971	Both
EANALKIEEDIAKEQLDAANDEIVR	tr|Q0PAH3|Q0PAH3_CAMJE	4.457	0.766	4.83e-10	10704.1	1399.21	2	2796.41	0.028355	10.1325	Both
AIFFESLSNPQIAIADIEK	tr|Q0P7Q4|Q0P7Q4_CAMJE	4.329	0.804	4.89e-10	12585.8	1053.56	2	2105.1	0.027752	13.1706	Both
TLVDAASSMAVGNPFEFK	tr|Q0P8B5|Q0P8B5_CAMJE	4.438	0.736	4.91e-10	11354.2	942.464	2	1882.91	0.020044	10.6338	Both
NLNATSHLISSLDDIAWLTNLR	tr|Q0PAL5|Q0PAL5_CAMJE	4.009	0.726	4.91e-10	13572.1	1234.15	2	2466.29	0.031487	12.7565	Both
LNQEEANALWDLDLFTLGK	tr|Q0P8P1|Q0P8P1_CAMJE	4.785	0.808	4.97e-10	13798.8	1095.56	2	2189.1	0.034926	15.9398	Both
STFIDNVMGNSMQSFALASSSK	tr|Q0PAN9|Q0PAN9_CAMJE	4.657	0.789	4.97e-10	12315.2	1161.54	2	2321.07	0.038741	16.6766	Both
THGMNISIVTTAQNDK	sp|Q9PLY3|RL5_CAMJE	4.057	0.83	5.02e-10	3848.1	865.431	2	1728.85	0.009163	5.2939	Both
IYNFSEPYYQDAIGLLVLK	sp|Q0P9X8|PEB1A_CAMJE	4.522	0.632	5.03e-10	13681.8	1123.59	2	2245.17	0.035465	15.782	Both
AM[147.04]LEDIAILTGGEVISEELGR	sp|O69289|CH60_CAMJE	4.301	0.728	5.04e-10	7514.5	1116.58	2	2231.14	0.033517	15.0088	11168
FHALTSHDAINFTHGAMK	sp|O69294|FUMC_CAMJE	4.346	0.838	5.07e-10	7181.5	999.486	2	1996.96	0.007582	3.7929	Both
FGLGHGHDLADFDTYHK	sp|Q9PPD9|NAPA_CAMJE	3.967	0.836	5.08e-10	7503.3	965.447	2	1928.88	0.018742	9.7064	Both
VGKPDVDKIEGLTPAIAIDQK	tr|Q0PBG7|Q0PBG7_CAMJE	4.147	0.847	5.1e-10	4803.5	1104.12	2	2206.22	0.014279	6.4662	Both
GITNLHVPSDVIVDASMPAMLK	tr|Q0PAY5|Q0PAY5_CAMJE	4.084	0.689	5.23e-10	6139.3	1154.61	2	2307.2	0.040677	17.6151	Both
LSDPYSNDTQAAYR	tr|Q0PC92|Q0PC92_CAMJE	3.772	0.852	5.31e-10	6292.7	800.865	2	1599.72	0.007571	4.7268	Both
LMEELDNIANTTSFNGK	sp|P56963|FLA1_CAMJE	4.58	0.823	5.45e-10	9761.3	948.954	2	1895.89	0.014287	7.5278	Both
TQIILSVPSLDTPVC[160.03]ATEAR	sp|Q9PPE0|TPX_CAMJE	3.447	0.824	5.61e-10	10491.6	1086.07	2	2170.13	0.035544	16.3635	11168
TVAVFGM[147.04]GDSESYSDTFC[160.03]GGMGK	tr|Q0P8M7|Q0P8M7_CAMJE	4.649	0.829	5.8e-10	9497	1210	2	2417.98	0.018672	7.7157	11168
DNKVENIVFDYNGFNAER	tr|Q0PBA7|Q0PBA7_CAMJE	3.555	0.715	5.99e-10	5764.4	1072.51	2	2143	0.027242	12.7002	Both
GTMIATGGYGR	tr|Q0PBA1|Q0PBA1_CAMJE	3.029	0.766	6e-10	5480.7	542.266	2	1082.52	0.003778	3.4835	Both
LITIDTKGDKLETSNGVNR	tr|Q0P9N3|Q0P9N3_CAMJE	4.606	0.781	6.02e-10	3744.6	1037.56	2	2073.11	0.006265	3.0191	Both
QAKPGSGAFSLTGQPSAC[160.03]GTAR	sp|Q9PPD9|NAPA_CAMJE	3.457	0.863	6.11e-10	6187.9	1075.03	2	2148.04	0.015095	7.0208	11168
FDFEGFVDDK	sp|Q46108|TIG_CAMJE	2.96	0.858	6.21e-10	10221.6	609.769	2	1217.52	0.009275	7.6053	Both
QINYASIEGSNENLSSGSGVINK	tr|Q0PBN7|Q0PBN7_CAMJE	4.212	0.685	6.29e-10	4790	1191.08	2	2380.15	0.014999	6.2964	Both
GLAELKDYDNIDNAPEEK	sp|O69303|EFTU_CAMJE	3.778	0.705	6.41e-10	4597.2	1017.49	2	2032.96	0.017124	8.4149	Both
EFGEKYGVLINEGALEGLLAR	sp|Q9PPE0|TPX_CAMJE	4.034	0.762	6.48e-10	12000.3	1139.61	2	2277.2	0.03297	14.4655	Both
INNEGGADNSAIQPVMNGK	tr|Q0P822|Q0P822_CAMJE	4.299	0.816	6.51e-10	6086.4	964.96	2	1927.91	0.016147	8.3667	Both
GSIEVNGWDASLGGLYYGDK	sp|P80672|PORA_CAMJE	4.366	0.723	6.52e-10	6244.4	1051	2	2099.98	0.025931	12.3364	Both
SGMQEFENYLFNELYAGEK	tr|Q0PB99|Q0PB99_CAMJE	3.761	0.652	6.56e-10	7571.4	1135.01	2	2268	0.02731	12.0307	Both
WSYTSENGIEHVGAVR	tr|Q0PC45|Q0PC45_CAMJE	3.502	0.711	6.57e-10	4401.5	902.934	2	1803.85	0.01387	7.6805	Both
GIEVIGISGDNEFSHFAWK	tr|Q9ZI13|Q9ZI13_CAMJE	4.431	0.761	6.66e-10	6171.8	1053.52	2	2105.02	0.01294	6.1413	Both
EAPAIVFIDEIDAIGK	tr|Q0P9D8|Q0P9D8_CAMJE	3.24	0.813	6.75e-10	13934.7	850.959	2	1699.9	0.016916	9.9394	Both
INGIDC[160.03]AFEEGEYILNIAR	tr|Q0P855|Q0P855_CAMJE	4.001	0.741	6.76e-10	14052.9	1099.03	2	2196.05	0.020482	9.3182	11168
ITEGPFANFTAIVEEYDMVR	sp|Q9PI36|NUSG_CAMJE	4.174	0.772	6.79e-10	14354	1151.56	2	2301.1	0.032476	14.1009	Both
GLEQDNQAVKESVQTVSVVEGGNLTAR	tr|Q0PBP3|Q0PBP3_CAMJE	4.34	0.743	7.02e-10	9617.3	1414.72	2	2827.43	0.040796	14.4184	Both
GLKAEALGAPISVPVGEK	sp|Q0PC30|ATPB_CAMJE	3.676	0.739	7.03e-10	4703.1	868.501	2	1734.99	0.008532	4.9119	Both
YLANPIIDKESGEVLFDSLTLLDESK	sp|Q46124|RPOB_CAMJE	4.32	0.756	7.03e-10	13814.3	1455.26	2	2908.5	0.055153	18.9496	Both
TLGNDNPTQAPVLIILPK	tr|Q0P8V0|Q0P8V0_CAMJE	4.251	0.888	7.07e-10	10532.9	952.546	2	1903.08	0.037628	19.7513	Both
TVAVFGMGDSESYSDTFC[160.03]GGM[147.04]GK	tr|Q0P8M7|Q0P8M7_CAMJE	4.037	0.742	7.11e-10	10150.1	1210	2	2417.98	0.032344	13.3653	11168
NISEFLNEEEFEDLENEVK	sp|Q9PHY2|MDH_CAMJE	4.013	0.87	7.14e-10	6752	1164.03	2	2326.05	0.016702	7.1742	Both
SEGILALSEIQGDNSK	tr|Q0PA05|Q0PA05_CAMJE	4.238	0.738	7.14e-10	9072.7	830.923	2	1659.83	0.013665	8.2228	Both
IEEIALSDDYFVQR	tr|Q0P7U8|Q0P7U8_CAMJE	3.82	0.66	7.15e-10	10084.5	849.423	2	1696.83	0.015097	8.8866	Both
KIDLIVVGAGPTGIGC[160.03]AVEAK	tr|Q0PAV7|Q0PAV7_CAMJE	4.402	0.711	7.23e-10	5471	1034.58	2	2067.14	0.01701	8.2207	11168
IGVVLPLSGATAAYGQSALEGIK	tr|Q0P9N4|Q0P9N4_CAMJE	4.452	0.822	7.24e-10	11510.7	1108.12	2	2214.23	0.025049	11.3025	Both
EATYDIEKVLFEDNPDYEK	sp|Q9PM80|RPOA_CAMJE	3.747	0.806	7.41e-10	10797.5	1159.54	2	2317.06	0.006585	2.8395	Both
SYGETNPVC[160.03]TEK	tr|Q46123|Q46123_CAMJE	3.094	0.797	7.44e-10	4672.1	692.806	2	1383.6	0.005621	4.0567	11168
LNEAAEKESDTTTAAFAQENIAK	sp|Q0P891|DPS_CAMJE	4.463	0.688	7.54e-10	4173	1226.6	2	2451.18	0.023279	9.4893	Both
C[160.03]EEC[160.03]GDINYSTYK	sp|Q9PI38|RL33_CAMJE	3.067	0.8	7.6e-10	6038.1	819.824	2	1637.63	0.010415	6.352	11168
YGVLINEGALEGLLAR	sp|Q9PPE0|TPX_CAMJE	3.855	0.671	7.64e-10	12636.6	844.472	2	1686.93	0.023529	13.9312	Both
GNFKDYSAVIDFDPASAEFKK	tr|Q79JB5|Q79JB5_CAMJE	3.635	0.615	7.64e-10	9903.1	1175.07	2	2348.13	0.053607	22.8101	Both
TISLEGHFGFDKTTINPTFQEK	tr|Q0P8D9|Q0P8D9_CAMJE	4.197	0.689	7.66e-10	5251.6	1255.63	2	2509.25	0.022168	8.8274	Both
VEVVVDDNNVVKEAYAGSTLWR	tr|Q0P8Z0|Q0P8Z0_CAMJE	4.426	0.707	7.78e-10	10409	1232.13	2	2462.24	0.018667	7.5751	Both
IAVIEGDLETNNDALR	tr|Q0PAP4|Q0PAP4_CAMJE	3.669	0.787	7.94e-10	8358.3	871.95	2	1741.88	0.012689	7.2762	Both
QESIQNAMGFNNEGAEK	tr|Q0PA86|Q0PA86_CAMJE	3.956	0.743	7.96e-10	7522	933.918	2	1865.82	0.020347	10.8934	Both
GQEASGISVSNGK	tr|Q0PBU3|Q0PBU3_CAMJE	3.497	0.862	8.01e-10	3798.2	617.307	2	1232.6	0.003521	2.8519	Both
NEVIISSVEHPAVTAAAYFLK	tr|Q0PBR4|Q0PBR4_CAMJE	3.978	0.719	8.12e-10	11404.2	1130.1	2	2258.19	0.026563	11.7525	Both
IPSAVGYQPTLASEMGK	sp|Q0PC30|ATPB_CAMJE	3.496	0.614	8.28e-10	8304.7	874.948	2	1747.88	0.014302	8.1731	Both
KIEVNDQELIQAIYFEAYR	sp|Q46108|TIG_CAMJE	4.702	0.741	8.44e-10	12194.9	1171.61	2	2341.2	0.030746	13.1213	Both
SGDAASDEVYK	tr|Q0PC44|Q0PC44_CAMJE	2.654	0.796	8.45e-10	3959.7	571.254	2	1140.49	0.011924	10.4367	Both
VEQAFELSDASAER	tr|Q0PA55|Q0PA55_CAMJE	4.093	0.802	8.46e-10	7060.8	776.368	2	1550.72	0.007876	5.0723	Both
SNKPSINSPMVGTFYQAPSPGAAPFVK	tr|Q0P8W6|Q0P8W6_CAMJE	3.827	0.819	8.5e-10	5285.9	1396.71	2	2791.4	0.029704	10.6336	Both
AAGFTTVDLSGMQDGELR	tr|Q0P970|Q0P970_CAMJE	3.901	0.713	8.54e-10	9806.5	934.446	2	1866.88	0.016159	8.6463	Both
GLAELKDYDNIDNAPEEKER	sp|O69303|EFTU_CAMJE	4.026	0.815	8.56e-10	7342.1	1160.06	2	2318.1	0.019786	8.528	Both
NNILAQEIDLFIPHQANLR	sp|Q9PIH1|FABH_CAMJE	4.737	0.685	8.57e-10	12873.8	1110.1	2	2218.19	0.03229	14.5437	Both
AISC[160.03]TYAYNPNNYK	tr|Q0PBR4|Q0PBR4_CAMJE	3.958	0.753	8.58e-10	6739.2	839.88	2	1677.75	0.01072	6.3819	11168
LIVDSFGGYSPIGGGAQSSK	tr|Q0P9F8|Q0P9F8_CAMJE	4.499	0.778	8.59e-10	9610.1	970.492	2	1938.97	0.027344	14.0877	Both
IINEPTSAALAYGLDKKDSEK	sp|O69298|DNAK_CAMJE	4.424	0.861	8.82e-10	7290.9	1132.09	2	2262.17	0.033536	14.8115	Both
LNDINLKDIHEAGNSGK	tr|Q0PAV7|Q0PAV7_CAMJE	4.195	0.846	8.85e-10	3585.4	919.474	2	1836.93	0.011042	6.0045	Both
NFDVLYAEAVALR	tr|Q9ZI13|Q9ZI13_CAMJE	4	0.73	8.86e-10	6748	740.893	2	1479.77	0.009976	6.7324	Both
HQGVADKNWEISFDEFKK	sp|Q9PPD9|NAPA_CAMJE	3.763	0.711	9.25e-10	8234.7	1089.53	2	2177.05	0.025806	11.8427	Both
AIAQSVDIPVLLYNVPGR	sp|Q9PPB4|DAPA_CAMJE	3.798	0.737	9.32e-10	11527.9	963.046	2	1924.08	0.019162	9.9486	Both
DMYGNPNSLHQYGSATHPALR	tr|Q0PBR4|Q0PBR4_CAMJE	3.896	0.843	9.4e-10	4049.6	1165.04	2	2328.07	0.032111	13.781	Both
LLENENNEELANLLENR	tr|Q0PA55|Q0PA55_CAMJE	4.555	0.736	9.47e-10	10464.1	1014.01	2	2026	0.026687	13.1592	Both
VTVYDGSYHEVDSSEM[147.04]AFK	sp|Q9PI16|EFG_CAMJE	4.216	0.874	9.57e-10	7344.2	1090.48	2	2178.94	0.023172	10.6247	11168
TNVWVGGAVAFGPTNER	sp|Q9PLX2|RL4_CAMJE	3.823	0.786	9.73e-10	9538.3	887.947	2	1773.88	0.021273	11.9788	Both
TYANYLNLFSTK	tr|Q0PAN9|Q0PAN9_CAMJE	3.78	0.712	9.74e-10	5947.1	717.867	2	1433.72	0.005459	3.8022	Both
KVNEVSLDIISNVIYAR	tr|Q0PAI4|Q0PAI4_CAMJE	4.568	0.868	9.82e-10	6302.3	967.041	2	1932.07	0.016911	8.7437	Both
NASIIDENFNQGLYR	tr|Q0P9M6|Q0P9M6_CAMJE	3.478	0.784	1e-09	5130.9	877.429	2	1752.84	0.01415	8.0633	Both
IGEVHDGAATMDWMEQEKER	sp|Q9PI16|EFG_CAMJE	4.005	0.786	1.01e-09	4528	1166.52	2	2331.03	0.02998	12.8502	Both
FGIIHDVLGINAVDENIK	tr|Q0P8Q4|Q0P8Q4_CAMJE	4.331	0.726	1.01e-09	10870.7	984.034	2	1966.05	0.021036	10.6887	Both
AAIGSDSVISAASFQETTK	sp|Q9PI30|RPOC_CAMJE	3.903	0.769	1.03e-09	5001.6	941.973	2	1881.93	0.013873	7.3638	Both
SSAYQDVYEESGSSTLAR	tr|Q0P941|Q0P941_CAMJE	3.967	0.675	1.04e-09	7367.3	975.44	2	1948.87	0.012513	6.414	Both
IEVPGC[160.03]SLC[160.03]MGNQAR	tr|Q0PA55|Q0PA55_CAMJE	2.999	0.913	1.04e-09	7757.2	846.387	2	1690.76	0.011802	6.972	11168
SNANIAIFSDGSALSSNLNSR	tr|Q0P9T5|Q0P9T5_CAMJE	3.792	0.739	1.05e-09	9808.3	1069.53	2	2137.04	0.022816	10.6664	Both
KPGDTGSTEVQVALLTAR	sp|Q0PA13|RS15_CAMJE	4.144	0.72	1.06e-09	7995.6	922	2	1841.98	0.018057	9.7923	Both
TNAQVLANVLMDR	sp|P24531|GLYA_CAMJE	3.93	0.757	1.07e-09	9754.8	722.883	2	1443.75	0.015175	10.4962	Both
VPVIDVSSVDLTAQLSR	tr|Q0P8L1|Q0P8L1_CAMJE	3.61	0.849	1.09e-09	10695.3	899.999	2	1797.98	0.023186	12.8811	Both
LKGNSVEVGADAPK	sp|Q9PPE0|TPX_CAMJE	3.803	0.81	1.11e-09	4058.6	692.875	2	1383.74	0.00475	3.4277	Both
EASADELKEAYEGSK	tr|Q0P8A7|Q0P8A7_CAMJE	3.856	0.837	1.12e-09	6119.8	813.878	2	1625.74	0.008316	5.1089	Both
GADDNEEVFYNR	sp|Q9PHM8|KAD_CAMJE	3.122	0.887	1.13e-09	6273.5	714.805	2	1427.6	0.009752	6.8214	Both
KFSNESDTDFILAQNR	tr|Q0P8B5|Q0P8B5_CAMJE	3.96	0.758	1.13e-09	7517.1	942.958	2	1883.9	0.014055	7.4526	Both
ANEILLNTPNSFMVSQFENISNK	sp|P71128|CYSM_CAMJE	4.125	0.697	1.14e-09	6729.7	1305.65	2	2609.28	0.038199	14.6284	Both
YNILAQSGSYAMSQANAVQQNVLK	sp|P56964|FLB1_CAMJE	4.522	0.683	1.16e-09	11530.8	1299.65	2	2597.29	0.037885	14.575	Both
C[160.03]DAGIMISASHNPYYDNGIK	sp|Q9PIE2|GLMM_CAMJE	4.335	0.801	1.16e-09	4664.2	1113.5	2	2224.99	0.000986	0.4427	11168
DADLALGNAGITANK	sp|P24531|GLYA_CAMJE	3.437	0.72	1.18e-09	4352.5	722.375	2	1442.74	0.006004	4.1557	Both
EKGVELSC[160.03]ETLPNSGYNNK	tr|Q0PA07|Q0PA07_CAMJE	3.931	0.729	1.18e-09	3844.6	1070	2	2137.99	0.01264	5.9065	11168
VIELPVNEEGVSTVEDLR	tr|Q0PBR4|Q0PBR4_CAMJE	4.368	0.727	1.18e-09	10122.8	999.523	2	1997.03	0.027576	13.7946	Both
IVSIC[160.03]DNTVATPFLLQPFK	tr|Q0P7Q4|Q0P7Q4_CAMJE	4.08	0.668	1.19e-09	6914.6	1082.08	2	2162.14	0.036969	17.0824	11168
VYYEDTDAGGVVYHSNYLK	tr|Q0P9T4|Q0P9T4_CAMJE	4.104	0.862	1.19e-09	4502.5	1097.01	2	2192.01	0.005347	2.4371	Both
NNALYEFLDKEDVGEYFR	tr|Q0P9Y5|Q0P9Y5_CAMJE	3.742	0.798	1.19e-09	6772.1	1111.52	2	2221.03	0.011561	5.2005	Both
LGLEVPEYVTVLTNEDIIK	sp|Q46124|RPOB_CAMJE	3.826	0.789	1.22e-09	13027.6	1073.09	2	2144.16	0.034273	15.9693	Both
FKNGYGTIVVSTSHGVLANDEAYK	sp|Q9PLY5|RS8_CAMJE	4.617	0.802	1.22e-09	4485.1	1285.65	2	2569.28	0.002563	0.9968	Both
IEPEVADETFELDR	tr|Q0PBA0|Q0PBA0_CAMJE	3.515	0.861	1.22e-09	8993	831.896	2	1661.78	0.012688	7.6259	Both
SNANFDDFAYTYIK	tr|Q0PAR9|Q0PAR9_CAMJE	3.72	0.708	1.23e-09	5774.1	834.881	2	1667.75	0.015701	9.4031	Both
EALKSYGIHVVDSPALIGEEIQK	tr|Q0PAY2|Q0PAY2_CAMJE	4.1	0.835	1.23e-09	9422	1248.67	2	2495.33	0.045775	18.3295	Both
VIMSAPAKDDTPTYVLGVNSELYK	tr|Q0P8L1|Q0P8L1_CAMJE	3.865	0.869	1.24e-09	5403.2	1306.17	2	2610.33	0.028976	11.092	Both
SVNPDEVVAIGAAIQGAVIK	sp|O69298|DNAK_CAMJE	4.926	0.765	1.25e-09	12619.6	976.047	2	1950.08	0.026819	13.7386	Both
TQAQIALQTGADAVSHGATGK	sp|Q9PHK7|ASSY_CAMJE	5.048	0.812	1.26e-09	4370.8	1013.02	2	2024.03	0.028257	13.9469	Both
AHIIGTQIQNLNANANLADGVIK	tr|Q0P937|Q0P937_CAMJE	4.723	0.822	1.26e-09	9168.7	1194.65	2	2387.29	0.039027	16.334	Both
VNFTDGTSDIYDR	tr|Q0PAV7|Q0PAV7_CAMJE	2.982	0.834	1.26e-09	4554	751.841	2	1501.67	0.011748	7.8128	Both
GGFGVGNYELTFYISNPEK	tr|Q0P7X0|Q0P7X0_CAMJE	4.126	0.692	1.28e-09	11753.4	1046.5	2	2090.99	0.029586	14.1356	Both
AVVVEQLSIDADAVK	sp|Q9PI64|ACP_CAMJE	4.122	0.708	1.31e-09	9027.6	778.93	2	1555.85	0.016188	10.3912	Both
TEPFEHLVIDVPEEFSGAVIEK	tr|Q0PC87|Q0PC87_CAMJE	3.47	0.827	1.31e-09	12274.6	1243.13	2	2484.24	0.043024	17.3047	Both
AKVNFTDGTSDIYDR	tr|Q0PAV7|Q0PAV7_CAMJE	3.125	0.697	1.32e-09	6667.1	851.408	2	1700.8	0.000864	0.5074	Both
YHVTGLHHGDIGFPTEDGVIVK	tr|Q0PAY0|Q0PAY0_CAMJE	4.212	0.762	1.32e-09	7909.3	1196.11	2	2390.2	0.023524	9.8336	Both
ALFNGAFNIPLNSFITSDFGK	tr|Q0P921|Q0P921_CAMJE	4.226	0.785	1.33e-09	14192.2	1137.08	2	2272.15	0.020612	9.0635	Both
LPMFNHEDFPNFPNTEGK	tr|Q0PCC3|Q0PCC3_CAMJE	4.263	0.6	1.33e-09	9831	1067.49	2	2132.96	0.022824	10.6905	Both
NGTYGIC[160.03]ESC[160.03]DDEIDSQR	tr|Q0PC12|Q0PC12_CAMJE	4.258	1	1.34e-09	4005.8	1059.92	2	2117.83	-0.001176	-0.5548	11168
AGVSSHGVALIPSSK	tr|Q0PC62|Q0PC62_CAMJE	3.57	0.807	1.34e-09	3476	705.391	2	1408.77	0.005865	4.1573	Both
LLGAPPGYIGHEEGGELTEAVR	sp|Q9PI02|CLPB_CAMJE	3.678	0.875	1.35e-09	8545.5	1133.08	2	2264.14	0.017749	7.8322	Both
KIQGSDGKEFTGYGFFVQK	sp|Q9PPD9|NAPA_CAMJE	4.219	0.711	1.37e-09	4731.9	1068.54	2	2135.07	0.016724	7.8256	Both
LITLDESVEGFEEHYQGWK	tr|Q0PBD8|Q0PBD8_CAMJE	4.485	0.809	1.38e-09	6221	1140.54	2	2279.07	0.007259	3.1823	Both
IEFDSIC[160.03]SPALGGILAGYELAR	sp|Q9PIR1|PYRE_CAMJE	4.607	0.803	1.39e-09	13172.1	1176.6	2	2351.18	0.017167	7.2952	11168
MGHAGAIVGSADESAAAK	tr|Q0PAY2|Q0PAY2_CAMJE	3.778	0.847	1.4e-09	4658.5	821.896	2	1641.78	0.010036	6.1054	Both
IPVVAPLDTNC[160.03]DPDLVTYPIPGNDDAIR	sp|Q9PNB3|RS2_CAMJE	3.582	0.755	1.42e-09	11284.4	1525.76	2	3049.51	0.030826	10.1018	11168
IFEELWDYDEEPSELSLR	tr|Q0P933|Q0P933_CAMJE	3.716	0.827	1.43e-09	6878.1	1135.53	2	2269.04	0.026808	11.8042	Both
GKIDFIDAHNPQNSTNLSSSTK	tr|Q0PBA4|Q0PBA4_CAMJE	3.702	0.778	1.43e-09	3856.9	1187.59	2	2373.16	0.009424	3.9677	Both
GDSISFIGFGTFSTQER	sp|Q46121|DBH_CAMJE	3.719	0.727	1.45e-09	11607.8	924.942	2	1847.87	0.025359	13.7084	Both
NPAGAQTIAAR	sp|Q9PHM1|RLPA_CAMJE	2.799	0.865	1.45e-09	3760	535.291	2	1068.57	0.004005	3.741	Both
SFNEQGQISEDGKVIEVSTAPR	tr|Q0P8X7|Q0P8X7_CAMJE	3.986	0.7	1.46e-09	4367.7	1196.09	2	2390.17	0.011533	4.8211	Both
TC[160.03]QDERPEANYASK	sp|Q9PHX1|SYP_CAMJE	3.73	0.801	1.48e-09	2424.2	834.868	2	1667.72	0.010373	6.2124	11168
LAVVITEHTPVKDMMFAK	tr|Q0PAY2|Q0PAY2_CAMJE	4.129	0.736	1.51e-09	8931.1	1015.54	2	2029.07	0.021653	10.6608	Both
DFTFVC[160.03]PSEIIAFDKR	tr|Q9ZI13|Q9ZI13_CAMJE	3.561	0.829	1.51e-09	11619	972.98	2	1943.95	0.027506	14.1349	11168
QQVLPVGAAMSDTWQILEFAK	sp|Q9PPD9|NAPA_CAMJE	4.118	0.736	1.55e-09	7768.4	1166.6	2	2331.19	0.034067	14.6009	Both
TIVESDGELSYLVNNAGVTNDK	tr|Q0PB75|Q0PB75_CAMJE	4.198	0.736	1.55e-09	5777.5	1169.57	2	2337.13	0.029314	12.5319	Both
EIVALIAYLNSLK	tr|Q0P8C8|Q0P8C8_CAMJE	3.987	0.767	1.58e-09	13590.9	723.932	2	1445.85	0.02626	18.1371	Both
IPLNENLGGLDAVLK	tr|Q0PAU2|Q0PAU2_CAMJE	3.925	0.701	1.58e-09	10695.5	783.448	2	1564.88	0.020016	12.7743	Both
LLDNDQGPNTGGMGAYAPSSLANESLLR	sp|Q9PN47|PUR2_CAMJE	3.83	0.815	1.59e-09	10565.8	1431.19	2	2860.37	0.063415	22.1546	Both
SAISQKEYDSSLATFNNSK	tr|Q0PBE3|Q0PBE3_CAMJE	3.963	0.84	1.6e-09	7126.2	1045.51	2	2089	0.0171	8.1779	Both
GITIATSHIEYETDNR	sp|O69303|EFTU_CAMJE	3.902	0.736	1.61e-09	6989.5	910.445	2	1818.87	0.013944	7.6578	Both
FLSQPFFVAEVFTGSPGK	sp|Q0PC30|ATPB_CAMJE	4.149	0.819	1.61e-09	12842	979.506	2	1957	0.026596	13.5762	Both
EMDQGEAGDNVGVLLR	sp|O69303|EFTU_CAMJE	3.828	0.76	1.62e-09	8885.2	851.907	2	1701.8	0.01264	7.4187	Both
ESHVHDVTITHEAPNYK	tr|Q0P9J4|Q0P9J4_CAMJE	3.552	0.823	1.62e-09	4816.3	988.977	2	1975.94	0.014397	7.2787	Both
LIVADFGAESC[160.03]GDAVR	tr|Q0PBR5|Q0PBR5_CAMJE	4.125	0.87	1.62e-09	8759.6	840.407	2	1678.8	0.01698	10.1023	11168
NALSETNGDFDKAVQLLR	sp|Q9PNB4|EFTS_CAMJE	3.754	0.777	1.63e-09	5869.2	996.013	2	1990.01	0.015272	7.6666	Both
TLAASGIGDFR	tr|Q0P8L4|Q0P8L4_CAMJE	2.75	0.775	1.63e-09	7479.8	554.293	2	1106.57	0.006685	6.0302	Both
GGISPTSSSSSETTVISSGAR	tr|Q0P9G8|Q0P9G8_CAMJE	4.096	0.682	1.64e-09	6095.3	984.479	2	1966.94	0.000962	0.4886	Both
EYIPAVDKGVQEALQNGVLAGYPVEDVK	sp|Q9PI16|EFG_CAMJE	3.398	0.8	1.65e-09	6506.2	1501.28	2	3000.54	0.041854	13.9394	Both
TGDGLIAALQFSALMLSK	sp|Q9PIE2|GLMM_CAMJE	4.337	0.794	1.66e-09	14937.8	918.5	2	1834.99	0.025224	13.7311	Both
FHEAQIPHEIALETTK	sp|Q9PM77|HISX_CAMJE	3.647	0.697	1.66e-09	7214	932.484	2	1862.95	-0.001967	-1.0547	Both
ADKSVDYADASKTENTR	sp|Q9PP01|PCKA_CAMJE	3.808	0.762	1.67e-09	2607.6	935.942	2	1869.87	-0.004976	-2.6583	Both
DNGNDTAIGMDIEPIC[160.03]AR	tr|Q0PBM2|Q0PBM2_CAMJE	3.578	0.835	1.67e-09	5327.2	981.438	2	1960.86	0.015613	7.9541	11168
IAVIGSGPAGLAC[160.03]ANTLNSLGYK	tr|Q0PCB6|Q0PCB6_CAMJE	4.401	0.853	1.68e-09	10389.5	1124.09	2	2246.17	0.030785	13.6933	11168
AFNNLVENLKVDQSTC[160.03]APYVIDNSK	tr|Q0P8Z0|Q0P8Z0_CAMJE	4.023	0.668	1.69e-09	10180.6	1420.2	2	2838.39	0.038344	13.4995	11168
TMTNAIGSMSGLVPVQTIVTQR	tr|Q0PC45|Q0PC45_CAMJE	4.446	0.801	1.7e-09	11130.7	1152.61	2	2303.2	0.028202	12.234	Both
GIVEQETDMQMR	sp|Q46108|TIG_CAMJE	3.408	0.744	1.71e-09	6710.1	718.829	2	1435.64	0.008427	5.8616	Both
EIGENDVTIDYNHPYAGR	tr|Q0PC22|Q0PC22_CAMJE	3.723	0.679	1.74e-09	4329.9	1031.98	2	2061.94	0.007161	3.4696	Both
TPEIFYTIGQAVEESEMYR	tr|Q0P896|Q0P896_CAMJE	4.282	0.801	1.76e-09	7471.4	1132.03	2	2262.05	0.023867	10.5417	Both
C[160.03]AC[160.03]HGGEFDTSGK	tr|Q0P970|Q0P970_CAMJE	3.44	0.921	1.78e-09	2333.8	713.28	2	1424.54	0.00339	2.3763	11168
INSAADDASGM[147.04]AIADSLR	sp|P56963|FLA1_CAMJE	4.043	0.867	1.79e-09	7741.3	897.42	2	1792.83	0.008323	4.6372	11168
FAFDTQNEADKDEK	tr|Q0P855|Q0P855_CAMJE	2.989	0.867	1.82e-09	3630.6	829.371	2	1656.73	0.004207	2.5363	Both
SGGHQGFTYEQC[160.03]LDPNYQLEK	tr|Q0P8Y6|Q0P8Y6_CAMJE	4.242	0.829	1.84e-09	8293.7	1236.05	2	2470.09	0.011096	4.4885	11168
AINSGAIETIEKNENAENVR	tr|Q0PAA5|Q0PAA5_CAMJE	4.289	0.826	1.84e-09	4301.3	1086.55	2	2171.08	0.023497	10.8127	Both
TC[160.03]YIADATGHC[160.03]MLYGVANEAIK	tr|Q0PBA1|Q0PBA1_CAMJE	4.201	0.848	1.86e-09	9653.9	1229.56	2	2457.11	0.008222	3.3435	11168
LFTFDDEIGGGLPIWLSNGAR	sp|Q9PIS3|SYT_CAMJE	3.4	0.794	1.87e-09	13763.6	1139.58	2	2277.14	0.027482	12.058	Both
YPSITGQGNFGSIDGDSAAAMR	sp|Q03470|GYRA_CAMJE	4.034	0.827	1.89e-09	5266.4	1108.01	2	2214	0.013132	5.926	Both
GHFDAGEFVHAFGDEGAK	tr|Q0P8Y9|Q0P8Y9_CAMJE	4.521	0.843	1.89e-09	9024.5	945.924	2	1889.83	0.015161	8.0139	Both
YIC[160.03]DENTC[160.03]VSDLGK	sp|Q9PMZ6|FABHL_CAMJE	3.663	0.847	1.9e-09	6575.6	837.361	2	1672.71	0.018214	10.8758	11168
MNIDTDTQWAFWDGVR	sp|Q0PAS0|ALF_CAMJE	3.595	0.623	1.91e-09	6627.1	977.941	2	1953.87	0.014618	7.4739	Both
M[147.04]SSYVNC[160.03]NTVHTTHGR	tr|Q0PAX9|Q0PAX9_CAMJE	3.514	0.785	1.92e-09	2435.3	940.412	2	1878.81	0.007233	3.8457	11168
GVELSC[160.03]ETLPNSGYNNK	tr|Q0PA07|Q0PA07_CAMJE	3.947	0.835	1.93e-09	7156.4	941.436	2	1880.86	0.017428	9.2561	11168
SNTSVSTDNSGSNIQDNYSEQISK	tr|Q0PC44|Q0PC44_CAMJE	4.284	0.866	1.95e-09	3796.6	1288.07	2	2574.13	0.01095	4.2505	Both
ALIQQYIMQDLILQDAKK	sp|Q0PAS1|CBF2_CAMJE	4.175	0.597	1.97e-09	6492	1066.59	2	2131.17	0.033562	15.7333	Both
SSSSKGETLYDTAANLDAMSPNAIVVR	sp|Q9PNJ6|PYRB_CAMJE	4.441	0.822	1.97e-09	10032.8	1399.19	2	2796.36	0.013363	4.7753	Both
ADINDFYQNLC[160.03]ILNSAFVLPK	sp|Q0PC33|ATPD_CAMJE	4.031	0.82	1.99e-09	14329.7	1228.12	2	2454.23	0.02526	10.284	11168
VHELSEDEAAAIRK	sp|Q9PM83|RS13_CAMJE	3.785	0.769	2e-09	4864.5	784.407	2	1566.8	0.003461	2.2061	Both
TAEGDFYALDAK	sp|Q9PHY1|SUCC_CAMJE	3.111	0.773	2.01e-09	7662.3	650.806	2	1299.6	0.007124	5.4732	Both
SELSGAEAIFWLDSK	tr|Q0PAY5|Q0PAY5_CAMJE	4.152	0.618	2.02e-09	6621.6	826.912	2	1651.81	0.016124	9.7495	Both
FSQSGSEMSALLGR	sp|Q0PC30|ATPB_CAMJE	3.539	0.85	2.03e-09	4970.5	735.356	2	1468.7	0.006784	4.6127	Both
QTGMFSYDEGLTSTATC[160.03]K	tr|Q0P7U8|Q0P7U8_CAMJE	3.644	0.782	2.04e-09	4970.3	998.935	2	1995.86	0.014789	7.4024	11168
SISVPIYQNTAYNFENLDQAAAR	tr|Q0P7Q4|Q0P7Q4_CAMJE	3.802	0.729	2.05e-09	10874.4	1293.14	2	2584.26	0.041391	16.0041	Both
KVYLEASYNPVKNDDGK	tr|Q0P9E4|Q0P9E4_CAMJE	4.061	0.826	2.05e-09	5875.3	970.492	2	1938.97	0.015137	7.7986	Both
YDQNTETFAALM[147.04]DK	tr|Q0P9S0|Q0P9S0_CAMJE	4.498	0.811	2.05e-09	7673.6	831.869	2	1661.72	0.012832	7.7127	11168
GNYNFGLDEQLMFPEVEYDK	sp|Q9PLY3|RL5_CAMJE	4.034	0.89	2.12e-09	12114.6	1204.54	2	2407.07	0.030417	12.626	Both
VVHKEQDLENAFESC[160.03]KR	tr|Q0P9L5|Q0P9L5_CAMJE	3.847	0.765	2.16e-09	3419.6	1045.01	2	2088.01	-0.000376	-0.1799	11168
LGLNQGDLVWVESR	sp|Q9PPD9|NAPA_CAMJE	3.316	0.67	2.18e-09	10217.7	793.42	2	1584.83	0.019653	12.385	Both
SLWMIGATLQGAC[160.03]K	sp|Q0P891|DPS_CAMJE	3.68	0.725	2.2e-09	6123.4	768.389	2	1534.76	0.012961	8.4339	11168
TANPIFLDNIIVYPTLDGK	tr|Q0PBB4|Q0PBB4_CAMJE	3.906	0.85	2.2e-09	12455.3	1052.57	2	2103.13	0.029413	13.972	Both
TKDMAGFNIPVVITVYADK	sp|Q9PI35|RL11_CAMJE	4.012	0.777	2.28e-09	6113.5	1041.55	2	2081.09	0.019085	9.1618	Both
ETFNDNVVGGIGSFAGAFR	tr|Q0P896|Q0P896_CAMJE	4.054	0.791	2.28e-09	11704.6	979.474	2	1956.93	0.028498	14.5476	Both
AKEEFIANNELDVEHLPTHHD	tr|Q0PB83|Q0PB83_CAMJE	4.658	0.838	2.29e-09	4450.3	1229.59	2	2457.16	0.019121	7.7754	Both
TIESAIAAANIGVNPNNDGESVK	sp|Q9PIR0|RRF_CAMJE	4.263	0.831	2.3e-09	9385.2	1142.57	2	2283.13	0.022854	10.0011	Both
WWAAALNGKDGNDAIDNAGTPLK	tr|Q0P8A7|Q0P8A7_CAMJE	4.305	0.643	2.31e-09	5325.2	1199.59	2	2397.17	0.022864	9.5299	Both
IILTWDAPTYEDFSYYK	tr|Q0P8X7|Q0P8X7_CAMJE	3.635	0.838	2.33e-09	11999.9	1063.01	2	2124.01	0.026517	12.4726	Both
VLMLSSMNILLPASGK	sp|Q9PI30|RPOC_CAMJE	3.915	0.585	2.34e-09	11921.7	837.47	2	1672.93	0.020761	12.3951	Both
IKNGVIENWQAVVPSTWNASPK	tr|Q0P8Z0|Q0P8Z0_CAMJE	4.567	0.768	2.34e-09	5838.5	1219.64	2	2437.28	0.039613	16.2396	Both
ALAYNIVVGLTQGFSK	sp|Q0P7T9|RL6_CAMJE	3.754	0.559	2.36e-09	12642.6	840.97	2	1679.92	0.021029	12.5028	Both
SVEQMMEFDKVLSEQNEIC[160.03]LK	sp|Q9PHM8|KAD_CAMJE	3.546	0.797	2.36e-09	6208.6	1279.1	2	2556.19	0.020498	8.0126	11168
DMSQISSSLNQDISMMK	tr|Q0P966|Q0P966_CAMJE	3.91	0.873	2.38e-09	6361.2	957.934	2	1913.85	0.033002	17.2256	Both
GFYTVTAQFGNIDPNFDAC[160.03]ELTK	tr|Q0PAX9|Q0PAX9_CAMJE	3.649	0.751	2.38e-09	11685.1	1304.6	2	2607.2	0.052775	20.2264	11168
MQAMDNATNNAK	sp|Q9PJ20|ATPG_CAMJE	3.334	0.789	2.39e-09	3650.7	654.787	2	1307.56	0.005824	4.4472	Both
LSDAMFFYQNDLQNGLKPEK	tr|Q0P922|Q0P922_CAMJE	4.003	0.61	2.4e-09	5637.6	1179.58	2	2357.14	0.00645	2.734	Both
MTYLEGLGTMQDK	tr|Q0P922|Q0P922_CAMJE	3.43	0.514	2.4e-09	8859.2	743.849	2	1485.68	0.013282	8.9279	Both
KALDKEGFENLPIMAYSTK	tr|Q0P9Q7|Q0P9Q7_CAMJE	3.829	0.779	2.42e-09	5113.4	1078.06	2	2154.1	0.014404	6.6805	Both
VVTAPTNGAC[160.03]AVIPAVMLYLK	tr|Q0P804|Q0P804_CAMJE	3.704	0.826	2.45e-09	12664.7	1094.6	2	2187.18	0.029801	13.6128	11168
IPSAVGYQPTLASEM[147.04]GK	sp|Q0PC30|ATPB_CAMJE	3.788	0.669	2.46e-09	7130.1	882.945	2	1763.88	0.020256	11.4707	11168
QLNLEPTTELAINIADKDESK	tr|Q0P9W6|Q0P9W6_CAMJE	3.721	0.694	2.46e-09	5589.4	1171.61	2	2341.2	0.022161	9.4575	Both
SMVWTQFFENLSK	tr|Q0PAW0|Q0PAW0_CAMJE	3.509	0.614	2.46e-09	7345.2	808.893	2	1615.77	0.012753	7.883	Both
EELVYNC[160.03]SSISEDSSNK	tr|Q0P929|Q0P929_CAMJE	3.357	0.585	2.48e-09	3994.4	980.926	2	1959.84	0.011516	5.87	11168
IEENKNTTNNTNADASIDETK	sp|Q9PNB9|TATA_CAMJE	4.285	0.791	2.49e-09	4201.3	1161.54	2	2321.06	0.022156	9.5374	Both
AQEYGSHDKTFVAKEEGTFK	tr|Q0PAY5|Q0PAY5_CAMJE	4.327	0.787	2.51e-09	3534.9	1136.55	2	2271.08	0.005454	2.3994	Both
FDFEGFVDDKAFEGGK	sp|Q46108|TIG_CAMJE	3.863	0.744	2.54e-09	6040.7	904.412	2	1806.81	-0.007294	-4.0325	Both
KDATTATDAVISTITDVLAK	sp|Q46121|DBH_CAMJE	4.734	0.749	2.54e-09	12993.6	1017.55	2	2033.09	0.028792	14.1477	Both
TAAELATMLK	sp|Q9PLX9|RL29_CAMJE	3.027	0.724	2.56e-09	7956.5	524.789	2	1047.56	0.004665	4.4446	Both
IMTDPFVGQLTFVR	sp|Q9PI16|EFG_CAMJE	3.729	0.793	2.57e-09	11329.7	812.432	2	1622.85	0.016795	10.3363	Both
ANEALNSLGVNELGFDAMDLR	sp|Q9PMT7|RUVB_CAMJE	4.222	0.78	2.58e-09	6613.9	1125.05	2	2248.08	0.006024	2.6772	Both
AGNKGFEAMTTVIEMLNLSK	sp|Q9PIB9|RISB_CAMJE	4.593	0.68	2.6e-09	7416.5	1077.55	2	2153.09	0.015879	7.3681	Both
NILITGGTGSFGK	tr|Q0P8W4|Q0P8W4_CAMJE	2.701	0.691	2.6e-09	7885.7	632.848	2	1263.68	0.00808	6.3838	Both
AEILANVKEDKIYAVSK	tr|Q0P937|Q0P937_CAMJE	4.498	0.801	2.6e-09	4066.3	946.03	2	1890.05	0.008193	4.3302	Both
TTDASLIAQADATNITHYSTGDLLR	sp|Q9PHM8|KAD_CAMJE	4.16	0.781	2.61e-09	10525.1	1324.66	2	2647.31	0.058115	21.9358	Both
YLGAWHSVNDIQAQAGEKR	tr|Q0P8J4|Q0P8J4_CAMJE	4.024	0.722	2.61e-09	7099.8	1072.04	2	2142.06	0.020283	9.46	Both
DLDNELDIFVAGFGTGGTISGVGEILK	sp|P71128|CYSM_CAMJE	4.034	0.84	2.62e-09	8295.5	1369.2	2	2736.39	0.028579	10.4364	Both
TLTKDYPDGVIELMPMPAFR	tr|Q0PBA0|Q0PBA0_CAMJE	3.797	0.749	2.62e-09	11637.9	1147.58	2	2293.15	0.035554	15.4908	Both
YGINYGLMQDC[160.03]SKDTVTFR	tr|Q0PB95|Q0PB95_CAMJE	3.626	0.742	2.66e-09	9322.2	1134.52	2	2267.04	0.012091	5.3287	11168
VVEALVGIFQAK	sp|Q9PLY5|RS8_CAMJE	3.518	0.842	2.68e-09	10519.3	637.379	2	1272.74	0.008069	6.3298	Both
ILSLNLEENQVSNFTK	tr|Q0P994|Q0P994_CAMJE	3.824	0.627	2.68e-09	5661	924.989	2	1847.96	0.014223	7.6882	Both
EKYEQSYDIDDKDIQGK	tr|Q0PB72|Q0PB72_CAMJE	3.715	0.803	2.69e-09	3570.8	1037.48	2	2072.95	-0.003777	-1.8203	Both
KALDFTAPAVLGNNEIVQDFNLYK	tr|Q9ZI13|Q9ZI13_CAMJE	4.104	0.804	2.69e-09	12302.4	1340.7	2	2679.39	0.055805	20.8118	Both
GQMDLFPFR	tr|Q0P8H0|Q0P8H0_CAMJE	2.207	0.89	2.7e-09	5981	555.774	2	1109.53	0.005724	5.1496	Both
DYSAVIDFDPASAEFK	tr|Q79JB5|Q79JB5_CAMJE	3.748	0.73	2.73e-09	11223.6	887.912	2	1773.81	0.012149	6.8413	Both
AMGYSEDDTLFDVLFANK	sp|Q9PPD9|NAPA_CAMJE	4.253	0.793	2.74e-09	7586.5	1018.47	2	2034.92	0.015003	7.3655	Both
WYAIQTYAGSEMAVK	sp|Q9PI36|NUSG_CAMJE	3.892	0.752	2.76e-09	5471.5	859.416	2	1716.82	0.007324	4.261	Both
KGESELSEHSWDGIGEYK	tr|Q0P8D0|Q0P8D0_CAMJE	3.793	0.878	2.77e-09	4183.7	1025.97	2	2049.93	0.003324	1.6199	Both
EVAVLGGGDTALEEALYLANIC[160.03]SK	tr|Q0PBZ1|Q0PBZ1_CAMJE	4.226	0.706	2.77e-09	7469.7	1247.13	2	2492.25	0.054542	21.867	11168
ELFGDENKVQFVLVEAANR	tr|Q0P9S0|Q0P9S0_CAMJE	4.471	0.835	2.79e-09	10776	1089.56	2	2177.11	0.031683	14.5393	Both
AGQIIADGPSM[147.04]DQGELAIGK	sp|Q46124|RPOB_CAMJE	4.509	0.585	2.82e-09	4486.3	993.994	2	1985.97	0.013966	7.0252	11168
VVVSGAGAAGIASAK	tr|Q0P8X0|Q0P8X0_CAMJE	3.51	0.716	2.83e-09	3484.4	629.362	2	1256.71	0.002698	2.1434	Both
ADLQSLNQDGVNLLFEALNLK	sp|Q9PNC0|SYR_CAMJE	4.288	0.69	2.85e-09	15119	1158.12	2	2314.22	0.036346	15.6919	Both
ISLGDESTIEC[160.03]LFYGLGADGTVGANK	tr|Q0P8E1|Q0P8E1_CAMJE	4.045	0.35	2.85e-09	13523.1	1344.15	2	2686.28	0.005824	2.1664	11168
IIFDSPDTNSYC[160.03]EYESK	tr|Q0P8I9|Q0P8I9_CAMJE	3.864	0.859	2.86e-09	8440.8	1034.45	2	2066.88	0.014506	7.0115	11168
DSGIYGVYAGYEDTK	tr|Q0PAN9|Q0PAN9_CAMJE	3.673	0.691	2.89e-09	8769.8	819.37	2	1636.73	0.015461	9.4347	Both
NHSINHDLDTSFINFAPK	tr|Q0P8A3|Q0P8A3_CAMJE	3.707	0.705	2.91e-09	4894.6	1035.51	2	2069	0.012994	6.2742	Both
FVNFIQGQKPNLGVLNSSGK	tr|Q0PCA4|Q0PCA4_CAMJE	4.158	0.715	2.92e-09	9461.8	1074.08	2	2146.15	0.031924	14.861	Both
ELVNEITEM[147.04]PDIAK	sp|Q9PPE0|TPX_CAMJE	3.383	0.795	2.93e-09	8016	809.406	2	1616.8	0.010867	6.713	11168
C[160.03]GNEVEVQNVGGGK	tr|Q0PCB3|Q0PCB3_CAMJE	4.171	0.85	2.94e-09	2936.7	723.836	2	1445.66	0.004061	2.8052	11168
AVPEALC[160.03]YMSEKDGEK	sp|Q9PPD9|NAPA_CAMJE	3.012	0.605	2.97e-09	4484.3	913.919	2	1825.82	0.012189	6.6685	11168
VGSQTLSVVVVDYQKDPVTAELK	sp|Q9PII8|RL25_CAMJE	3.768	0.827	3e-09	9629.5	1238.17	2	2474.33	0.046563	18.8031	Both
FMPYDFEIQTLSK	tr|Q0PB95|Q0PB95_CAMJE	2.97	0.732	3e-09	10937.9	809.895	2	1617.77	0.011061	6.8287	Both
DAILVNVYQEK	sp|Q0PAS1|CBF2_CAMJE	3.019	0.754	3.03e-09	7989.5	646.348	2	1290.68	0.011775	9.1089	Both
AMENLQNSSNVNLDSFK	tr|Q0PBR6|Q0PBR6_CAMJE	4.068	0.854	3.04e-09	8342.1	955.949	2	1909.88	0.015852	8.2912	Both
NTPVNQGGIGQVKFPLVADLTK	tr|Q9ZI13|Q9ZI13_CAMJE	4.322	0.796	3.04e-09	10567.5	1148.64	2	2295.26	0.039468	17.1804	Both
VIGIDLGTTNSC[160.03]VAVYER	sp|O69298|DNAK_CAMJE	3.517	0.787	3.08e-09	5558.6	983.999	2	1965.98	0.019147	9.7292	11168
QSENIDDENDLAAIR	sp|Q46124|RPOB_CAMJE	3.524	0.641	3.08e-09	4357.3	851.898	2	1701.78	0.012785	7.5038	Both
VEVETPEDYMGDVIGDLNKR	sp|Q9PI16|EFG_CAMJE	3.2	0.853	3.08e-09	11829.1	1140.05	2	2278.08	0.026597	11.6649	Both
ELSAIALDEEEQENNFYR	tr|Q0P962|Q0P962_CAMJE	4.171	0.822	3.08e-09	9492.9	1085.5	2	2168.99	0.011186	5.1525	Both
AHFGDDVKADDVVIEGGK	tr|Q0P9S0|Q0P9S0_CAMJE	4.268	0.735	3.08e-09	6562.1	936.46	2	1870.91	0.012307	6.571	Both
M[147.04]NNPQHMGEFSEEDAK	tr|Q0PBR5|Q0PBR5_CAMJE	3.27	0.854	3.09e-09	3173.9	940.383	2	1878.75	0.012056	6.4102	11168
KEMDQGEAGDNVGVLLR	sp|O69303|EFTU_CAMJE	4.357	0.753	3.14e-09	7207.9	915.954	2	1829.89	0.014419	7.871	Both
ELEEEKIKQEQNINEIR	tr|Q0PAH3|Q0PAH3_CAMJE	4.045	0.683	3.14e-09	6208.2	1071.56	2	2141.1	0.005723	2.6704	Both
ESVQTVSVVEGGNLTAR	tr|Q0PBP3|Q0PBP3_CAMJE	3.84	0.783	3.14e-09	4407.6	873.455	2	1744.9	0.011188	6.4045	Both
DKLEDQILALPDTTVVGKR	tr|Q0PBR4|Q0PBR4_CAMJE	4.228	0.678	3.14e-09	5414.5	1056.09	2	2110.16	0.011233	5.3182	Both
LPLSNFNNELGGNANSGGDGK	tr|Q0P7Y5|Q0P7Y5_CAMJE	4.32	0.732	3.18e-09	8338.6	1037.99	2	2073.97	0.023201	11.1759	Both
YDLAKPNELAGVSGSIDGK	sp|Q9PI30|RPOC_CAMJE	3.884	0.65	3.19e-09	8228	967.497	2	1932.98	0.016722	8.6419	Both
DYINKGQEIDVEVIEINPNER	tr|Q0PA05|Q0PA05_CAMJE	4.255	0.868	3.19e-09	9746.8	1244.12	2	2486.23	0.016524	6.6408	Both
AGEKAEFDFDEFVINSAK	tr|Q0PC20|Q0PC20_CAMJE	4.394	0.619	3.2e-09	5871.4	1008.98	2	2015.95	0.023175	11.4844	Both
GLSVGDIVAAAESGLDIKPGNAM[147.04]K	sp|Q9PLX4|RL2_CAMJE	3.935	0.778	3.21e-09	7037	1165.11	2	2328.2	0.022496	9.654	11168
TWEKEDKSPLTSADLASNK	tr|Q0P7U9|Q0P7U9_CAMJE	4.111	0.744	3.22e-09	6247.5	1060.53	2	2119.04	-0.042984	-20.2654	Both
EVIKLNDLHSVEEITQYTK	tr|Q0PBR5|Q0PBR5_CAMJE	4.419	0.702	3.24e-09	9496.1	1130.1	2	2258.18	0.03283	14.5253	Both
IAEILVADGQPVEFGMPLFAVEK	tr|Q0P8W6|Q0P8W6_CAMJE	3.979	0.7	3.25e-09	13248	1237.16	2	2472.3	0.026158	10.5718	Both
SNTSGTGVWEDM[147.04]IGR	tr|Q0PBL7|Q0PBL7_CAMJE	3.428	0.858	3.25e-09	7327.9	813.365	2	1624.72	0.011046	6.7903	11168
EPNQAGVFNIYLMSINSDYIR	sp|Q9PJ14|TOLB_CAMJE	3.739	0.802	3.28e-09	12952.8	1222.6	2	2443.18	0.02095	8.5678	Both
AVTLAAVDGR	sp|Q9PLY7|RL18_CAMJE	2.98	0.732	3.29e-09	5864	486.777	2	971.54	0.004261	4.3767	Both
LELGHLQAELFDNYVEEK	sp|P41258|SYK_CAMJE	4.171	0.765	3.32e-09	6187.5	1074.04	2	2146.06	0.038308	17.8337	Both
VHIVGVEPLNSPLLSK	sp|P71128|CYSM_CAMJE	3.181	0.722	3.37e-09	8882.9	851.499	2	1700.98	0.023309	13.687	Both
WDVAFLDNNFSVK	tr|Q0PCA8|Q0PCA8_CAMJE	3.608	0.673	3.38e-09	6565.1	777.883	2	1553.75	0.011978	7.6991	Both
VAQINALEGNYQNLSDDELK	sp|Q0P9V7|SECA_CAMJE	3.931	0.741	3.39e-09	9344.1	1117.55	2	2233.09	0.005425	2.4272	Both
TLGYEVDQTHIDQGYDPKEEIQK	tr|Q0P880|Q0P880_CAMJE	3.977	0.71	3.41e-09	7507.7	1353.65	2	2705.28	0.023424	8.6522	Both
NHEQEALIIQDAGK	sp|Q0P9V7|SECA_CAMJE	3.539	0.748	3.42e-09	6035.1	783.399	2	1564.78	-0.010502	-6.7028	Both
EEFIANNELDVEHLPTHHD	tr|Q0PB83|Q0PB83_CAMJE	4.107	0.838	3.42e-09	8199	1130.02	2	2258.02	0.015867	7.0207	Both
LPEGVSLENTEA	sp|Q0P7S6|RL23_CAMJE	2.546	0.831	3.44e-09	4645.3	629.812	2	1257.61	0.005896	4.6808	Both
MLSVVPMLNGGAMFETGAGGSAPK	tr|Q0PAY5|Q0PAY5_CAMJE	3.581	0.76	3.46e-09	11774	1161.57	2	2321.12	0.034766	14.9651	Both
DIVVPAGVTMIDADRVAVVGVEK	sp|Q9PII8|RL25_CAMJE	3.858	0.867	3.49e-09	10823.9	1177.14	2	2352.27	0.037342	15.8613	Both
SLAAQALSIFGDHQDIYAAR	tr|Q0P8E1|Q0P8E1_CAMJE	3.775	0.741	3.49e-09	6332.5	1074.05	2	2146.08	0.035095	16.3377	Both
KGSNLIATTPVLIAPVGVYSK	tr|Q0PAB9|Q0PAB9_CAMJE	3.881	0.759	3.51e-09	9762.8	1064.62	2	2127.23	-0.004876	-2.29	Both
LAHYGEEGVLC[160.03]LLSDSTNSYK	tr|Q0P7S1|Q0P7S1_CAMJE	4.174	0.607	3.62e-09	10515.7	1178.56	2	2355.11	0.040124	17.0225	11168
DLGEIDFVVHAVAFAPK	tr|Q0P8L4|Q0P8L4_CAMJE	3.748	0.812	3.62e-09	12999.9	914.486	2	1826.96	0.022986	12.5677	Both
DNELVLADEISPDSC[160.03]R	sp|Q9PHZ9|PUR7_CAMJE	3.941	0.864	3.63e-09	5297.8	916.92	2	1831.83	0.015703	8.5629	11168
ITLEISKPVGANGSLFGGVTK	sp|Q9PHK8|RL9_CAMJE	3.78	0.754	3.65e-09	9574.3	1044.59	2	2087.16	0.029855	14.2903	Both
INIIDTPGHADFGGEVER	tr|Q0PC87|Q0PC87_CAMJE	3.699	0.667	3.65e-09	8083.8	970.479	2	1938.94	0.016655	8.5808	Both
SQANTLGQAISNGNDALGILQTADK	sp|P56963|FLA1_CAMJE	3.915	0.683	3.66e-09	6251.8	1250.64	2	2499.26	0.038982	15.5849	Both
HVDEETGVGKWFEPFKVDYK	tr|Q0P7X0|Q0P7X0_CAMJE	3.744	0.734	3.69e-09	9650.8	1205.59	2	2409.16	0.032261	13.3798	Both
TPLIVDASSDFFSR	sp|Q9PIH3|SERC_CAMJE	3.218	0.685	3.7e-09	10775.9	777.894	2	1553.77	0.015414	9.9075	Both
ASDEAFKYTSNPYATGADKLLEVQQR	tr|Q0P8Z0|Q0P8Z0_CAMJE	4.034	0.806	3.71e-09	9025.1	1451.71	2	2901.41	0.026834	9.2422	Both
ASIVDAQNSLYEYISEAELLNK	tr|Q0PBQ1|Q0PBQ1_CAMJE	4.14	0.75	3.73e-09	7418.7	1235.62	2	2469.23	0.053578	21.6806	Both
IYKIDHLSYDWENELLK	tr|Q0PBZ4|Q0PBZ4_CAMJE	4.3	0.817	3.73e-09	5773.1	1090.06	2	2178.1	0.009991	4.5828	Both
DRNDLTPQKLEFAVDSK	tr|Q0P8X0|Q0P8X0_CAMJE	3.513	0.76	3.75e-09	7941.3	988.508	2	1975	0.00896	4.5321	Both
LNDLHSVEEITQYTK	tr|Q0PBR5|Q0PBR5_CAMJE	3.388	0.714	3.79e-09	4852.5	895.452	2	1788.89	0.008133	4.5413	Both
AYGVPVILHTDHAAR	sp|Q0PAS0|ALF_CAMJE	3.368	0.776	3.84e-09	6488.7	810.436	2	1618.86	0.009992	6.1646	Both
TQLFHNIATSMEGVDEK	sp|Q59296|CATA_CAMJE	3.894	0.71	3.84e-09	5145	960.462	2	1918.91	-0.001957	-1.0188	Both
EVIYGANVDENGISEDNDYVK	tr|Q0P9W9|Q0P9W9_CAMJE	3.989	0.791	3.84e-09	4837.2	1172.03	2	2342.05	0.015385	6.5634	Both
LGGNSLADAVVTGHLAGIGATNYAK	tr|Q0PB73|Q0PB73_CAMJE	4.435	0.749	3.84e-09	10036.9	1185.62	2	2369.23	0.034483	14.5421	Both
LWDLMEANTWFPK	tr|Q0PBS3|Q0PBS3_CAMJE	3.765	0.743	3.88e-09	7334	825.903	2	1649.79	0.016367	9.9086	Both
MNNPQHMGEFSEEDAK	tr|Q0PBR5|Q0PBR5_CAMJE	3.505	0.988	3.89e-09	3420.4	932.385	2	1862.76	0.007444	3.9919	Both
SADSFEVIDLNQNVANPNLNQQK	tr|Q0P7V0|Q0P7V0_CAMJE	3.837	0.82	3.91e-09	5481.4	1279.63	2	2557.24	0.044917	17.5508	Both
KAGASAQLAAESVATQLEK	sp|Q9PLX7|RS3_CAMJE	5.654	0.727	3.92e-09	7841.1	937.005	2	1872	0.015248	8.1366	Both
QFDDAVFLNTLSYDEAMQDNIK	sp|Q9PN24|PYRH_CAMJE	4.088	0.758	3.92e-09	12379.4	1289.09	2	2576.17	0.028365	11.0019	Both
ALDKEGFENLPIMAYSTK	tr|Q0P9Q7|Q0P9Q7_CAMJE	3.897	0.608	3.92e-09	9969.2	1014.01	2	2026.01	0.019072	9.4042	Both
SLNLQEQGVVVIQTSPK	sp|Q0P7S6|RL23_CAMJE	3.952	0.749	3.93e-09	9236.7	920.512	2	1839.01	0.023319	12.6663	Both
LSNVLGAIGVAQMEVLEQR	tr|Q0P9D3|Q0P9D3_CAMJE	4.387	0.729	3.93e-09	12399.2	1014.05	2	2026.09	0.046494	22.9249	Both
VPIDDIYTIEGK	tr|Q0PBM2|Q0PBM2_CAMJE	2.801	0.676	3.93e-09	5164	681.861	2	1361.71	0.010778	7.9034	Both
VEVETPEDYMGDVIGDLNK	sp|Q9PI16|EFG_CAMJE	3.995	0.713	3.94e-09	6880	1062	2	2121.98	0.024669	11.6144	Both
APTHGDFASIAIAPASLEEAYTETIR	tr|Q0PAY0|Q0PAY0_CAMJE	4.508	0.677	3.96e-09	6458.8	1366.18	2	2730.35	0.024972	9.1393	Both
LSQVEENNQNIENNFTSEIQK	tr|Q0PC23|Q0PC23_CAMJE	4.487	0.827	3.98e-09	4894.6	1239.59	2	2477.17	0.011783	4.7528	Both
HYAHVDC[160.03]PGHADYVK	sp|O69303|EFTU_CAMJE	3.094	0.84	4.01e-09	2753.5	884.897	2	1767.78	0.009824	5.5509	11168
ALNYMEEDDYENAR	tr|Q0PC48|Q0PC48_CAMJE	3.661	0.773	4.01e-09	4383	866.86	2	1731.7	0.01117	6.4428	Both
VHENMNNAITIANTEDISK	tr|Q0PB65|Q0PB65_CAMJE	4.448	0.817	4.03e-09	7025.6	1057.51	2	2113.01	-0.00458	-2.1655	Both
LC[160.03]DHNLVVPSDDTAR	sp|Q9PNE6|GMHA1_CAMJE	3.237	0.647	4.09e-09	5858.5	856.407	2	1710.8	0.006846	3.9969	11168
MPSGFKKPVILGATDGVGTK	tr|Q0P896|Q0P896_CAMJE	3.954	0.619	4.09e-09	4098.3	1002.05	2	2002.09	0.010023	5.0012	Both
TPEIFYTIGQAVEESEM[147.04]YR	tr|Q0P896|Q0P896_CAMJE	3.6	0.85	4.09e-09	13291.8	1140.03	2	2278.05	0.019124	8.3875	11168
LYTQPEDVALAYER	sp|Q0PAS0|ALF_CAMJE	3.361	0.822	4.1e-09	4921.5	834.417	2	1666.82	0.010072	6.0353	Both
C[160.03]LNDENALIETSIER	sp|Q9PHW9|HEM3_CAMJE	3.781	0.768	4.1e-09	8673.8	888.925	2	1775.84	0.022592	12.7075	11168
GESIISNASC[160.03]TTNC[160.03]LGPVC[160.03]R	tr|Q0P8L1|Q0P8L1_CAMJE	3.551	0.847	4.1e-09	7808.1	1098.5	2	2194.98	0.012918	5.8799	11168
FAGDYGAYYFLSNGSSNDR	tr|Q0P9E8|Q0P9E8_CAMJE	3.976	0.957	4.1e-09	5815.7	1052.46	2	2102.9	0.007613	3.6168	Both
ILTGGGYFTAIWNPR	tr|Q0P8J4|Q0P8J4_CAMJE	3.553	0.707	4.11e-09	6562.9	833.441	2	1664.87	0.016117	9.669	Both
YFNVAGAC[160.03]MDYTLGQR	tr|Q0P9C3|Q0P9C3_CAMJE	3.722	0.852	4.11e-09	5440	933.419	2	1864.82	0.012654	6.7783	11168
DIENAISLGASGVQMGTR	tr|Q0P8Y6|Q0P8Y6_CAMJE	4.087	0.696	4.16e-09	9879.2	909.954	2	1817.89	0.021011	11.5451	Both
LSSDLNNASSALNLANSQK	tr|Q0PAR8|Q0PAR8_CAMJE	3.927	0.671	4.16e-09	4686.7	973.992	2	1945.97	0.015168	7.7865	Both
VVHQLDDVTKDSELK	tr|Q0PAH9|Q0PAH9_CAMJE	3.985	0.787	4.18e-09	5816.8	863.455	2	1724.89	0.010113	5.8561	Both
LYIESGANIVKEYYLAILFNR	sp|Q9PHY1|SUCC_CAMJE	4.15	0.898	4.19e-09	7719.9	1245.18	2	2488.34	0.024556	9.8605	Both
AVKDVLNPDEIFYVADAMSGQDGVK	tr|Q0PAH0|Q0PAH0_CAMJE	3.903	0.733	4.23e-09	7177.1	1341.16	2	2680.31	0.050141	18.6931	Both
NSLANMGFLEVETPILTK	sp|Q9PHM7|SYD_CAMJE	4.69	0.784	4.25e-09	11910.6	989.022	2	1976.03	0.034871	17.629	Both
TFKDEMNNDDEVAKNTQK	sp|Q9PNB9|TATA_CAMJE	4.335	0.756	4.26e-09	3249.4	1063.99	2	2125.96	0.020964	9.8516	Both
NNSMMLENSSNSQHEQIQGVK	tr|Q0PCA6|Q0PCA6_CAMJE	4.316	0.727	4.28e-09	5940.4	1188.04	2	2374.06	0.003111	1.3093	Both
ELLSSYDFPGDDTPIISGSALK	sp|O69303|EFTU_CAMJE	3.774	0.834	4.31e-09	6330.4	1163.08	2	2324.14	0.018317	7.8744	Both
QASDMELQSFFKDIALELSSNEEK	tr|Q0PAY5|Q0PAY5_CAMJE	4.168	0.69	4.31e-09	14315.6	1380.16	2	2758.3	0.034821	12.6149	Both
LGGIEGLLHNEDASWDRNDK	tr|Q0PA05|Q0PA05_CAMJE	3.701	0.705	4.33e-09	5366.7	1120.04	2	2238.07	0.018924	8.4479	Both
SNKVDIILANFTQTPQR	tr|Q0P9S0|Q0P9S0_CAMJE	4.011	0.882	4.37e-09	9572.4	973.029	2	1944.04	0.01894	9.7325	Both
TLLASIIANDGNK	tr|Q0PBW4|Q0PBW4_CAMJE	3.573	0.782	4.38e-09	9673.2	665.372	2	1328.73	0.011771	8.8454	Both
ALSQDDIQNLSQNEQAK	tr|Q0PAI9|Q0PAI9_CAMJE	4.587	0.704	4.42e-09	6726.9	951.464	2	1900.91	0.014718	7.7344	Both
EGLKLEKNEILDATFMDVQK	tr|Q0PAY5|Q0PAY5_CAMJE	3.685	0.824	4.44e-09	5542.9	1161.11	2	2320.2	0.038733	16.6793	Both
SIFILGEDDKGPFIDHYTMEK	sp|Q46124|RPOB_CAMJE	3.804	0.699	4.47e-09	5899.9	1228.1	2	2454.18	0.018905	7.6969	Both
GVVGGDYDLANFSTNVLTVGK	tr|Q0PBP3|Q0PBP3_CAMJE	4.224	0.769	4.47e-09	11266.2	1063.54	2	2125.07	0.024966	11.7372	Both
IQGSDGKEFTGYGFFVQK	sp|Q9PPD9|NAPA_CAMJE	3.993	0.685	4.49e-09	5329.4	1004.49	2	2006.97	0.015774	7.8517	Both
HHNTYVTNLNNLIKDTEFAGK	sp|Q0PBW9|SODF_CAMJE	4.115	0.77	4.5e-09	9226.8	1215.11	2	2428.21	0.019482	8.0165	Both
DTEKDFLM[147.04]PIEDVFSISGR	sp|O69303|EFTU_CAMJE	3.873	0.776	4.55e-09	13196	1108.03	2	2214.05	0.032656	14.736	11168
MGQPEDLAGAC[160.03]LFLC[160.03]SSK	tr|Q0PA83|Q0PA83_CAMJE	3.977	0.823	4.55e-09	10529.9	992.452	2	1982.89	0.019007	9.5758	11168
AFYDQNKDKYVKPAR	sp|Q0PAS1|CBF2_CAMJE	3.444	0.693	4.57e-09	2995	921.979	2	1841.94	0.016168	8.7681	Both
LNAEYIDSDLKPNENSSYR	tr|Q0P8X7|Q0P8X7_CAMJE	3.83	0.848	4.58e-09	7475	1114.53	2	2227.04	0.018389	8.2497	Both
SGLMVGISSGANVFAASMLAK	sp|P71128|CYSM_CAMJE	4.508	0.765	4.59e-09	6812.4	1006.02	2	2010.03	0.024274	12.0644	Both
DLNVPGIFTFVGLNVR	tr|Q0PBZ1|Q0PBZ1_CAMJE	3.301	0.736	4.59e-09	7905.7	880.988	2	1759.96	0.039681	22.5207	Both
IIGPNC[160.03]PGIITSEEC[160.03]K	tr|Q0PAY2|Q0PAY2_CAMJE	3.542	0.852	4.6e-09	7527.2	894.437	2	1786.86	0.017969	10.0449	11168
YKDEFSSTNENIR	sp|Q9PHT7|TATB_CAMJE	2.912	0.817	4.61e-09	5230.8	801.873	2	1601.73	0.005643	3.5186	Both
AHLGIDYAAPTGTPVK	tr|Q0P941|Q0P941_CAMJE	3.355	0.608	4.61e-09	4158.8	805.931	2	1609.85	0.008652	5.3677	Both
DSSFWNFFSGNEAR	tr|Q0PC06|Q0PC06_CAMJE	2.96	0.865	4.63e-09	12485.2	832.36	2	1662.71	0.01594	9.5752	Both
DIANLPYQSLITEENIINNVGPILK	tr|Q0P864|Q0P864_CAMJE	4.221	0.849	4.65e-09	14371.4	1391.26	2	2780.5	0.051679	18.5728	Both
ANLESMALQYNEAK	tr|Q0PBE5|Q0PBE5_CAMJE	3.834	0.733	4.65e-09	4875.4	791.383	2	1580.75	0.010292	6.5025	Both
LGHDDVLEAEHGVEAWDLLTKNEDVK	sp|P0C635|CHEY_CAMJE	4.394	0.835	4.67e-09	10562.8	1466.72	2	2931.43	0.020424	6.9625	Both
HLLENENLNTSSFNQNPIGTGPYK	tr|Q0P844|Q0P844_CAMJE	4.353	0.759	4.69e-09	4932.1	1344.16	2	2686.3	0.037554	13.9694	Both
HGAQIVLEC[160.03]TGAHLTMAK	tr|Q0P8L1|Q0P8L1_CAMJE	4.153	0.846	4.72e-09	4143.6	968.99	2	1935.97	0.005607	2.8932	11168
IDFIDAHNPQNSTNLSSSTK	tr|Q0PBA4|Q0PBA4_CAMJE	3.947	0.818	4.72e-09	4384.5	1095.03	2	2188.04	0.021751	9.9317	Both
MLTNGDLIAPKDEKEHSIK	sp|Q9PPD9|NAPA_CAMJE	4.82	0.813	4.77e-09	5764.6	1070.06	2	2138.1	0.021324	9.9639	Both
FSAFYGLDISPTSC[160.03]ELTQK	tr|Q0P8V7|Q0P8V7_CAMJE	3.872	0.821	4.78e-09	10894.1	1082.52	2	2163.02	0.035604	16.445	11168
DVDPAQMIAVFENLK	tr|Q0P8E1|Q0P8E1_CAMJE	3.495	0.756	4.79e-09	14037.1	845.429	2	1688.84	0.019053	11.2682	Both
ETVQTFVANSQNITSVVEVIR	tr|Q0P966|Q0P966_CAMJE	3.681	0.804	4.79e-09	11811.2	1167.62	2	2333.22	0.036894	15.7988	Both
NATINLFDKENAAILEVIQGK	tr|Q0PA73|Q0PA73_CAMJE	4.114	0.767	4.79e-09	12524.3	1151.13	2	2300.24	0.048605	21.1119	Both
EQIDEILTPSNMLNPHMEAK	tr|Q0PC50|Q0PC50_CAMJE	3.481	0.701	4.79e-09	5637.8	1155.56	2	2309.1	0.014892	6.4436	Both
GENVPATGIPETFFVLTNELK	sp|Q46124|RPOB_CAMJE	3.552	0.792	4.82e-09	13594.7	1138.59	2	2275.17	0.04449	19.5373	Both
TLYHSDTHYTPESLYMEIK	sp|P0C631|FUR_CAMJE	4.047	0.817	4.84e-09	5177.2	1164.55	2	2327.08	0.018996	8.156	Both
LLYTSTIGYAPTAIHIDGVAHEFDSMR	sp|Q9PM80|RPOA_CAMJE	3.684	0.842	4.87e-09	11135.6	1489.74	2	2977.46	0.071561	24.018	Both
GEDIISFSAGEPDFDTPQTIK	tr|Q0PAC8|Q0PAC8_CAMJE	4.324	0.826	4.88e-09	10506	1134.04	2	2266.06	0.036802	16.2261	Both
LQAALDQSDNQVALNLPSK	tr|Q0PBH3|Q0PBH3_CAMJE	4.074	0.532	4.88e-09	8390	1013.03	2	2024.05	0.026594	13.1259	Both
ALLGGMMSPIISEEQLGQAEIR	sp|Q9PIZ1|IF2_CAMJE	4.037	0.768	4.93e-09	6619.9	1172.11	2	2342.2	0.018492	7.8884	Both
VALC[160.03]YGQMNEPPGAR	sp|Q0PC30|ATPB_CAMJE	3.582	0.756	4.97e-09	6953.9	831.89	2	1661.77	0.013725	8.2493	11168
EISHQSNTTMVVVTHEMGFAK	sp|Q0P9X7|PEB1C_CAMJE	4.484	0.727	4.99e-09	8131.7	1173.56	2	2345.11	0.013602	5.7952	Both
SAASGEVGLTYAAPFYDR	tr|Q0PBP3|Q0PBP3_CAMJE	4.12	0.84	4.99e-09	9599.7	937.95	2	1873.88	0.015374	8.1955	Both
SNIADVSNTASSR	sp|Q9PP04|AMPA_CAMJE	3.613	0.786	5.03e-09	3030.4	661.321	2	1320.63	0.006961	5.263	Both
ETLALHGAYNFDTQR	tr|Q0P7Q4|Q0P7Q4_CAMJE	3.508	0.834	5.03e-09	4531.1	868.423	2	1734.83	0.007904	4.5508	Both
DKNILIIC[160.03]ATSGDTGPATLK	tr|Q0PA78|Q0PA78_CAMJE	4.283	0.699	5.04e-09	8817.2	1044.55	2	2087.09	0.013073	6.2577	11168
KVPASGSNASSMDQTIR	tr|Q0PBM2|Q0PBM2_CAMJE	3.168	0.759	5.05e-09	4451.3	874.933	2	1747.85	0.008124	4.6426	Both
EIAQVATISANSDEK	sp|O69289|CH60_CAMJE	4.166	0.698	5.12e-09	6278.9	788.397	2	1574.78	0.008015	5.0831	Both
AAPSVANAAIFDTAFHR	sp|Q9PPL8|ACKA_CAMJE	3.813	0.637	5.22e-09	9268.4	879.95	2	1757.88	0.020201	11.4785	Both
NIDLTHIVINNFIYGLTNSQTSPTTPK	tr|Q0PAX9|Q0PAX9_CAMJE	4.47	0.854	5.23e-09	13749.7	1501.29	2	3000.56	0.034316	11.4289	Both
TMEHIIEDFQNEQQNR	tr|Q0PBX5|Q0PBX5_CAMJE	3.816	0.786	5.23e-09	4941.9	1016.46	2	2030.91	0.000948	0.4663	Both
SLVMVPLQEEMDFGEQENADYLFK	tr|Q0P8E1|Q0P8E1_CAMJE	3.475	0.787	5.24e-09	15115.8	1416.66	2	2831.3	0.042024	14.8321	Both
KVPASGSNASSM[147.04]DQTIR	tr|Q0PBM2|Q0PBM2_CAMJE	3.427	0.716	5.25e-09	2307.8	882.931	2	1763.85	0.01066	6.0367	11168
IFNVTGDLIDEGEEISFDKK	sp|Q0PC30|ATPB_CAMJE	4.229	0.817	5.3e-09	6404	1135.07	2	2268.12	0.037536	16.5347	Both
ILLSDEATSALDPNTTK	sp|Q0PAB6|METN_CAMJE	4.214	0.542	5.36e-09	8822.5	894.965	2	1787.92	0.017145	9.5786	Both
NTTNNTNADASIDETKKA	sp|Q9PNB9|TATA_CAMJE	4.021	0.694	5.36e-09	2552.4	954.451	2	1906.89	0.006949	3.6403	Both
MALAVGDIEC[160.03]DYMK	sp|P56954|MQO_CAMJE	3.167	0.83	5.37e-09	9768	808.362	2	1614.71	0.007303	4.5172	11168
ANSTTTTSALR	sp|P51594|GCH1_CAMJE	2.586	0.72	5.38e-09	2332.4	561.791	2	1121.57	0.003517	3.1302	Both
SNTSGTGVWEDMIGR	tr|Q0PBL7|Q0PBL7_CAMJE	3.933	0.74	5.42e-09	9465.8	805.367	2	1608.72	0.020473	12.7103	Both
IVFGYPGGAALNIYDEIYNQK	tr|Q0PAU3|Q0PAU3_CAMJE	3.766	0.84	5.43e-09	12745.9	1173.09	2	2344.17	0.00586	2.4977	Both
TYNVIYNLLDDVK	sp|Q9PIZ1|IF2_CAMJE	3.652	0.727	5.5e-09	12468.7	785.412	2	1568.81	0.022038	14.0296	Both
EGGIIVVEPNLVHPESEDYKK	tr|Q0PAX8|Q0PAX8_CAMJE	3.671	0.715	5.5e-09	7923	1176.61	2	2351.2	0.023537	10.0021	Both
EQTAGITQINDSVAQIDQTTK	tr|Q0PBP3|Q0PBP3_CAMJE	3.632	0.826	5.5e-09	5040.9	1131.07	2	2260.12	0.021665	9.5772	Both
FDQIYDEFEKQTGGEGGIK	tr|Q0P815|Q0P815_CAMJE	4.079	0.877	5.51e-09	5266.7	1081.01	2	2160	0.014109	6.5259	Both
NTGAYGFSMSSNYNTR	sp|Q9PII5|DCDA_CAMJE	3.76	0.867	5.52e-09	7632.7	885.381	2	1768.75	0.012704	7.1743	Both
ASYLGSYGINHIQADIITFGK	sp|Q9PP70|GSA_CAMJE	4.415	0.767	5.52e-09	6109.2	1134.59	2	2267.16	0.025798	11.3689	Both
DTEKDFLMPIEDVFSISGR	sp|O69303|EFTU_CAMJE	4.179	0.746	5.53e-09	7435.6	1100.04	2	2198.06	0.017058	7.7534	Both
GMQPEKTEESAPAKKPR	sp|Q9PLX7|RS3_CAMJE	3.299	0.787	5.55e-09	2969.2	942.486	2	1882.96	0.013919	7.3842	Both
AVVVEQLSIDADAVKMESK	sp|Q9PI64|ACP_CAMJE	4.037	0.735	5.59e-09	9324.9	1016.54	2	2031.06	0.021054	10.3558	Both
QHGVIAASAGNHAQGVAISAK	tr|Q0PA62|Q0PA62_CAMJE	3.705	0.826	5.59e-09	4877.3	994.027	2	1986.04	0.003174	1.5965	Both
NAPLNSPIDTGYPQITK	tr|Q0P8A7|Q0P8A7_CAMJE	3.631	0.67	5.6e-09	4669.6	914.976	2	1827.94	0.008562	4.6788	Both
VGSVDLFQFLITK	tr|Q0P973|Q0P973_CAMJE	3.215	0.78	5.61e-09	7352.3	733.916	2	1465.82	0.012882	8.7762	Both
SISDTEVSEFFAPMLR	sp|Q0PAS1|CBF2_CAMJE	3.591	0.668	5.63e-09	12840.1	914.943	2	1827.87	0.022571	12.3346	Both
NYQTSKDFLNDALFSDYR	tr|Q0P7X1|Q0P7X1_CAMJE	3.735	0.791	5.63e-09	10500.8	1099.01	2	2196.01	0.032206	14.6522	Both
HTANLPSGYEIIHVLPYNFK	tr|Q0PAI4|Q0PAI4_CAMJE	3.601	0.743	5.63e-09	10455.3	1157.1	2	2312.2	0.030124	13.017	Both
VIAWYDNEWGYSSR	tr|Q0P8L1|Q0P8L1_CAMJE	3.491	0.842	5.67e-09	10232.3	873.399	2	1744.78	0.018917	10.8295	Both
VNDGAVVFSTSTR	tr|Q0PA55|Q0PA55_CAMJE	3.188	0.585	5.67e-09	6448.9	676.844	2	1351.67	0.007902	5.8374	Both
DIADQTNLLALNAAIEAAR	tr|Q0PCA6|Q0PCA6_CAMJE	4.486	0.777	5.68e-09	12143.7	992.029	2	1982.04	0.031335	15.7934	Both
INPGNLKEENEYFDMLRK	tr|Q0PC64|Q0PC64_CAMJE	3.736	0.68	5.7e-09	8850.5	1105.55	2	2209.08	0.021724	9.825	Both
LNFSAFYSYVNLDQGVNTNESADHSTVR	sp|P80672|PORA_CAMJE	3.815	0.81	5.72e-09	11627.7	1574.73	2	3147.45	0.039692	12.6028	Both
TLLIASGGIDSADIAYER	tr|Q0PA86|Q0PA86_CAMJE	4.136	0.785	5.73e-09	5622.8	932.986	2	1863.96	0.014318	7.6732	Both
AYNLSTLEFGR	tr|Q0P8X0|Q0P8X0_CAMJE	3.128	0.868	5.76e-09	9131.6	635.825	2	1269.64	0.00735	5.7799	Both
GDNFDEAYAFATSYAK	tr|Q0PA62|Q0PA62_CAMJE	3.532	0.837	5.76e-09	6043.2	885.386	2	1768.76	0.018927	10.6886	Both
GLAPYTLEYTAR	sp|Q9PPD9|NAPA_CAMJE	3.022	0.8	5.81e-09	8054.5	677.854	2	1353.69	0.009298	6.8584	Both
GDIINGFEFSEQAR	tr|Q0PAG3|Q0PAG3_CAMJE	3.401	0.676	5.95e-09	9477	791.878	2	1581.74	0.012166	7.6817	Both
SGVNFDNIADAIANFER	tr|Q0PBF1|Q0PBF1_CAMJE	4.201	0.681	5.98e-09	7404.4	926.945	2	1851.88	0.018038	9.7298	Both
KSEGILALSEIQGDNSK	tr|Q0PA05|Q0PA05_CAMJE	3.931	0.689	5.99e-09	8271.9	894.971	2	1787.93	0.018924	10.5724	Both
KAAPNSDFAFYGDFNK	sp|Q9PPD9|NAPA_CAMJE	3.37	0.724	6.08e-09	4812.6	896.42	2	1790.83	0.006436	3.5898	Both
LVGVLQVSDINK	sp|P0C633|MAPA_CAMJE	3.579	0.692	6.09e-09	8408	642.88	2	1283.74	0.008712	6.7758	Both
YLEFSGFSEEEFQK	tr|Q0P8U1|Q0P8U1_CAMJE	4.114	0.608	6.17e-09	10193.9	870.394	2	1738.77	0.010797	6.2024	Both
TLKYDQNTETFAALM[147.04]DK	tr|Q0P9S0|Q0P9S0_CAMJE	4.186	0.821	6.21e-09	7747.7	1002.98	2	2003.95	0.015503	7.7284	11168
AADEYGMALYFTGVR	sp|Q9PNY2|PUR9_CAMJE	3.62	0.778	6.26e-09	6255	832.393	2	1662.77	0.01354	8.1332	Both
KLPYDTNAFGDFLSAETFSYHHGK	sp|Q0PBW9|SODF_CAMJE	4.143	0.838	6.28e-09	10600.2	1373.15	2	2744.29	0.025472	9.275	Both
IESIDPVEHIQTTQDMLTEMK	tr|Q0PC62|Q0PC62_CAMJE	3.789	0.727	6.31e-09	5794.3	1229.6	2	2457.18	0.015267	6.2081	Both
GSFLLDADGTVR	tr|Q9ZI13|Q9ZI13_CAMJE	3.507	0.656	6.32e-09	8573.6	625.822	2	1249.63	0.009642	7.7035	Both
AKENADLIFSGNTSMMDDFAK	tr|Q0PAB2|Q0PAB2_CAMJE	4.401	0.826	6.43e-09	5607.6	1153.03	2	2304.04	0.009433	4.0905	Both
GGYTNPDGQDLAPC[160.03]QYC[160.03]AYC[160.03]ER	tr|Q0PB95|Q0PB95_CAMJE	3.659	1	6.45e-09	4491.9	1298.02	2	2594.03	-0.000576	-0.2219	11168
MIDGVLLLVDAQEGVMPQTK	tr|Q0PC87|Q0PC87_CAMJE	3.807	0.803	6.46e-09	7108.1	1079.07	2	2156.12	0.038372	17.7802	Both
LRDKLEDQILALPDTTVVGK	tr|Q0PBR4|Q0PBR4_CAMJE	3.504	0.839	6.49e-09	9389.3	1112.63	2	2223.25	0.020738	9.3194	Both
DYDNIDNAPEEKER	sp|O69303|EFTU_CAMJE	3.733	0.85	6.5e-09	5062.7	854.376	2	1706.74	0.008354	4.8889	Both
GSVVIISDAGNIESNLNSR	tr|Q0PBI9|Q0PBI9_CAMJE	3.836	0.762	6.56e-09	5388.5	973.003	2	1943.99	0.013022	6.6917	Both
IFNVTGDLIDEGEEISFDK	sp|Q0PC30|ATPB_CAMJE	3.562	0.745	6.61e-09	6820.7	1071.02	2	2140.02	0.026479	12.3616	Both
NNIAQFDSVLNSSLADLTK	tr|Q0P937|Q0P937_CAMJE	4.363	0.716	6.7e-09	12790.1	1025.53	2	2049.04	0.020133	9.8159	Both
VTPAHDMNDYEVGLR	sp|Q9PPE4|SYV_CAMJE	2.96	0.832	6.72e-09	6859.9	858.904	2	1715.79	0.013989	8.1435	Both
YGFHGTSHAYVSSR	sp|Q9PPL8|ACKA_CAMJE	3.19	0.806	6.81e-09	4458.5	784.866	2	1567.72	0.005562	3.5433	Both
KVDVVTVGAGWTGGIVAAELTK	tr|Q0PB95|Q0PB95_CAMJE	4.371	0.799	6.82e-09	6259.9	1086.11	2	2170.2	0.030108	13.8605	Both
SMSSDNAALAATFSK	sp|Q9PJ18|ATPE_CAMJE	3.627	0.769	6.84e-09	4624.9	750.854	2	1499.69	0.010231	6.8129	Both
EIAQFLDDNAPAFLATLGTC[160.03]GNPR	tr|Q0PB74|Q0PB74_CAMJE	4.667	0.732	6.87e-09	13063.1	1296.13	2	2590.25	0.016824	6.4901	11168
TGKPLLIIAEDIEGEALATLVVNK	sp|O69289|CH60_CAMJE	3.992	0.669	6.88e-09	8468.2	1254.22	2	2506.43	0.011528	4.5957	Both
NTGAYGFSM[147.04]SSNYNTR	sp|Q9PII5|DCDA_CAMJE	3.859	0.892	6.92e-09	6154.3	893.379	2	1784.74	0.010968	6.1385	11168
NTTNNTNADASIDETK	sp|Q9PNB9|TATA_CAMJE	3.539	0.803	6.92e-09	2595.3	854.885	2	1707.75	0.010509	6.1464	Both
EVELKDSLENMGASLVR	sp|O69289|CH60_CAMJE	3.777	0.809	6.93e-09	10221.3	945.486	2	1888.96	0.021455	11.346	Both
ADM[147.04]VDDAELLELVEM[147.04]EIR	sp|O69303|EFTU_CAMJE	4.141	0.677	6.93e-09	14291.1	1062	2	2121.98	0.019172	9.0264	11168
LLVLSSIAYNLK	tr|Q0PBY8|Q0PBY8_CAMJE	3.355	0.709	6.93e-09	6175.1	667.408	2	1332.8	0.00721	5.4015	Both
ALAMAILMAAK	tr|Q0P842|Q0P842_CAMJE	3.201	0.703	7.06e-09	10189.4	552.319	2	1102.62	0.00844	7.6405	Both
LNEAAEKESDTTTAAFAQENIAKYEK	sp|Q0P891|DPS_CAMJE	4.05	0.733	7.09e-09	4495.7	1436.7	2	2871.38	0.027213	9.4707	Both
VLQNVADTISLIAGQK	sp|Q9PLY3|RL5_CAMJE	3.921	0.764	7.09e-09	11201.8	835.478	2	1668.94	0.019765	11.8286	Both
TLAEKEVNFYIINATK	tr|Q0P8E1|Q0P8E1_CAMJE	4.661	0.775	7.09e-09	5268.7	927.504	2	1852.99	0.01363	7.3477	Both
GMPQIEVTFDIDANGILTVSAK	sp|O69298|DNAK_CAMJE	4.061	0.716	7.1e-09	7920	1160.1	2	2318.18	0.023327	10.0539	Both
GFGQAYDIENGNVAHVGASGNPHK	tr|Q0P815|Q0P815_CAMJE	4.463	0.823	7.1e-09	6792.5	1220.08	2	2438.14	0.009124	3.7391	Both
ANVNVEIKDNNILFSPKGEDR	sp|Q0P7T9|RL6_CAMJE	4.047	0.8	7.11e-09	4494	1186.61	2	2371.21	-0.009271	-3.9065	Both
LTDLTSGLVYWEDEQTIDKTGSSK	tr|Q0PC46|Q0PC46_CAMJE	3.355	0.709	7.16e-09	6083.2	1343.66	2	2685.3	0.033177	12.3458	Both
NTTPSVVAFTDKGEVLVGDSAK	sp|O69298|DNAK_CAMJE	3.912	0.706	7.17e-09	9148.8	1118.08	2	2234.14	0.038713	17.3123	Both
IQVEHPITEEITGIDLIVR	tr|Q0P9L5|Q0P9L5_CAMJE	4.329	0.81	7.2e-09	10968.7	1088.1	2	2174.19	0.028028	12.8793	Both
IIIIEANYTDPLVIADAK	sp|Q9PP35|SYFB_CAMJE	4.656	0.802	7.23e-09	11571.3	986.554	2	1971.09	0.027755	14.0666	Both
C[160.03]GWFDAVAVR	sp|Q9PMG4|PURA_CAMJE	2.629	0.712	7.29e-09	5541.4	590.782	2	1179.55	0.006114	5.1745	11168
VQDGVDDYLEEEDFGQLLEAFDK	tr|Q0PA05|Q0PA05_CAMJE	4.286	0.763	7.31e-09	7835	1337.61	2	2673.2	0.025972	9.7084	Both
GYDISAIANLAK	tr|Q0PBZ3|Q0PBZ3_CAMJE	3.524	0.715	7.31e-09	5662.8	618.335	2	1234.66	0.010021	8.1032	Both
DKGIVINEPSVVAVER	tr|Q0PBM9|Q0PBM9_CAMJE	3.998	0.808	7.33e-09	7665.2	862.981	2	1723.95	0.011158	6.4648	Both
SAAAC[160.03]SVDLSIESVSEYIK	tr|Q0PA55|Q0PA55_CAMJE	4.168	0.708	7.34e-09	11473.2	1014.99	2	2027.97	0.025653	12.637	11168
MSVAVIYGSAM[147.04]GNTEGAANTIASK	tr|Q0P8M7|Q0P8M7_CAMJE	5.215	0.813	7.35e-09	9015.8	1180.07	2	2358.12	0.028765	12.1879	11168
SEVLAQIPIEMIVR	tr|Q0P822|Q0P822_CAMJE	3.011	0.628	7.38e-09	11928.1	799.453	2	1596.89	0.016154	10.1032	Both
YILTPDIFGILENTK	tr|Q0P889|Q0P889_CAMJE	2.951	0.622	7.41e-09	13547	868.977	2	1735.94	0.01909	10.9842	Both
FKPDLVITDIAMPIMDGLDMAR	tr|Q0P8C6|Q0P8C6_CAMJE	4.275	0.772	7.42e-09	7914.7	1231.63	2	2461.24	0.033319	13.5264	11168
GIVINEPSVVAVER	tr|Q0PBM9|Q0PBM9_CAMJE	3.051	0.852	7.43e-09	4818	741.42	2	1480.82	0.000524	0.3534	Both
SDVIIDFSSPSGTHELLNYAR	sp|Q9PIT2|DAPB_CAMJE	3.247	0.679	7.51e-09	5796.4	1161.07	2	2320.13	-0.011602	-4.9962	Both
MQAM[147.04]DNATNNAK	sp|Q9PJ20|ATPG_CAMJE	2.975	0.853	7.55e-09	2590.3	662.785	2	1323.55	0.009825	7.4119	11168
AFVLVDYQNDFIDGSLGFDK	tr|Q0PC18|Q0PC18_CAMJE	3.961	0.819	7.57e-09	15115.1	1132.05	2	2262.08	0.041404	18.2872	Both
IEGAGIDDPVQFLILGDDLNTLK	tr|Q0P9L9|Q0P9L9_CAMJE	4.438	0.54	7.6e-09	13999.9	1228.65	2	2455.28	0.0414	16.8478	Both
VVLDVAHGAAYK	sp|Q9PIE2|GLMM_CAMJE	3.15	0.741	7.61e-09	5857	621.846	2	1241.68	0.005889	4.7351	Both
ALEKDIANLPYQSLITEENIINNVGPILK	tr|Q0P864|Q0P864_CAMJE	3.934	0.878	7.61e-09	13494.1	1611.88	2	3221.75	0.064708	20.0722	Both
EGGVVSREELVYNC[160.03]SSISEDSSNK	tr|Q0P929|Q0P929_CAMJE	4.084	0.801	7.65e-09	4191.9	1323.1	2	2644.19	0.014171	5.3552	11168
KYDLSTLEVLGTVGEPINPSAWK	sp|Q9PMD2|ACSA_CAMJE	3.881	0.796	7.67e-09	6730.9	1259.17	2	2516.32	0.056186	22.3108	Both
TLVDMFLGELPK	tr|Q0PC64|Q0PC64_CAMJE	3.678	0.747	7.73e-09	13498.6	681.87	2	1361.73	0.013318	9.7658	Both
TMIDKLAAELLDAANSK	sp|Q9PI17|RS7_CAMJE	4.576	0.738	7.79e-09	12960	902.48	2	1802.94	0.018163	10.0628	Both
SVNPDEVVAIGAAIQGAVIKGDVK	sp|O69298|DNAK_CAMJE	4.492	0.741	7.86e-09	12613.6	1175.65	2	2349.29	0.033891	14.4137	Both
AQC[160.03]LMTDAPSPASNEAMR	sp|Q9PHM7|SYD_CAMJE	4.154	0.856	8.03e-09	6958.2	975.429	2	1948.84	0.012661	6.49	11168
GEILANATNFTK	sp|Q9PP04|AMPA_CAMJE	3.497	0.644	8.04e-09	7539.4	639.838	2	1277.66	0.007395	5.7788	Both
SLSDMSNIAFEWEPLYNENIK	tr|Q0P8X7|Q0P8X7_CAMJE	4.545	0.802	8.11e-09	12937	1250.59	2	2499.16	0.037956	15.1753	Both
ALDFTAPAVLGNNEIVQDFNLYK	tr|Q9ZI13|Q9ZI13_CAMJE	3.515	0.831	8.14e-09	13141.2	1276.66	2	2551.3	0.04021	15.7482	Both
VVLINSNPATIMTDPEFADATYIEPITK	sp|Q9PIL7|CARB_CAMJE	3.9	0.839	8.15e-09	12404.3	1532.28	2	3062.55	0.053224	17.3675	Both
EILGSHVSQAGSLVESNKLR	sp|Q9PI05|SYA_CAMJE	4.446	0.676	8.16e-09	4098.7	1062.57	2	2123.13	0.01501	7.063	Both
VVNALGEPIDAK	sp|Q9PJ21|ATPA_CAMJE	2.999	0.702	8.18e-09	3813.8	613.343	2	1224.67	0.004941	4.0279	Both
TTVAVDTIISQR	sp|Q9PJ21|ATPA_CAMJE	3.475	0.706	8.2e-09	7643.1	652.364	2	1302.71	0.008062	6.1791	Both
AQNAQSANYPFC[160.03]TIEPNK	tr|Q0P9W9|Q0P9W9_CAMJE	3.787	0.778	8.21e-09	7731.1	1026.98	2	2051.94	0.024642	11.9974	11168
SIFANIEDEDTNLQIYFSK	sp|P41258|SYK_CAMJE	3.835	0.674	8.24e-09	6993.6	1124.04	2	2246.07	0.035147	15.6342	Both
TIVLITHNPDLAK	tr|Q0P7W6|Q0P7W6_CAMJE	3.407	0.792	8.24e-09	4085.2	717.919	2	1433.82	0.004974	3.4642	Both
VYLEASYNPVKNDDGKIYK	tr|Q0P9E4|Q0P9E4_CAMJE	3.856	0.705	8.33e-09	7158.2	1108.57	2	2215.12	0.029324	13.2261	Both
ALAPTVGGINLEDIAAPK	tr|Q0P8X0|Q0P8X0_CAMJE	4.09	0.809	8.36e-09	10624.3	875.491	2	1748.97	0.018224	10.4079	Both
LLMLYNTPVNVVHK	tr|Q0PC64|Q0PC64_CAMJE	3.366	0.714	8.36e-09	9039	820.963	2	1639.91	0.016417	9.9986	Both
YSISNTAEYGDYITGPK	sp|Q9PHN5|ILVC_CAMJE	3.402	0.701	8.38e-09	8729	939.941	2	1877.87	0.015561	8.2776	Both
IKDYFSEQDDGDER	tr|Q0P9F3|Q0P9F3_CAMJE	3.359	0.886	8.38e-09	6050.6	858.871	2	1715.73	0.013539	7.8819	Both
FSDPSINSEAFK	sp|Q9PNX7|OXAA_CAMJE	3.154	0.623	8.6e-09	7325.9	671.32	2	1340.62	0.011014	8.2032	Both
WLSTALIDFDKNELNSC[160.03]QK	tr|Q0P9D3|Q0P9D3_CAMJE	4.229	0.789	8.6e-09	10704.7	1141.56	2	2281.1	0.022613	9.9044	11168
YIANAISSAVANGGFEANEVIVK	sp|Q9PLX6|RL22_CAMJE	4.367	0.813	8.63e-09	11029.2	1169.11	2	2336.2	0.034956	14.9499	Both
FSNESDTDFILAQNR	tr|Q0P8B5|Q0P8B5_CAMJE	3.504	0.745	8.7e-09	8361.6	878.91	2	1755.81	0.012398	7.0531	Both
NKPC[160.03]FTPNVDC[160.03]GDYVIIINASK	tr|Q0P8D7|Q0P8D7_CAMJE	3.393	0.735	8.7e-09	5444.2	1263.11	2	2524.21	0.018367	7.2705	11168
ASDYEIGINYK	tr|Q0PCC3|Q0PCC3_CAMJE	2.878	0.729	8.7e-09	7297.7	636.809	2	1271.6	0.009343	7.3358	Both
YFDKNFASGLLSFEAK	tr|Q0P7Q4|Q0P7Q4_CAMJE	3.604	0.667	8.74e-09	6238.6	918.962	2	1835.91	0.017552	9.5499	Both
MIINLGPQHPSAHGNLR	sp|Q9PM99|NUOD_CAMJE	4.22	0.748	8.76e-09	6307	927.991	2	1853.97	0.006359	3.4262	Both
VGILDADIYGPNIPR	tr|Q0P822|Q0P822_CAMJE	3.476	0.769	8.79e-09	10174.4	806.938	2	1611.86	0.020396	12.6379	Both
FQEVQDFVNR	tr|Q0P8Z0|Q0P8Z0_CAMJE	2.936	0.71	8.8e-09	4406.2	641.315	2	1280.61	0.005167	4.0284	Both
GLFSNEAGMGSAPNAAAAALTSHPAK	tr|Q0P9Z5|Q0P9Z5_CAMJE	4.09	0.844	8.82e-09	9162.4	1221.1	2	2440.18	0.025627	10.4934	Both
EVVYVGDVVGTGSSR	tr|Q0PA55|Q0PA55_CAMJE	3.827	0.738	8.85e-09	7609.6	762.389	2	1522.76	0.010687	7.0089	Both
VGADFVYGGTKTEAANHLGGGKK	sp|P80672|PORA_CAMJE	3.857	0.747	8.86e-09	3702.2	1139.08	2	2276.15	0.022662	9.9475	Both
LINPTFVIDFPISISPLSR	sp|P41258|SYK_CAMJE	3.738	0.761	8.96e-09	7891.6	1065.1	2	2128.19	0.024401	11.4548	Both
GMNFPGGEMLGAADLGVAEEDIPAIAAYVAK	tr|Q0P8D0|Q0P8D0_CAMJE	4.136	0.81	9.03e-09	14582.8	1539.25	2	3076.49	0.043799	14.2274	Both
C[160.03]TMC[160.03]AGGPEATNSEK	tr|Q0P8A8|Q0P8A8_CAMJE	3.505	0.824	9.07e-09	2583.9	806.824	2	1611.63	0.008119	5.0315	11168
LQMQIESQENEFNNR	tr|Q0PBI9|Q0PBI9_CAMJE	4.319	0.818	9.12e-09	4439.4	940.434	2	1878.85	0.009255	4.9206	Both
EADQMTDKEAFALIFKPGFSTAAK	tr|Q0PBM2|Q0PBM2_CAMJE	3.758	0.735	9.12e-09	10628	1308.65	2	2615.29	0.042886	16.3855	Both
VVVSTTGFEQDADSNLR	tr|Q0P814|Q0P814_CAMJE	4.054	0.792	9.26e-09	8024.4	919.45	2	1836.89	0.000124	0.0674	Both
VEVETPEDYM[147.04]GDVIGDLNK	sp|Q9PI16|EFG_CAMJE	3.979	0.727	9.31e-09	9566.4	1069.99	2	2137.97	0.030746	14.3674	11168
FAVSDVNDLYR	sp|Q9PI30|RPOC_CAMJE	2.924	0.702	9.33e-09	5046.3	649.822	2	1297.63	0.007323	5.6346	Both
GSDKQVVGQVAAQIR	sp|Q0P7T9|RL6_CAMJE	3.325	0.823	9.34e-09	3925.9	778.431	2	1554.85	0.008717	5.5991	Both
VGADFVYGGTK	sp|P80672|PORA_CAMJE	2.822	0.745	9.35e-09	3923.8	557.282	2	1112.55	0.002362	2.1192	Both
AGEFLDSFLAMR	sp|Q9PIE2|GLMM_CAMJE	3.296	0.78	9.35e-09	12096.7	678.834	2	1355.65	0.012154	8.9521	Both
IC[160.03]SDFVYNSVGIVTALNPYIGYENSASIAK	tr|Q0PC50|Q0PC50_CAMJE	4.629	0.852	9.37e-09	13772.3	1089.21	3	3264.6	0.040788	12.4825	11168
VKELLEQQEDEMELMQVDRK	tr|Q0P8C2|Q0P8C2_CAMJE	4.012	0.747	9.4e-09	4855.6	1245.61	2	2489.21	0.01512	6.0693	Both
SPQTVGKDEEPKNPYAFSK	tr|Q0P9A5|Q0P9A5_CAMJE	3.637	0.699	9.4e-09	3516.8	1061.53	2	2121.04	0.026725	12.588	Both
ITHFPTGIVVQC[160.03]QNDR	sp|Q9PMK5|RF2_CAMJE	3.39	0.823	9.42e-09	7348.4	942.973	2	1883.93	0.018823	9.9807	11168
DLQDQTGGFNAFIPLVWQR	tr|Q0P8P1|Q0P8P1_CAMJE	3.955	0.762	9.48e-09	7622	1103.06	2	2204.1	0.040518	18.3662	Both
VEVVVDDNNVVK	tr|Q0P8Z0|Q0P8Z0_CAMJE	2.994	0.708	9.52e-09	3916.3	664.856	2	1327.7	0.005263	3.958	Both
VWDEGYLPINQR	tr|Q0PC08|Q0PC08_CAMJE	2.849	0.776	9.58e-09	8866.1	745.375	2	1488.74	0.012751	8.5534	Both
LADC[160.03]QSKDPSESEIYLVEGDSAGGSAK	sp|O87667|GYRB_CAMJE	3.639	0.787	9.6e-09	7644	1407.14	2	2812.27	0.034524	12.2674	11168
NGHGPAWGNSLFEDNAEFGLGMK	tr|Q0P8E1|Q0P8E1_CAMJE	3.705	0.86	9.63e-09	5981.7	1224.56	2	2447.1	0.009024	3.6846	Both
HLIPDVDLSLENFNNFIEER	tr|Q0PCB7|Q0PCB7_CAMJE	4.47	0.752	9.64e-09	12724.4	1207.6	2	2413.19	0.02791	11.556	Both
MNSGEIKSDEGDLGLNEFHR	tr|Q0PAP3|Q0PAP3_CAMJE	4.038	0.724	9.71e-09	7650.1	1124.52	2	2247.02	0.014581	6.4832	Both
LSEGMGVDNPAEFNASLTK	sp|Q9PHZ3|HTPG_CAMJE	4.224	0.796	9.74e-09	8870.8	990.473	2	1978.93	0.019545	9.8665	Both
EFAVGVVC[160.03]ASENYPYK	sp|Q9PN47|PUR2_CAMJE	3.743	0.663	9.76e-09	5166.7	916.93	2	1831.85	0.017887	9.7537	11168
YIELTSDNFAQAK	tr|Q0PBZ0|Q0PBZ0_CAMJE	3.606	0.799	9.77e-09	7896.8	750.372	2	1498.73	0.01015	6.7633	Both
AEAQAIVDQMK	tr|Q0P8C8|Q0P8C8_CAMJE	3.312	0.666	9.8e-09	6437.9	602.306	2	1202.6	0.006111	5.073	Both
NKPHVNIGTIGHVDHGK	sp|O69303|EFTU_CAMJE	3.423	0.82	9.87e-09	3006.4	911.987	2	1821.96	0.012074	6.6196	Both
AAAAALGMPLYR	sp|P42448|ENO_CAMJE	3.143	0.735	9.9e-09	4814.8	602.829	2	1203.64	0.003034	2.5165	Both
FIQVGEGVGGVAQPLIEIFSYPQSK	tr|Q0P9M0|Q0P9M0_CAMJE	3.606	0.822	9.92e-09	7617.4	1332.21	2	2662.4	0.023544	8.8365	Both
RSTFIDNVMGNSMQSFALASSSK	tr|Q0PAN9|Q0PAN9_CAMJE	3.92	0.753	9.93e-09	11048.6	1239.59	2	2477.17	0.031147	12.5634	Both
GTLMPMVADDGPHYGANIAM[147.04]EK	tr|Q0P7X0|Q0P7X0_CAMJE	3.124	0.643	9.99e-09	8654.4	1167.53	2	2333.05	0.026267	11.2489	11168
GNYNFGLDEQLM[147.04]FPEVEYDK	sp|Q9PLY3|RL5_CAMJE	3.811	0.938	1e-08	11400.6	1212.54	2	2423.06	0.022333	9.2092	11168
ALYPSVDENYPYVIR	sp|Q0P903|PNP_CAMJE	3.284	0.747	1.01e-08	9681.6	899.954	2	1797.89	0.018359	10.2	Both
AIEAHIETLK	tr|Q7BPS0|Q7BPS0_CAMJE	2.667	0.86	1.01e-08	3408.5	562.819	2	1123.62	0.001372	1.2189	Both
LADGVEMVM[147.04]PGENVR	sp|O69303|EFTU_CAMJE	3.567	0.888	1.02e-08	7247.5	816.89	2	1631.76	0.01003	6.1391	11168
GC[160.03]LESGSYAYNSTK	sp|Q9PI16|EFG_CAMJE	3.562	0.913	1.02e-08	5566.4	768.835	2	1535.66	0.007568	4.9217	11168
AAPNSDFAFYGDFNK	sp|Q9PPD9|NAPA_CAMJE	3.483	0.803	1.02e-08	5398.8	832.373	2	1662.73	0.008296	4.9833	Both
LGSWEDAQAEVKAEAQAIVDQMK	tr|Q0P8C8|Q0P8C8_CAMJE	4.266	0.75	1.02e-08	7374.8	1259.12	2	2516.22	0.034231	13.5932	Both
AINTLDYINNEFVASSK	tr|Q0PCA8|Q0PCA8_CAMJE	3.4	0.829	1.02e-08	5852.5	949.978	2	1897.94	0.013294	6.997	Both
MNSFIADNSQLDSK	sp|Q9PNB4|EFTS_CAMJE	3.687	0.739	1.03e-08	4302.1	785.364	2	1568.71	0.009094	5.7897	Both
VIGGGLPAAAFASR	sp|Q9PP70|GSA_CAMJE	2.835	0.676	1.03e-08	8441.9	643.864	2	1285.71	0.010603	8.2339	Both
QSEGSSSIASVEK	sp|Q46104|ARLY_CAMJE	2.657	0.712	1.04e-08	4362.1	654.817	2	1307.62	0.005549	4.2371	Both
YDHLPENAFYMVGNIDEAIAK	sp|Q0PC30|ATPB_CAMJE	4.007	0.734	1.05e-08	6613.1	1205.57	2	2409.13	0.036208	15.0169	Both
TTLFNIITGNYKPSSGSVEFLGER	tr|Q0P9N7|Q0P9N7_CAMJE	3.709	0.775	1.05e-08	6654.2	1315.68	2	2629.34	0.015032	5.7126	Both
VFSYAIVGDIPQDISYKEEQK	sp|Q9PIM1|LPXA_CAMJE	3.473	0.707	1.06e-08	10313.1	1215.12	2	2428.22	0.057798	23.7829	Both
VAEIISSDPLMTAK	tr|Q0PBQ7|Q0PBQ7_CAMJE	4.003	0.572	1.07e-08	8531.7	737.895	2	1473.77	0.011671	7.9083	Both
IALDNIDEVIALIK	sp|Q03470|GYRA_CAMJE	3.453	0.416	1.08e-08	7665	770.453	2	1538.89	0.016131	10.4685	Both
AFVNDLFFNPER	sp|Q46124|RPOB_CAMJE	3.108	0.809	1.09e-08	10968.1	734.865	2	1467.71	0.017406	11.843	Both
IDAIVADQDTAK	sp|Q46125|HISJ_CAMJE	3.329	0.7	1.09e-08	5289.7	630.327	2	1258.64	0.004924	3.9059	Both
FC[160.03]STEGIENLSVASDFVAK	sp|Q9PPE0|TPX_CAMJE	4.309	0.83	1.09e-08	10512.8	1037.49	2	2072.97	0.040856	19.6898	11168
AIVVVDENIKFDELKK	tr|Q0PAW0|Q0PAW0_CAMJE	3.914	0.694	1.09e-08	8345.1	930.528	2	1859.04	0.027055	14.5375	Both
NMEFSTIDEVFVR	sp|Q0P9H9|FLIW_CAMJE	3.239	0.788	1.1e-08	11186.1	793.88	2	1585.74	0.014383	9.0587	Both
SVDIALNPLGVPSR	sp|Q46124|RPOB_CAMJE	3.306	0.686	1.1e-08	9396.4	719.407	2	1436.8	0.012529	8.7079	Both
AVEADSGAIGGSGSK	sp|Q9PHX1|SYP_CAMJE	3.246	0.661	1.1e-08	3865.6	653.318	2	1304.62	0.005981	4.5774	Both
LLSFSGIFQNNESR	sp|Q9PP35|SYFB_CAMJE	3.711	0.643	1.1e-08	10750.8	806.41	2	1610.81	0.011766	7.2953	Both
ELVNEITEMPDIAK	sp|Q9PPE0|TPX_CAMJE	3.583	0.793	1.1e-08	9689.5	801.408	2	1600.8	0.015655	9.7672	Both
ETGLPLNAVFSTLGR	tr|Q0P8Z0|Q0P8Z0_CAMJE	2.745	0.547	1.11e-08	6770.4	787.931	2	1573.85	0.015977	10.1386	Both
AVLIDQDC[160.03]VANIEFTSVDGKK	tr|Q0PAY5|Q0PAY5_CAMJE	4.248	0.806	1.11e-08	9462	1161.59	2	2321.16	0.045409	19.5461	11168
IC[160.03]PVETPEGQNIGLINTLSTYAK	sp|Q46124|RPOB_CAMJE	3.563	0.83	1.12e-08	6275.6	1259.65	2	2517.28	0.006924	2.7484	11168
YIFVTGGVLSSLGK	sp|Q9PJ84|PYRG_CAMJE	3.252	0.778	1.12e-08	6069.4	720.909	2	1439.8	0.013468	9.341	Both
EKGLGEYDENAVQTLPK	tr|Q0PC22|Q0PC22_CAMJE	4.207	0.635	1.12e-08	7199.4	945.976	2	1889.94	0.01461	7.7222	Both
AAFEMIKDALDSK	sp|P71128|CYSM_CAMJE	3.425	0.711	1.13e-08	5651.7	719.866	2	1437.72	0.014217	9.8748	Both
INFSAGPSTLPLEILEQAQK	sp|Q9PIH3|SERC_CAMJE	4.117	0.881	1.13e-08	12726.2	1078.58	2	2155.15	0.018959	8.7888	Both
VVSISGEKGDFTVNDEQGLGIK	tr|Q0P7Q6|Q0P7Q6_CAMJE	3.979	0.621	1.13e-08	8320.2	1146.59	2	2291.16	0.028443	12.4033	Both
AHTANIDPEAIEASK	tr|Q0P8B0|Q0P8B0_CAMJE	3.197	0.676	1.13e-08	5714.4	783.891	2	1565.77	0.007939	5.0638	Both
IANGILEATKNVEVNIPIVVR	sp|Q9PHY1|SUCC_CAMJE	3.579	0.871	1.16e-08	6145.1	1131.66	2	2261.31	0.035563	15.7127	Both
DSLFIVISQSGETADTLEALK	sp|Q9PMT4|GLMS_CAMJE	4.181	0.772	1.16e-08	15110.7	1119.08	2	2236.15	0.038024	16.9889	Both
GKNDKEVVSSLGSGVIISK	tr|Q0P928|Q0P928_CAMJE	4.233	0.72	1.17e-08	6696.5	959.036	2	1916.06	0.018078	9.4251	Both
GKAVVNLINLQAEEK	sp|Q03470|GYRA_CAMJE	4.052	0.75	1.18e-08	4395.8	813.465	2	1624.91	0.006781	4.168	Both
DGGWIESIGYYNPM[147.04]VEPEVIK	sp|Q9PPJ7|RS16_CAMJE	3.963	0.78	1.18e-08	6592.3	1206.58	2	2411.14	0.033029	13.6871	11168
TFVDKGNLGPFANAYYGHPTYR	tr|Q0P8Z0|Q0P8Z0_CAMJE	3.497	0.669	1.18e-08	8645.7	1244.61	2	2487.2	0.028314	11.3747	Both
HNVNSAFVDSK	tr|Q0PAK4|Q0PAK4_CAMJE	2.799	0.607	1.18e-08	3911.3	609.299	2	1216.58	0.004485	3.6805	Both
TYGKDALDEDSIHIK	tr|Q0PCB8|Q0PCB8_CAMJE	3.676	0.697	1.18e-08	3940.4	852.926	2	1703.84	0.009053	5.307	Both
FC[160.03]STEGIENLSVASDFVAKEFGEK	sp|Q9PPE0|TPX_CAMJE	3.465	0.789	1.19e-08	6833.1	1332.63	2	2663.24	0.029789	11.1768	11168
EQTAGITQINDAIAQLETVTK	tr|Q0P8B2|Q0P8B2_CAMJE	3.874	0.832	1.19e-08	7005.4	1122.59	2	2243.16	0.024049	10.7114	Both
SEGKLEYNSLFFIPQNAPFDLFR	sp|Q9PHZ3|HTPG_CAMJE	4.017	0.717	1.2e-08	7517	1366.69	2	2731.36	0.026585	9.7261	Both
M[147.04]GQPEDLAGAC[160.03]LFLC[160.03]SSK	tr|Q0PA83|Q0PA83_CAMJE	3.915	0.755	1.2e-08	10081.8	1000.45	2	1998.88	0.013854	6.9239	11168
ITSLEQAALESK	tr|Q0PB65|Q0PB65_CAMJE	3.727	0.721	1.2e-08	7121.9	645.351	2	1288.69	0.006886	5.3351	Both
ITVSLIAPVALEEGTR	sp|O69303|EFTU_CAMJE	4.907	0.864	1.21e-08	10659.9	556.989	3	1667.95	0.015868	9.4963	Both
DAGAAAIMPLAAPIGSNK	sp|Q9PNP6|THIG_CAMJE	3.551	0.698	1.21e-08	9323.9	834.443	2	1666.87	0.015347	9.196	Both
ALDEETSQMMSK	tr|Q0PAR9|Q0PAR9_CAMJE	3.315	0.742	1.21e-08	3688.4	685.302	2	1368.59	0.006041	4.4075	Both
FLDESLSQDNNFTTGR	sp|Q9PJ84|PYRG_CAMJE	3.458	0.664	1.22e-08	8414.1	922.427	2	1842.84	0.017629	9.5558	Both
LEFSVFSALKQDALPLPNVLPK	tr|Q0P942|Q0P942_CAMJE	3.868	0.905	1.22e-08	13150.4	1213.69	2	2425.36	0.042757	17.6145	Both
ISDYWNNNTPTNFYLGK	tr|Q0P9E8|Q0P9E8_CAMJE	3.977	0.638	1.22e-08	10071.8	1023.98	2	2045.95	0.007338	3.5831	Both
AVENVIDKQSYEDMK	tr|Q0P9M0|Q0P9M0_CAMJE	3.717	0.685	1.23e-08	3809.4	884.925	2	1767.83	0.008922	5.0411	Both
NISLAHGGGGEEMNELLTK	tr|Q0PAP1|Q0PAP1_CAMJE	4.142	0.799	1.23e-08	8143.9	985.486	2	1968.96	0.023163	11.7521	Both
SAGGHNAGHTIWVNGVR	sp|Q9PMG4|PURA_CAMJE	3.748	0.776	1.24e-08	5152.8	866.935	2	1731.86	0.010124	5.839	Both
TISPAMDILISSNIER	tr|Q0PA78|Q0PA78_CAMJE	3.746	0.699	1.24e-08	10991.7	880.467	2	1758.92	0.024831	14.101	Both
VGANIAFTYNSNAQIADEMVQDLEK	tr|Q0PA83|Q0PA83_CAMJE	4.195	0.805	1.25e-08	6950	1371.16	2	2740.3	0.013858	5.0534	Both
VLAELSSLVDAINANYVSK	tr|Q0PC23|Q0PC23_CAMJE	3.883	0.62	1.25e-08	7328	1003.54	2	2005.07	0.012324	6.1402	Both
AYEEM[147.04]AELFDSC[160.03]AER	sp|Q0P891|DPS_CAMJE	3.793	0.917	1.27e-08	8033	918.874	2	1835.73	0.011355	6.1788	11168
NGDILLALSSSGLHSNGYSLAR	tr|Q0P896|Q0P896_CAMJE	4.176	0.81	1.27e-08	10762.1	1123.08	2	2244.15	0.027518	12.2511	Both
ALDFSTEVFNAK	tr|Q0P8B2|Q0P8B2_CAMJE	3.437	0.712	1.27e-08	9391.7	671.338	2	1340.66	0.007329	5.4585	Both
FKAQSDLELAKNEFEITK	tr|Q0P9M1|Q0P9M1_CAMJE	4.611	0.769	1.27e-08	8477.4	1056.05	2	2110.09	0.026566	12.5779	Both
YGLDDNDFMYEVHIL	tr|Q0PB54|Q0PB54_CAMJE	3.425	0.805	1.29e-08	7109.9	922.414	2	1842.81	0.013576	7.359	Both
TQLFLLAANLGDSK	tr|Q0P7Q4|Q0P7Q4_CAMJE	3.697	0.812	1.3e-08	6173.9	745.914	2	1489.81	0.008093	5.4249	Both
MLTYSHQNIDQSDIDTLTK	tr|Q0P8W3|Q0P8W3_CAMJE	4.859	0.835	1.3e-08	8001	1112.03	2	2222.05	0.012924	5.811	Both
NYQGVSGVISIDQTGNATR	tr|Q0P9N4|Q0P9N4_CAMJE	3.973	0.795	1.31e-08	4555.8	990.493	2	1978.97	0.012792	6.4574	Both
INTFYPFVEVSFELSKDQK	tr|Q0PAG4|Q0PAG4_CAMJE	3.558	0.639	1.31e-08	12255.8	1146.08	2	2290.15	0.019115	8.3393	Both
LLDKLEDDDDVQAVYTNID	sp|Q9PNC3|Y1172_CAMJE	2.994	0.744	1.32e-08	10058.4	1097.52	2	2193.03	0.024213	11.0307	Both
ILVLDGTQGNAGILQAK	tr|Q0P950|Q0P950_CAMJE	4.066	0.687	1.32e-08	5207.7	855.991	2	1709.97	0.010499	6.1327	Both
AIEESSQDYIDQK	tr|Q0P966|Q0P966_CAMJE	3.707	0.798	1.32e-08	5864	763.355	2	1524.69	0.004524	2.9632	Both
VPGVGDANAIGNR	tr|Q0PBE4|Q0PBE4_CAMJE	2.759	0.822	1.33e-08	5618.9	620.326	2	1238.64	0.00534	4.3042	Both
EKLEDVLGTGSGEGAAE	sp|P0C635|CHEY_CAMJE	3.9	0.788	1.35e-08	4621.9	831.397	2	1660.78	0.010789	6.4885	Both
VVDLILLGDEEK	tr|Q0PAJ1|Q0PAJ1_CAMJE	2.978	0.747	1.35e-08	5695.2	671.877	2	1341.74	0.006324	4.7062	Both
MIEAVSETSDELMEK	sp|Q9PI16|EFG_CAMJE	3.498	0.791	1.36e-08	4888.8	856.392	2	1710.77	0.011634	6.7925	Both
KGDAIVEMNYK	tr|Q0P8E1|Q0P8E1_CAMJE	3.237	0.713	1.37e-08	3544.3	634.321	2	1266.63	0.003986	3.1419	Both
AEPNSYAYGVNTALGMNFISNK	tr|Q0PAN9|Q0PAN9_CAMJE	3.424	0.811	1.37e-08	6021.5	1181.06	2	2360.11	0.030974	13.1128	Both
VFISDDDKELLPTYLR	sp|Q9PHZ3|HTPG_CAMJE	4.244	0.813	1.38e-08	5829.9	962.507	2	1923	0.025464	13.228	Both
QLIPSDVAFNVTEVLEK	sp|Q9PLZ2|TOP1_CAMJE	3.39	0.755	1.38e-08	6919.6	951.515	2	1901.01	0.031126	16.356	Both
NKPPVGLVYVPWFDENVYINK	sp|Q9PPD9|NAPA_CAMJE	3.334	0.869	1.38e-08	6617.9	1246.15	2	2490.29	0.035206	14.1259	Both
NKGGYFPVQPIDSLVDIR	tr|Q0PAI0|Q0PAI0_CAMJE	3.379	0.781	1.4e-08	10719.9	1009.54	2	2017.06	0.022343	11.0659	Both
AGFDPTAPDLHLGHSVVLTK	sp|Q9PN27|SYY_CAMJE	3.86	0.643	1.41e-08	4860.9	1038.05	2	2074.08	0.01669	8.0391	Both
ALAAMDADFR	sp|Q9PMI3|RS9_CAMJE	2.689	0.706	1.42e-08	4383.3	540.761	2	1079.51	0.003204	2.9625	Both
TLESATIQDLGQASSVIIDKDNTTIVNGAGEK	sp|O69289|CH60_CAMJE	3.416	0.744	1.43e-08	6343.7	1644.84	2	3287.67	0.026335	8.0053	Both
NYALYQLGALFGFAK	sp|Q9PMC8|Y1541_CAMJE	3.842	0.715	1.43e-08	14122.3	838.446	2	1674.88	0.01858	11.08	Both
VIEVSDFTKSPELFEGR	sp|Q9PNY2|PUR9_CAMJE	3.72	0.83	1.43e-08	9949.7	977.002	2	1951.99	0.016709	8.5512	Both
ASWVTGHTFIVDGGTTFK	tr|Q0PA83|Q0PA83_CAMJE	4.145	0.718	1.43e-08	9258.8	962.484	2	1922.95	0.021593	11.2173	Both
GYSFVDVFSNC[160.03]HINLGR	tr|Q0PAX9|Q0PAX9_CAMJE	3.272	0.794	1.43e-08	6158.2	992.97	2	1983.93	-0.000676	-0.3404	11168
LNPLQVPQTIATWSLNWENK	tr|Q0PBN7|Q0PBN7_CAMJE	3.447	0.77	1.43e-08	14032.9	1176.62	2	2351.23	0.04025	17.1041	Both
DYYLVDILAETR	tr|Q0PBR5|Q0PBR5_CAMJE	3.211	0.754	1.43e-08	12900.4	735.877	2	1469.74	0.019516	13.2604	Both
VYLDNNATTMLDPNAYELMLPFLK	tr|Q0PBR4|Q0PBR4_CAMJE	3.858	0.75	1.45e-08	14772.1	1393.69	2	2785.37	0.046608	16.721	Both
TYLSVVKGEEIVTC[160.03]PHC[160.03]GR	tr|Q0PAH3|Q0PAH3_CAMJE	3.871	0.682	1.46e-08	4250.2	1103.04	2	2204.07	-0.000439	-0.199	11168
AKNSLVNFKGDDIGFVSR	tr|Q0PAI5|Q0PAI5_CAMJE	3.989	0.791	1.46e-08	4505.7	984.021	2	1966.03	0.007052	3.5833	Both
YDIGEMSLQDYLEAR	tr|Q0PBE5|Q0PBE5_CAMJE	3.268	0.684	1.46e-08	11311.8	901.917	2	1801.82	0.011682	6.4762	Both
NSGIADTAYFGPENEFFVFDSVK	tr|Q0PAI0|Q0PAI0_CAMJE	3.913	0.728	1.47e-08	12844.9	1277.59	2	2553.17	0.042963	16.814	Both
YDQNTETFAALMDKR	tr|Q0P9S0|Q0P9S0_CAMJE	3.366	0.796	1.48e-08	5133	901.923	2	1801.83	0.011125	6.1674	Both
IIVSDVEMPQMDGFHFAAR	tr|Q0PBM1|Q0PBM1_CAMJE	4.292	0.791	1.48e-08	10750.9	1082.02	2	2162.03	0.023174	10.7087	Both
GANMESEETIASQR	tr|Q0P8B5|Q0P8B5_CAMJE	3.724	0.692	1.49e-08	5430.6	761.844	2	1521.67	0.012524	8.2195	Both
TSLAEMDELNHIANSINASLGNITESANK	tr|Q0PB65|Q0PB65_CAMJE	3.944	0.802	1.49e-08	7154.1	1529.24	2	3056.47	0.018062	5.9055	Both
IQESINDSFNNATYNGK	sp|P96747|FLAC_CAMJE	3.942	0.816	1.5e-08	4089.5	957.945	2	1913.88	0.006652	3.472	Both
SAGAYAQLMGKEEK	sp|Q9PLX4|RL2_CAMJE	3.655	0.551	1.5e-08	3776.8	741.866	2	1481.72	0.006159	4.151	Both
MKVYTEPLNEILDFYQK	sp|Q9PHM8|KAD_CAMJE	4.284	0.787	1.51e-08	11889.9	1066.04	2	2130.07	0.021657	10.1577	Both
SKVVYFTGIDGAK	sp|Q9PIM2|FABZ_CAMJE	3.692	0.69	1.52e-08	6832	692.877	2	1383.74	0.007098	5.1221	Both
VGM[147.04]ELFGEGENGETVR	tr|Q0PC22|Q0PC22_CAMJE	3.871	0.685	1.53e-08	7179.2	870.399	2	1738.78	0.012892	7.4058	11168
FVPAQEIPNGWMGLDIGPASVR	sp|Q9PMQ5|PGK_CAMJE	3.689	0.74	1.54e-08	12237.1	1177.6	2	2353.19	0.03627	15.3999	Both
NLSEHC[160.03]LVDDYVLKEIDR	sp|Q9PPL8|ACKA_CAMJE	4.417	0.781	1.54e-08	5412.1	1109.54	2	2217.07	0.021931	9.8829	11168
NSPEAFAVLSLLYPNLDYK	tr|Q0PCB7|Q0PCB7_CAMJE	3.565	0.714	1.55e-08	14214.5	1077.56	2	2153.1	0.025067	11.6314	Both
ADM[147.04]VDDAELLELVEMEIR	sp|O69303|EFTU_CAMJE	3.87	0.695	1.56e-08	7771.5	1054	2	2105.99	0.00748	3.5484	11168
EIGVDTGGSNVQFAINPK	sp|Q9PIL7|CARB_CAMJE	4.085	0.751	1.56e-08	8683.6	923.471	2	1844.93	0.018624	10.0837	Both
AHIFNLGHGILPDIPVENAK	sp|Q9PN54|DCUP_CAMJE	4.011	0.778	1.56e-08	10047.3	1078.09	2	2154.16	0.025898	12.0111	Both
VKVELYKLEANQQWK	tr|Q0PAG4|Q0PAG4_CAMJE	4.215	0.792	1.56e-08	7732.3	938.52	2	1875.03	0.017519	9.3333	Both
VFEEQNKDEISKDSPTQK	sp|Q0PAT1|DNLJ_CAMJE	4.213	0.783	1.57e-08	4597.1	1061.52	2	2121.02	0.022824	10.7506	Both
DGVEGINKLEELSQIYGESLNDTLK	tr|Q0PBM1|Q0PBM1_CAMJE	4.062	0.714	1.57e-08	12828.7	1382.7	2	2763.38	0.047139	17.046	Both
ADFISLVAQTAGLTK	sp|Q46121|DBH_CAMJE	4.279	0.81	1.59e-08	12945.1	767.927	2	1533.84	0.018637	12.1346	Both
M[147.04]LTNGDLIAPKDEKEHSIK	sp|Q9PPD9|NAPA_CAMJE	4.388	0.737	1.59e-08	3321.4	1078.06	2	2154.1	0.017283	8.0158	11168
DLNIVEVGAGTGK	tr|Q0P8J4|Q0P8J4_CAMJE	3.885	0.589	1.59e-08	7895.5	636.843	2	1271.67	0.006805	5.3428	Both
VKVLAGAGSNATHEAVGLAK	sp|Q9PPB4|DAPA_CAMJE	4.29	0.715	1.6e-08	5672.7	947.031	2	1892.05	0.004052	2.1393	Both
AQNQELNTLTSQNEDLLK	tr|Q0P8Y1|Q0P8Y1_CAMJE	4.638	0.676	1.61e-08	5082.4	1030.02	2	2058.02	0.026244	12.7396	Both
SNFFDFNSQEIGNYYR	tr|Q0P942|Q0P942_CAMJE	3.819	0.835	1.61e-08	6311.4	1000.94	2	1999.87	0.023871	11.9243	Both
NIPVGTIVHNVELKPGK	sp|Q9PLX4|RL2_CAMJE	3.442	0.879	1.62e-08	7680.2	908.028	2	1814.04	0.014824	8.1627	Both
IFPIYSESLESITVLR	sp|Q9PPJ3|RL19_CAMJE	3.761	0.591	1.62e-08	6860.3	934.014	2	1866.01	0.014104	7.5502	Both
FASIISDAVVK	tr|Q0PAX5|Q0PAX5_CAMJE	2.599	0.549	1.62e-08	8619.8	575.329	2	1148.64	0.006607	5.7419	Both
VLGSAVNPVLR	tr|Q0PAY5|Q0PAY5_CAMJE	2.964	0.581	1.62e-08	4178.4	562.843	2	1123.67	0.002478	2.2013	Both
KAGAVILEPMMK	sp|Q9PI16|EFG_CAMJE	3.26	0.734	1.64e-08	3994	644.362	2	1286.71	0.003841	2.9805	Both
ALVEC[160.03]GLESSTSAAR	sp|Q9PN27|SYY_CAMJE	3.821	0.849	1.64e-08	6388.6	775.878	2	1549.74	0.010082	6.4972	11168
AKFESMDFEER	tr|Q0PAX9|Q0PAX9_CAMJE	2.8	0.84	1.64e-08	4038.1	694.811	2	1387.61	0.005553	3.996	Both
DTNFGFDPEAASIVLNSR	tr|Q0PBG9|Q0PBG9_CAMJE	3.746	0.703	1.64e-08	11621.8	976.971	2	1951.93	0.023011	11.7767	Both
MSDNKYIVENATK	tr|Q0PC62|Q0PC62_CAMJE	3.261	0.818	1.64e-08	5094.5	756.872	2	1511.73	-0.003576	-2.3624	Both
IPELNIYQC[160.03]GTC[160.03]AMHSLDEAK	sp|Q9PN97|LUXS_CAMJE	3.953	0.825	1.65e-08	10322.7	1225.56	2	2449.11	0.034562	14.1005	11168
KIISEIVSNDELER	tr|Q0P8I9|Q0P8I9_CAMJE	3.746	0.701	1.65e-08	4452.9	822.944	2	1643.87	0.012326	7.489	Both
C[160.03]LC[160.03]ENEADSVVYGMPK	tr|Q0P9X5|Q0P9X5_CAMJE	3.58	0.851	1.66e-08	8120.4	936.402	2	1870.79	0.038053	20.3187	11168
MSSYVNC[160.03]NTVHTTHGR	tr|Q0PAX9|Q0PAX9_CAMJE	3.525	0.885	1.66e-08	2805.1	932.415	2	1862.82	0.010433	5.5946	11168
SKITYIDGENGILMHR	tr|Q0P7U8|Q0P7U8_CAMJE	3.48	0.717	1.67e-08	4316.1	923.978	2	1845.94	0.011032	5.9698	Both
GSNLIATTPVLIAPVGVYSK	tr|Q0PAB9|Q0PAB9_CAMJE	3.347	0.852	1.67e-08	10645.8	1000.58	2	1999.14	0.026049	13.017	Both
RFEELNSLLSSSDILNDISK	sp|Q9PM63|RF1_CAMJE	4.768	0.799	1.68e-08	12229.9	1140.59	2	2279.16	0.040924	17.9398	Both
EFQIGRDEWLFESGIIK	tr|Q0P8Z0|Q0P8Z0_CAMJE	4.326	0.75	1.68e-08	6389.7	1034.03	2	2066.05	0.012098	5.8499	Both
VNPAAGNAVLSYHDSIKDAK	tr|Q0P928|Q0P928_CAMJE	4.163	0.816	1.68e-08	3744.4	1035.53	2	2069.05	0.01189	5.741	Both
SLQELQPFSTPINFFIANENLK	sp|Q0P7U6|BIOB_CAMJE	3.957	0.811	1.69e-08	13836.8	1275.67	2	2549.32	0.036744	14.4019	Both
ALDQNLEFTDDSTAIAAMGGK	sp|Q9PM68|ISPDF_CAMJE	3.951	0.821	1.69e-08	10177.7	1084.51	2	2167.01	0.02151	9.9169	Both
LDLNDESDNMEPLFK	tr|Q0PC87|Q0PC87_CAMJE	3.749	0.746	1.69e-08	5729.2	890.409	2	1778.8	0.015864	8.9083	Both
VEHDTMGEVKVPNDKYWGAQTER	sp|O69294|FUMC_CAMJE	3.814	0.883	1.7e-08	4164.7	1345.14	2	2688.26	0.005224	1.9418	Both
VVSYIDQVGDSKKEER	tr|Q0P972|Q0P972_CAMJE	3.953	0.64	1.71e-08	3180.1	926.476	2	1850.94	0.005299	2.8598	Both
AASGMMGGNDER	tr|Q0P9D8|Q0P9D8_CAMJE	3.048	0.901	1.71e-08	3592.6	598.245	2	1194.48	0.005207	4.3519	Both
ATIKPSNAFM[147.04]GEGNDIITNNITK	tr|Q0P9Q4|Q0P9Q4_CAMJE	3.561	0.733	1.71e-08	8605.7	1233.12	2	2464.23	0.018624	7.5516	11168
NHEQEALIIQDAGKK	sp|Q0P9V7|SECA_CAMJE	3.502	0.77	1.73e-08	3157.9	847.447	2	1692.88	0.016446	9.7033	Both
SHGDLKENAEYHAAR	sp|Q9PIK9|GREA_CAMJE	3.344	0.811	1.74e-08	3356.4	849.403	2	1696.79	0.017942	10.5615	Both
KDGSYELYGYFIGDK	tr|Q0P7W3|Q0P7W3_CAMJE	3.6	0.374	1.74e-08	9779.3	877.917	2	1753.82	0.007931	4.5169	Both
IINEPTSAALAYGLDK	sp|O69298|DNAK_CAMJE	3.94	0.659	1.75e-08	8650.1	838.449	2	1674.88	0.015343	9.1496	Both
STIVPLTYTIKDNKFEAK	tr|Q0P9Q4|Q0P9Q4_CAMJE	4.009	0.743	1.75e-08	8067.5	1034.57	2	2067.13	0.020624	9.9674	Both
VFAIDEDFDAAQR	tr|Q0PA78|Q0PA78_CAMJE	3.572	0.821	1.75e-08	9211.5	748.854	2	1495.69	0.011216	7.4888	Both
MANAVLIKPNQIGTITQTMR	sp|P42448|ENO_CAMJE	3.523	0.832	1.77e-08	9007.8	1100.6	2	2199.19	0.034952	15.8786	Both
DADLALGNAGITANKNTVPGEIR	sp|P24531|GLYA_CAMJE	4.048	0.781	1.79e-08	4730	1155.61	2	2309.2	0.022543	9.7538	Both
AEQGYQTPMQR	tr|Q0PB96|Q0PB96_CAMJE	3.081	0.783	1.79e-08	4732.9	654.804	2	1307.59	0.005416	4.1356	Both
EM[147.04]DNFIVVSDC[160.03]YPGISAK	sp|Q9PPD9|NAPA_CAMJE	3.655	0.772	1.8e-08	9536.8	1030.97	2	2059.92	0.016037	7.7776	11168
KAGIITDSVFTK	tr|Q0PAT5|Q0PAT5_CAMJE	3.004	0.828	1.8e-08	3979.9	640.366	2	1278.72	0.003207	2.504	Both
ALENQNTQEQGENK	sp|Q0P857|NUOI_CAMJE	3.637	0.702	1.82e-08	2096.6	801.871	2	1601.73	0.013061	8.1441	Both
LIGSPAGYIGFEEGGLLSNAIR	tr|Q0P9E6|Q0P9E6_CAMJE	3.672	0.792	1.82e-08	12272	1117.59	2	2233.17	0.021329	9.5424	Both
QLNDSLLQEESSTQGESTK	tr|Q0PC26|Q0PC26_CAMJE	3.852	0.725	1.82e-08	4330.6	1047.5	2	2092.98	0.027978	13.3547	Both
FNNNMEVYTDMQGNILGQKLD	tr|Q0P802|Q0P802_CAMJE	3.865	0.85	1.83e-08	6087.3	1222.56	2	2443.11	0.015643	6.3976	Both
EGVALVDFWAPWC[160.03]GPC[160.03]R	tr|Q0PBZ0|Q0PBZ0_CAMJE	3.287	0.668	1.85e-08	13276	1010.46	2	2018.91	0.009824	4.8611	11168
QLGIVVNDLELDDAINK	tr|Q0P8W8|Q0P8W8_CAMJE	3.625	0.803	1.86e-08	10726.9	935.002	2	1867.99	0.024278	12.9829	Both
QLIALVNHFEK	tr|Q0PB54|Q0PB54_CAMJE	2.82	0.632	1.86e-08	8186	656.375	2	1310.73	0.010223	7.7875	Both
KGEIQGVFLSNGPGEPR	sp|Q9PMG8|CARA_CAMJE	3.981	0.754	1.87e-08	4330.5	892.968	2	1783.92	0.009524	5.3328	Both
VDLGGYYKFDDEKANK	tr|Q0PAY5|Q0PAY5_CAMJE	3.777	0.671	1.87e-08	7199.2	931.452	2	1860.89	0.012894	6.9215	Both
NPDVLIFDEATSALDNESEK	tr|Q0PA87|Q0PA87_CAMJE	4.321	0.862	1.88e-08	6585.1	1104.02	2	2206.03	0.0212	9.6013	Both
ISDQSGVPLDEQEAYEDDLVR	tr|Q0PBJ1|Q0PBJ1_CAMJE	3.796	0.728	1.88e-08	9129.6	1189.55	2	2377.09	0.010999	4.6232	Both
IIFMEDGAIVEENIPSEFFSNPK	sp|Q0P9X7|PEB1C_CAMJE	3.613	0.618	1.89e-08	7024.7	1313.64	2	2625.27	0.015587	5.9327	Both
ILVIEDEISLNK	tr|Q0PBF4|Q0PBF4_CAMJE	3.173	0.824	1.89e-08	5520.1	693.398	2	1384.78	0.01406	10.1385	Both
RGLAELKDYDNIDNAPEEK	sp|O69303|EFTU_CAMJE	3.752	0.836	1.9e-08	7018.6	1095.54	2	2189.06	0.01014	4.6279	Both
SPGVIFKEEESSTVANK	sp|Q46124|RPOB_CAMJE	3.809	0.706	1.9e-08	6373.4	911.465	2	1820.92	0.010619	5.8252	Both
EFKVEAEVGQPQVAYR	sp|Q9PI16|EFG_CAMJE	4.156	0.644	1.9e-08	7439.8	925.476	2	1848.94	0.017784	9.608	Both
DVEVGNSLGIIFPNQDNR	tr|Q0PBW4|Q0PBW4_CAMJE	4.396	0.805	1.9e-08	10999	993.998	2	1985.98	0.025087	12.6192	Both
LILC[160.03]ESPGSILYEIIDLPK	tr|Q0P8L9|Q0P8L9_CAMJE	4.677	0.75	1.91e-08	14910.6	1087.09	2	2172.18	0.041913	19.2775	11168
VYTEPLNEILDFYQK	sp|Q9PHM8|KAD_CAMJE	4.028	0.733	1.92e-08	12566.2	936.475	2	1870.94	0.025465	13.5962	Both
AQFPNATVSVSNR	tr|Q0P8M9|Q0P8M9_CAMJE	3.354	0.763	1.92e-08	6270.8	695.857	2	1389.7	0.008346	5.9969	Both
SQIATIGENLVVR	sp|Q9PNB4|EFTS_CAMJE	3.823	0.594	1.94e-08	8673.2	700.399	2	1398.78	0.010307	7.358	Both
FYDALPDVVNEYMQEISK	tr|Q0P8E1|Q0P8E1_CAMJE	3.301	0.734	1.94e-08	7611.9	1081.01	2	2160.01	0.028926	13.3791	Both
MDKAQLINEGYYSIFGAAGAR	tr|Q0PA55|Q0PA55_CAMJE	4.477	0.796	1.94e-08	6080.3	1138.06	2	2274.11	0.046999	20.6487	Both
LSLEGSNSPADIFITADISNLTEAK	tr|Q0PBW4|Q0PBW4_CAMJE	3.648	0.667	1.94e-08	12959.5	1303.66	2	2605.31	0.031766	12.1834	Both
MGEDC[160.03]NADVLFVHSPK	tr|Q0P885|Q0P885_CAMJE	3.849	0.785	1.95e-08	7633.7	909.911	2	1817.81	0.012784	7.0249	11168
IGNEIDNSGEFER	tr|Q0P9Y5|Q0P9Y5_CAMJE	3.173	0.722	1.95e-08	6230.6	740.339	2	1478.66	0.008979	6.0641	Both
YPMPLMTSDTNETYVGR	sp|Q59291|DHAS_CAMJE	3.306	0.841	2e-08	9030.6	987.95	2	1973.89	0.020144	10.1948	Both
VVDASDGMTATFSHLPYEILENISR	sp|Q9PN49|GUAA_CAMJE	3.698	0.835	2e-08	7656.8	1383.18	2	2764.34	0.036295	13.1202	Both
EGGDEGKPVSFYHPESVSSKR	tr|Q0P822|Q0P822_CAMJE	3.818	0.809	2e-08	3201.3	1146.55	2	2291.08	0.017881	7.7978	Both
NWSQM[147.04]GWSGTPYDLDAGR	tr|Q0P986|Q0P986_CAMJE	3.864	0.798	2.02e-08	5449.9	1028.94	2	2055.87	0.016685	8.1078	11168
GTAQNDDIYFQTR	tr|Q0P8E1|Q0P8E1_CAMJE	3.291	0.832	2.03e-08	6576.8	764.855	2	1527.7	0.007797	5.097	Both
GKNSGFQEGDIIIGVGQSEIK	tr|Q0P928|Q0P928_CAMJE	4.864	0.764	2.06e-08	9012.9	1088.57	2	2175.12	0.028324	13.0098	Both
SGQSVTLLSIC[160.03]PVKR	tr|Q0PBA1|Q0PBA1_CAMJE	3.351	0.789	2.06e-08	4501.1	822.959	2	1643.9	0.003056	1.8567	11168
NIPVSDYSTQGIDSIEK	sp|P45492|Y983_CAMJE	3.543	0.789	2.07e-08	8374.5	933.46	2	1864.91	0.01496	8.0132	Both
TRGPLLDNGSVDAVIATFTITPER	sp|Q0P9X8|PEB1A_CAMJE	4.01	0.875	2.08e-08	12415	1272.18	2	2542.34	0.050865	19.9913	Both
KYFDKNFASGLLSFEAK	tr|Q0P7Q4|Q0P7Q4_CAMJE	3.692	0.751	2.09e-08	10127.3	983.009	2	1964	0.024336	12.3783	Both
YNREEFEEVIVDIGR	sp|Q9PLY8|RS5_CAMJE	3.364	0.805	2.1e-08	5952.6	934.463	2	1866.91	0.01917	10.2572	Both
IIDSQQTLEEYVSK	sp|Q9PMU0|PPK_CAMJE	4.147	0.784	2.1e-08	8871	826.923	2	1651.83	0.015397	9.3098	Both
EQAMYYFLSGYTAK	sp|Q9PP01|PCKA_CAMJE	2.917	0.694	2.1e-08	10861.1	836.39	2	1670.77	0.021205	12.6765	Both
MDDKIIDTTLEAVR	sp|Q9PP70|GSA_CAMJE	3.617	0.755	2.1e-08	5486.2	810.419	2	1618.82	0.010823	6.6774	Both
NAVIIGISPDSVASHEK	tr|Q0PBN4|Q0PBN4_CAMJE	3.298	0.823	2.11e-08	7399.5	868.962	2	1735.91	0.012035	6.9249	Both
AAEEVFIGEISTGASNDLER	tr|Q0P9D8|Q0P9D8_CAMJE	4.066	0.741	2.12e-08	5734.1	1054.51	2	2107.01	0.01783	8.4542	Both
FSDINISPYPNLENETM[147.04]YR	tr|Q0P9Z2|Q0P9Z2_CAMJE	3.59	0.801	2.12e-08	5663.8	1160.03	2	2318.05	0.032289	13.9173	11168
SNDEFGQISNAINENILATK	tr|Q0PBP3|Q0PBP3_CAMJE	4.37	0.719	2.12e-08	11424.6	1089.54	2	2177.06	0.036263	16.6415	Both
M[147.04]GHAGAIVGSADESAAAK	tr|Q0PAY2|Q0PAY2_CAMJE	3.689	0.697	2.13e-08	4241.2	829.894	2	1657.77	0.003417	2.0587	11168
KLC[160.03]GDEIYQK	tr|Q0P9Z9|Q0P9Z9_CAMJE	3.075	0.534	2.14e-08	4408.4	627.313	2	1252.61	0.002962	2.3609	11168
NYMLLAYQDGEYFTADNNGNLK	tr|Q0PBB4|Q0PBB4_CAMJE	4.207	0.783	2.14e-08	6228.2	1277.58	2	2553.15	0.017224	6.7409	Both
NYQSDDQILDLSKGYDTK	tr|Q0PBP3|Q0PBP3_CAMJE	3.74	0.801	2.15e-08	4771.9	1052	2	2101.98	0.014545	6.913	Both
MEEIHEQMK	sp|Q9PJ53|AROQ_CAMJE	2.475	0.475	2.16e-08	2622.9	587.765	2	1173.52	0.003315	2.82	Both
NQEGALITDVQK	tr|Q0P928|Q0P928_CAMJE	2.906	0.671	2.16e-08	6101	658.346	2	1314.68	0.009916	7.531	Both
HNDLDNVGYTAR	sp|Q9PI05|SYA_CAMJE	2.921	0.686	2.17e-08	5048.4	687.823	2	1373.63	0.005245	3.8128	Both
SYYDALNATLESLKEHK	sp|Q9PNC0|SYR_CAMJE	3.871	0.475	2.17e-08	5983.6	991.497	2	1980.98	-0.004641	-2.3404	Both
AQGVINELSSETELNLAK	tr|Q0P966|Q0P966_CAMJE	3.954	0.666	2.18e-08	10066.4	958.502	2	1914.99	0.02138	11.1528	Both
LVNLNGAGMENR	tr|Q0P8A7|Q0P8A7_CAMJE	2.92	0.879	2.2e-08	3919.7	644.327	2	1286.64	0.006456	5.0099	Both
SGEMSVDTSSLNGENTPK	tr|Q0P9A1|Q0P9A1_CAMJE	3.822	0.739	2.22e-08	6440.3	926.915	2	1851.82	0.014062	7.5854	Both
HSVLDSNIYEVSGDTIR	tr|Q0PC19|Q0PC19_CAMJE	4.463	0.769	2.23e-08	4882.7	952.971	2	1903.93	0.012269	6.4372	Both
ATYSMEFDHYDEVPK	sp|Q9PI16|EFG_CAMJE	3.431	0.738	2.24e-08	7898.2	916.396	2	1830.78	0.01128	6.1545	Both
AAFNTFSEKEIEELKASK	sp|Q46108|TIG_CAMJE	3.803	0.75	2.26e-08	8265.9	1021.53	2	2041.04	0.026138	12.7936	Both
LVANLIQAAGIDR	sp|Q9PP15|KPRS_CAMJE	3.359	0.839	2.26e-08	9616.8	677.396	2	1352.78	0.011657	8.6043	Both
VGNVLIGGDAPISVQSMLFTK	sp|Q9PPM1|ISPG_CAMJE	3.88	0.874	2.26e-08	6726.2	1073.58	2	2145.15	0.034486	16.0612	Both
LTAGLAGADLANIINEAALLAGR	tr|Q0P9D8|Q0P9D8_CAMJE	4.502	0.79	2.27e-08	15049.7	1104.62	2	2207.23	0.032438	14.6829	Both
LALLSNGEEEC[160.03]KGNELTK	sp|Q9PIH0|PLSX_CAMJE	3.925	0.81	2.28e-08	4110.5	1003	2	2003.98	0.004077	2.0324	11168
ITMVSAYDYHSAR	sp|Q9PIK1|PANB_CAMJE	3.181	0.818	2.28e-08	3902.7	757.359	2	1512.7	0.006811	4.4965	Both
DYKPYAAGENEPATLNPFFTGYR	tr|Q0PAY0|Q0PAY0_CAMJE	3.987	0.796	2.29e-08	10345.7	1311.12	2	2620.22	0.048645	18.5509	Both
SHSEAITMHFEK	sp|Q59291|DHAS_CAMJE	3.395	0.844	2.31e-08	5056.1	708.832	2	1415.65	0.007121	5.023	Both
SFNEQGQISEDGK	tr|Q0P8X7|Q0P8X7_CAMJE	3.136	0.801	2.32e-08	5012	719.826	2	1437.64	0.007525	5.227	Both
DMTVAGVLADPIYGGNDNK	tr|Q0PB96|Q0PB96_CAMJE	3.759	0.678	2.32e-08	10543.7	975.467	2	1948.92	0.020746	10.6339	Both
LYFIDSVIDANSGTVK	tr|Q0PBE3|Q0PBE3_CAMJE	3.923	0.776	2.32e-08	11202.4	871.454	2	1740.89	0.020002	11.4762	Both
KGDFTHMNELFVPILSVMK	tr|Q0P8B5|Q0P8B5_CAMJE	3.912	0.712	2.34e-08	6791.3	1103.57	2	2205.13	0.010294	4.6639	Both
ELNGMEIAAVYLQPIEM[147.04]EPR	tr|Q0P7X0|Q0P7X0_CAMJE	4.028	0.801	2.35e-08	12695.9	1160.07	2	2318.13	0.053357	22.9973	11168
NSLALESLAK	tr|Q0PBZ3|Q0PBZ3_CAMJE	2.686	0.519	2.35e-08	7302.8	523.298	2	1044.58	0.004143	3.9585	Both
IQNYEADNSTNAK	tr|Q0PC45|Q0PC45_CAMJE	2.956	0.846	2.35e-08	2521.4	734.339	2	1466.66	0.002388	1.626	Both
SMIYGADLNLNLEQIKAEK	tr|Q0PC62|Q0PC62_CAMJE	4.164	0.736	2.35e-08	9933.4	1075.56	2	2149.11	0.032041	14.895	Both
GIVEQETDM[147.04]QMR	sp|Q46108|TIG_CAMJE	3.161	0.814	2.36e-08	5735.9	726.827	2	1451.64	0.010232	7.0388	11168
LNYAALSQQPNTLIQIPSMGDER	tr|Q0PAI4|Q0PAI4_CAMJE	3.733	0.73	2.36e-08	6167	1280.15	2	2558.28	0.042194	16.4801	Both
LLMVSNIGEQYDPK	tr|Q0PB95|Q0PB95_CAMJE	3.438	0.672	2.37e-08	9089.8	803.911	2	1605.81	0.018224	11.3346	Both
TVIFVHDGDKIAQADILAK	sp|Q9PI30|RPOC_CAMJE	4.477	0.762	2.38e-08	8503.1	1027.57	2	2053.12	0.015503	7.5435	Both
HEQAALHAADAYAR	tr|Q0PAU3|Q0PAU3_CAMJE	3.536	0.766	2.39e-08	3013	762.371	2	1522.73	0.003817	2.5034	Both
AILSNEPLPQTNEETTNQENK	tr|Q0PAQ7|Q0PAQ7_CAMJE	4.09	0.763	2.43e-08	6836.5	1185.57	2	2369.13	0.010824	4.5649	Both
TLVDAASSM[147.04]AVGNPFEFK	tr|Q0P8B5|Q0P8B5_CAMJE	4.319	0.725	2.46e-08	10155.5	950.462	2	1898.91	0.017024	8.9556	11168
DIEPATFSTGSGALDKGK	tr|Q0PBM1|Q0PBM1_CAMJE	3.906	0.712	2.46e-08	7076.2	897.449	2	1792.88	0.013965	7.7804	Both
VALANLWMR	sp|Q0PAT1|DNLJ_CAMJE	2.712	0.818	2.48e-08	5863.8	537.3	2	1072.59	0.005304	4.9358	Both
LQIQEQLTEQIAQALMENVDAK	sp|P51594|GCH1_CAMJE	4.475	0.794	2.49e-08	7782.7	1257.15	2	2512.28	0.050733	20.1778	Both
IGVQLGTLQENTAK	sp|Q46125|HISJ_CAMJE	3.205	0.659	2.49e-08	7499.6	736.409	2	1470.8	0.00825	5.6015	Both
LYMDKDMNMLEINPLIK	sp|Q9PHY1|SUCC_CAMJE	4.364	0.787	2.49e-08	11202.6	1041.03	2	2080.04	0.028464	13.6711	Both
DLANQSEELKNSMQK	tr|Q0P8B2|Q0P8B2_CAMJE	3.297	0.797	2.49e-08	4019.3	867.92	2	1733.83	0.010609	6.1117	Both
VKEMMQQMGFQVVEAK	tr|Q0PBM1|Q0PBM1_CAMJE	3.99	0.686	2.49e-08	4790.2	941.965	2	1881.92	0.005504	2.9216	Both
AAVEEGIVIGGGAALIK	sp|O69289|CH60_CAMJE	3.809	0.69	2.5e-08	14398.5	784.456	2	1566.9	0.021039	13.4099	Both
NAAQDALQYDENIIAQR	tr|Q0P9C9|Q0P9C9_CAMJE	3.429	0.748	2.5e-08	5562.2	966.974	2	1931.93	0.008022	4.148	Both
ILPTYANTHSDSSLNSFK	tr|Q0PA99|Q0PA99_CAMJE	3.874	0.752	2.52e-08	7226.8	997.995	2	1993.97	0.026549	13.3012	Both
ILADLAM[147.04]NDAAAFAK	sp|Q9PIQ0|RL20_CAMJE	3.971	0.716	2.53e-08	8901.7	775.898	2	1549.78	0.011797	7.6022	11168
VKDGFSYSSDNNPLWASEK	tr|Q0P8W4|Q0P8W4_CAMJE	4.122	0.795	2.53e-08	8235	1072.5	2	2142.99	0.039174	18.2629	Both
LKEDNFYYQQAK	tr|Q0PC79|Q0PC79_CAMJE	3.26	0.769	2.53e-08	3532.3	773.88	2	1545.75	0.001941	1.2541	Both
DISGIALGYER	tr|Q0PAV5|Q0PAV5_CAMJE	3.123	0.728	2.54e-08	8476.3	597.312	2	1192.61	0.009314	7.7966	Both
DKNTGVHIFSTNIDDHNK	tr|Q0PAY7|Q0PAY7_CAMJE	3.083	0.793	2.55e-08	5876.4	1028	2	2053.98	0.003724	1.8113	Both
VPASGSNASSMDQTIR	tr|Q0PBM2|Q0PBM2_CAMJE	3.594	0.77	2.57e-08	5055.2	810.886	2	1619.76	0.006566	4.0487	Both
DKLEDQILALPDTTVVGK	tr|Q0PBR4|Q0PBR4_CAMJE	4.059	0.691	2.57e-08	5799.4	978.038	2	1954.06	0.016729	8.5523	Both
VGELASVNLGNYLQTLGLK	sp|Q9PNA7|MNMG_CAMJE	3.435	0.69	2.61e-08	7175.3	995.054	2	1988.09	0.020862	10.4828	Both
SIQNPPSYAYILDSTNISALK	tr|Q0P8X3|Q0P8X3_CAMJE	3.733	0.803	2.61e-08	6344	1148.1	2	2294.18	0.016717	7.2803	Both
YHVTGLHHGDIGFPTEDGVIVKK	tr|Q0PAY0|Q0PAY0_CAMJE	4.029	0.83	2.61e-08	7054.9	1260.16	2	2518.3	0.027003	10.7142	Both
FKNIPVSDYSTQGIDSIEK	sp|P45492|Y983_CAMJE	3.283	0.689	2.62e-08	8235.2	1071.04	2	2140.07	0.016624	7.7607	Both
NPYWDLETDEGNELFNK	tr|Q0P8J5|Q0P8J5_CAMJE	4.208	0.555	2.62e-08	10878	1042.47	2	2082.92	0.028629	13.7314	Both
KASDEVQSQLELLPR	sp|Q9PM77|HISX_CAMJE	3.498	0.785	2.63e-08	8189.9	856.962	2	1711.91	0.013744	8.019	Both
IAEDTIVEFVPNYTR	tr|Q0P8J5|Q0P8J5_CAMJE	3.28	0.793	2.63e-08	10266.3	883.952	2	1765.89	0.015647	8.8506	Both
NHNVIAVIDPVKEEVVK	tr|Q0PCA8|Q0PCA8_CAMJE	3.334	0.856	2.66e-08	4591	952.036	2	1902.06	0.011275	5.9215	Both
YAQSGSAIGASAIAVTR	sp|O69302|SSB_CAMJE	4.41	0.717	2.67e-08	4181.2	811.928	2	1621.84	0.006915	4.2584	Both
APWVIQGPGENAGVIDIGQGMAAVFK	sp|Q9PNY0|PURL_CAMJE	4.77	0.844	2.67e-08	7292.5	1313.18	2	2624.34	0.00514	1.9571	Both
DSVFIEDKESPYANILVVR	tr|Q0PAB8|Q0PAB8_CAMJE	3.931	0.833	2.67e-08	5933.1	1097.57	2	2193.13	0.044886	20.4478	Both
VPAPFANLADQFLEK	tr|Q0P9M1|Q0P9M1_CAMJE	3.525	0.797	2.68e-08	12437.3	830.441	2	1658.87	0.027193	16.3726	Both
GQEIDVEVIEINPNER	tr|Q0PA05|Q0PA05_CAMJE	3.512	0.859	2.68e-08	5289.2	927.466	2	1852.92	0.008032	4.3301	Both
GYLVGINSAILSR	tr|Q0P928|Q0P928_CAMJE	3.719	0.768	2.69e-08	9857.2	681.891	2	1361.77	0.019261	14.1232	Both
MTNQQIDGIADKNFNTPEGR	tr|Q0PBH0|Q0PBH0_CAMJE	4.158	0.796	2.69e-08	7091.3	1125.03	2	2248.05	0.015452	6.8673	Both
DTTSFFHILSGFSK	sp|Q9PMU0|PPK_CAMJE	3.413	0.63	2.71e-08	12106.6	793.896	2	1585.78	0.011657	7.3416	Both
AGLNVLSLER	tr|Q0PB95|Q0PB95_CAMJE	3.091	0.694	2.71e-08	8645.8	536.312	2	1070.61	0.006174	5.756	Both
ALITQSPHLSFAFLSK	sp|Q9PHU0|LPXD_CAMJE	3.907	0.555	2.73e-08	10461.2	880.491	2	1758.97	0.017769	10.0904	Both
LKSVLATGVE	sp|Q9PLY0|RS17_CAMJE	2.952	0.581	2.73e-08	3723.4	508.803	2	1015.59	0.0024	2.3585	Both
YNILSPYEQADIYLSDIK	sp|Q9PP35|SYFB_CAMJE	3.386	0.621	2.73e-08	7021.5	1073.04	2	2144.07	0.024657	11.4893	Both
IC[160.03]DKTQLFLLAANLGDSK	tr|Q0P7Q4|Q0P7Q4_CAMJE	4.032	0.778	2.73e-08	10606	1004.03	2	2006.05	0.037119	18.485	11168
NAVIIIDQSNVYSLGLAR	tr|Q0P9N3|Q0P9N3_CAMJE	3.633	0.778	2.73e-08	6133.4	973.539	2	1945.06	0.019902	10.2215	Both
TIPVGPMDENLFDLTLDEIR	tr|Q0PAI0|Q0PAI0_CAMJE	3.478	0.832	2.74e-08	13857.6	1144.58	2	2287.14	0.028417	12.4138	Both
ALGTFGEFGAYSYNGNK	tr|Q0P9D3|Q0P9D3_CAMJE	3.531	0.706	2.77e-08	9621.1	898.418	2	1794.82	0.010803	6.0122	Both
HSSLHSETIISNDASNIAK	sp|P53000|PROA_CAMJE	4.12	0.748	2.79e-08	5758.5	1012.51	2	2023	0.019185	9.474	Both
ELLFENSVNTAPLDAIEAFK	sp|Q9PIL5|TAL_CAMJE	4.008	0.807	2.79e-08	7244.3	1111.07	2	2220.13	0.036153	16.2694	Both
IDDYDIEYLYTK	tr|Q0PC92|Q0PC92_CAMJE	3.837	0.724	2.79e-08	5635.2	775.867	2	1549.72	0.016501	10.6339	Both
YKNEQGKNELVHTLNGSSLAVGR	sp|Q9PIB3|SYS_CAMJE	3.842	0.734	2.8e-08	3783.5	1257.66	2	2513.3	0.012263	4.8753	Both
KIYAEVQTTNLTPGLFGEGR	tr|Q0P9M0|Q0P9M0_CAMJE	4.806	0.748	2.8e-08	9197.8	1097.58	2	2193.14	0.002424	1.1042	Both
AFSVLAAGLGLGVAALGGAIGMGNTAAATIAGTAR	sp|Q0P9W3|ATPL_CAMJE	5.773	0.86	2.82e-08	8449.8	1024.56	3	3070.66	-0.001553	-0.5053	Both
AIPGNEASVSAVLDYLLK	tr|Q0P7S1|Q0P7S1_CAMJE	3.178	0.759	2.82e-08	13771	930.509	2	1859	0.024392	13.1068	Both
LNEQMDSLDTNVR	tr|Q0PAW9|Q0PAW9_CAMJE	3.54	0.801	2.83e-08	6622.5	767.862	2	1533.71	0.010621	6.916	Both
SLTGTKPAIVYPQLPISTEK	tr|Q0PBF1|Q0PBF1_CAMJE	3.679	0.805	2.84e-08	8783.4	1072.1	2	2142.19	0.022048	10.2826	Both
SISIENPLFDDKQNAQTVK	tr|Q0PC08|Q0PC08_CAMJE	4.176	0.665	2.85e-08	8795.1	1074.05	2	2146.09	0.024218	11.2741	Both
MISADKIWMDGK	tr|Q0PBN6|Q0PBN6_CAMJE	3.382	0.715	2.87e-08	7982.2	697.844	2	1393.67	0.009289	6.6555	Both
KEEPYLLYNEVEFGVPYATQGDSYAR	sp|Q9PM99|NUOD_CAMJE	3.627	0.839	2.88e-08	10943.1	1519.72	2	3037.43	0.06606	21.7342	Both
IAGHANVYIFPDLNAANIC[160.03]YK	tr|Q0PAJ1|Q0PAJ1_CAMJE	3.511	0.75	2.88e-08	5897.4	1182.59	2	2363.17	0.02487	10.515	11168
TVEVASQADDIK	tr|Q0P8B2|Q0P8B2_CAMJE	3.287	0.798	2.89e-08	3256.9	638.325	2	1274.64	0.010024	7.8518	Both
AYLDYYITPEWIATVGR	tr|Q0P986|Q0P986_CAMJE	3.787	0.719	2.89e-08	7172.8	1016.01	2	2030.01	0.031315	15.4107	Both
IGDTVNEGEVLAIYKN	tr|Q0P9W6|Q0P9W6_CAMJE	3.777	0.685	2.89e-08	9024.9	867.949	2	1733.88	0.017961	10.3468	Both
DIPNVKEEDVAHLDESGIAK	sp|Q46124|RPOB_CAMJE	3.91	0.701	2.9e-08	4447.4	1090.05	2	2178.08	0.014154	6.4924	Both
NGYVYHGVIAALAESLR	sp|Q9PLY7|RL18_CAMJE	3.923	0.698	2.9e-08	11226.7	916.986	2	1831.96	0.027201	14.8317	Both
DVLNPDEIFYVADAMSGQDGVK	tr|Q0PAH0|Q0PAH0_CAMJE	4.189	0.784	2.9e-08	13999.8	1192.06	2	2382.1	0.034576	14.5026	Both
EVFLIEEPM[147.04]AAAIGASLPIQEPK	tr|Q0PBM9|Q0PBM9_CAMJE	3.76	0.682	2.93e-08	6493.5	1235.15	2	2468.29	0.024884	10.0733	11168
FYEQNFHDSNKPLLYLHTK	sp|Q9PHZ3|HTPG_CAMJE	3.802	0.765	2.94e-08	4277.3	1197.6	2	2393.18	0.015473	6.46	Both
QISIMQDNSSIYENNSLM[147.04]K	tr|Q0PCA6|Q0PCA6_CAMJE	4.123	0.719	2.94e-08	4856.2	1116.02	2	2230.02	0.009263	4.15	11168
VSVGDELKLDHFEAESK	sp|Q0PC43|RL21_CAMJE	3.833	0.698	2.98e-08	7959.6	951.976	2	1901.94	0.009971	5.237	Both
YNHHEIFGNNVSPR	tr|Q0PAD4|Q0PAD4_CAMJE	3.541	0.759	2.98e-08	3091.7	842.403	2	1682.79	0.004915	2.9173	Both
MNNPQHMGEFSEEDAKAR	tr|Q0PBR5|Q0PBR5_CAMJE	3.666	0.876	2.98e-08	5373.4	1045.95	2	2089.89	0.030377	14.5212	Both
QRGTATHAGNNVGMGK	sp|Q9PJ31|RL27_CAMJE	2.898	0.729	2.99e-08	1853.6	799.894	2	1597.77	0.006534	4.0843	Both
AGSIISMGTPSGVGMGLNPPTFLK	tr|Q0PCA4|Q0PCA4_CAMJE	3.946	0.825	2.99e-08	11704.1	1166.61	2	2331.2	0.036526	15.6548	Both
LYC[160.03]DSENAQR	sp|P41257|SYI_CAMJE	2.609	0.894	3e-08	3699.8	628.272	2	1254.53	0.004962	3.9489	11168
ASVAVSPGVGFGEAGDEYVR	tr|Q0PBY7|Q0PBY7_CAMJE	4.167	0.772	3e-08	8590.4	983.979	2	1965.94	0.015246	7.7471	Both
SLADMKGANIGVAQAATTK	sp|Q0P9X8|PEB1A_CAMJE	4.327	0.748	3.04e-08	7074.9	923.988	2	1845.96	0.023624	12.7837	Both
NITTSAYTPTEFTIENISDTVAK	sp|Q9PM80|RPOA_CAMJE	3.377	0.79	3.04e-08	6188.6	1258.62	2	2515.23	0.029523	11.7283	Both
NPPLGANNVHHNALEAFAFK	tr|Q0PC61|Q0PC61_CAMJE	3.959	0.527	3.04e-08	4906.9	1081.05	2	2160.09	0.017676	8.1754	Both
ANEEM[147.04]QDIGAR	sp|Q9PHL0|HSLU_CAMJE	2.889	0.783	3.05e-08	3595.2	625.278	2	1248.54	0.006059	4.845	11168
AFTNYEEVKQATINLSPLNR	tr|Q0PA83|Q0PA83_CAMJE	3.95	0.757	3.05e-08	5576.3	1154.6	2	2307.19	0.019983	8.6536	Both
SNELSIDDETIELIISDYTR	sp|O69300|LON_CAMJE	3.923	0.582	3.07e-08	14550.9	1163.57	2	2325.12	0.029139	12.5214	Both
AENYVLEIGSK	sp|Q46108|TIG_CAMJE	3.225	0.776	3.11e-08	4634.4	611.819	2	1221.62	0.005244	4.2856	Both
ILEIEGLPNLK	tr|Q0PA55|Q0PA55_CAMJE	2.652	0.655	3.11e-08	5685.7	619.871	2	1237.73	0.006735	5.4326	Both
VFNLMSEAVADMMDR	tr|Q0P8K3|Q0P8K3_CAMJE	3.891	0.714	3.12e-08	13045.3	576.93	3	1727.77	0.016505	9.5361	Both
NVYDTVDAISHTATENGSEVDSLQSAMGSLMDVVNSSK	tr|Q0P966|Q0P966_CAMJE	4.08	0.857	3.12e-08	7825.8	1324.61	3	3970.8	0.05384	13.5487	Both
INDEATLGINLNDAVDKMR	tr|Q0PB04|Q0PB04_CAMJE	3.657	0.661	3.13e-08	9801.8	1051.53	2	2101.05	0.028456	13.5307	Both
GAVDKANEILLNTPNSFM[147.04]VSQFENISNK	sp|P71128|CYSM_CAMJE	5.285	0.835	3.17e-08	10953.2	1032.85	3	3095.52	0.03224	10.4049	11168
DATTATDAVISTITDVLAK	sp|Q46121|DBH_CAMJE	4.003	0.746	3.18e-08	15735.4	953.504	2	1904.99	0.021253	11.1447	Both
TGISYAQEYEMKK	tr|Q0P8M9|Q0P8M9_CAMJE	3.08	0.791	3.19e-08	6020.7	774.374	2	1546.73	0.007827	5.0538	Both
FNTEEEIDYAAK	tr|Q0PBR4|Q0PBR4_CAMJE	3.189	0.794	3.21e-08	7118.6	715.328	2	1428.64	0.008708	6.0867	Both
GSITGTTENPKVNLNAGSVLNSIK	tr|Q0P937|Q0P937_CAMJE	4.224	0.779	3.25e-08	9153.3	1207.65	2	2413.28	0.037964	15.7182	Both
GAHAIKESYESDMK	tr|Q0PBV2|Q0PBV2_CAMJE	3.14	0.516	3.26e-08	2568.3	783.367	2	1564.72	0.007412	4.7309	Both
EKANESEVMNIIGDVK	sp|Q9PP15|KPRS_CAMJE	3.772	0.7	3.28e-08	5158.9	888.446	2	1774.88	0.011644	6.553	Both
NLQVNANTNIAPR	tr|Q0P807|Q0P807_CAMJE	3.531	0.765	3.28e-08	3761.3	712.884	2	1423.75	0.007004	4.9124	Both
KVSEEFTEENGR	tr|Q0PAG4|Q0PAG4_CAMJE	3.207	0.842	3.32e-08	4162.4	712.836	2	1423.66	0.006357	4.4589	Both
VNPGVDDAALVK	tr|Q0PA55|Q0PA55_CAMJE	2.245	0.901	3.34e-08	6207.9	599.327	2	1196.64	0.005358	4.47	Both
EAKDAVEQTPSTLKEGVAK	sp|Q9PI32|RL7_CAMJE	4.279	0.76	3.35e-08	5148.8	1001.03	2	2000.04	0.008497	4.2441	Both
VGILGASGYAGNELVR	sp|Q9PIS0|ARGC_CAMJE	3.831	0.67	3.35e-08	9113	788.428	2	1574.84	0.015161	9.6147	Both
QVSDDSAIEAVIEQILNANADK	sp|Q9PN98|GATB_CAMJE	4.897	0.807	3.36e-08	15021.1	1172.09	2	2342.16	0.025275	10.782	Both
LKLFGDEAPQTVC[160.03]NFATLANEGFYK	tr|Q0P985|Q0P985_CAMJE	3.665	0.766	3.37e-08	12018.3	1417.2	2	2832.38	0.026224	9.2521	11168
IVDWNLVSAK	tr|Q0PBB4|Q0PBB4_CAMJE	2.664	0.811	3.38e-08	8617	572.822	2	1143.63	0.004939	4.3111	Both
TFKQELSFSTEDFIDSLKK	tr|Q0PCC3|Q0PCC3_CAMJE	3.822	0.744	3.39e-08	6188.7	1132.08	2	2262.14	0.023355	10.3151	Both
GLGYNESKDSVELNIPEGVDTGMK	sp|O85213|DNAJ_CAMJE	3.708	0.711	3.4e-08	5076.3	1276.61	2	2551.21	0.016167	6.332	Both
VDAPLNLNVMR	tr|Q0PBA7|Q0PBA7_CAMJE	2.919	0.859	3.4e-08	8565.3	621.337	2	1240.66	0.007142	5.7473	Both
GAVDKANEILLNTPNSFMVSQFENISNK	sp|P71128|CYSM_CAMJE	3.998	0.765	3.42e-08	12004.4	1540.77	2	3079.53	0.02343	7.6033	Both
GSAAQISQLAAMR	sp|Q9PI30|RPOC_CAMJE	3.462	0.714	3.42e-08	7543.9	652.343	2	1302.67	0.006284	4.8165	Both
NSSKQESNSTANVEIPLQVAK	tr|Q0P7V9|Q0P7V9_CAMJE	4.054	0.856	3.45e-08	4061.5	1122.58	2	2243.14	0.029473	13.1274	Both
IFLTPGGAVPNIWVDTK	tr|Q0PBN7|Q0PBN7_CAMJE	3.369	0.729	3.47e-08	11615.6	914.504	2	1826.99	0.022819	12.4762	Both
AYNDDGTLVSR	sp|Q9PMC8|Y1541_CAMJE	2.771	0.748	3.48e-08	3212.1	605.789	2	1209.56	0.003512	2.8987	Both
DPVIFALANPIPEVMPEDVAR	tr|Q0P8X0|Q0P8X0_CAMJE	3.529	0.805	3.48e-08	13064.8	1147.1	2	2292.18	0.018356	8.0011	Both
GGGNNGIGFAIPSNMVK	tr|Q0P928|Q0P928_CAMJE	3.385	0.779	3.48e-08	5327.1	816.912	2	1631.81	0.016424	10.0525	Both
GTLMPMVADDGPHYGANIAMEKDK	tr|Q0P7X0|Q0P7X0_CAMJE	3.722	0.857	3.49e-08	4738.7	1281.1	2	2560.18	0.006445	2.5154	Both
EGLNVLEYFISTHGAR	sp|Q9PI30|RPOC_CAMJE	3.366	0.808	3.5e-08	11941.7	903.463	2	1804.91	0.021645	11.9789	Both
AEIEGDM[147.04]GDQHVGLQAR	sp|Q0P7V6|RECA_CAMJE	3.7	0.808	3.51e-08	5191.4	921.426	2	1840.84	-0.011876	-6.4444	11168
ASAINEVIFLGVSENLAK	tr|Q0P855|Q0P855_CAMJE	3.885	0.787	3.52e-08	12191.2	938.015	2	1874.01	0.024112	12.8527	Both
VYKNDKPLQIDQQEYEK	tr|Q0P7U9|Q0P7U9_CAMJE	3.808	0.529	3.53e-08	5594.3	1069.54	2	2137.07	0.016324	7.6313	Both
LADGVEM[147.04]VM[147.04]PGENVR	sp|O69303|EFTU_CAMJE	3.39	0.887	3.54e-08	6131.5	824.887	2	1647.76	0.006463	3.9175	11168
FYVKLPEGVSLENTEA	sp|Q0P7S6|RL23_CAMJE	3.666	0.764	3.54e-08	10224.1	898.459	2	1794.9	0.018557	10.3271	Both
ASVEVLDEK	sp|Q46108|TIG_CAMJE	3.098	0.709	3.54e-08	3295.8	495.261	2	988.508	0.001954	1.9727	Both
MMLQALIDESQIHANGR	sp|Q9PHK7|ASSY_CAMJE	4.048	0.562	3.54e-08	5739.2	963.98	2	1925.95	0.014078	7.302	Both
SDIEMGGTDQKFNLLMGR	sp|Q9PN27|SYY_CAMJE	3.861	0.778	3.55e-08	9438.3	1006.48	2	2010.95	0.004972	2.47	Both
MTGTLTIAGVSKDIVLDAEIGGVAK	tr|Q79JB5|Q79JB5_CAMJE	3.95	0.813	3.57e-08	6756.8	1230.17	2	2458.34	0.02903	11.7991	Both
TAVDKIDIDC[160.03]PNWTFVAAR	tr|Q0PCA1|Q0PCA1_CAMJE	3.768	0.661	3.63e-08	10151	1096.54	2	2191.07	0.032224	14.6934	11168
AEQGYQTPM[147.04]QR	tr|Q0PB96|Q0PB96_CAMJE	2.823	0.781	3.64e-08	3598.2	662.801	2	1323.59	0.00539	4.0661	11168
ELDC[160.03]ANPELEEAYR	tr|Q0PBA1|Q0PBA1_CAMJE	3.366	0.756	3.64e-08	7303.9	854.878	2	1707.74	0.013711	8.0193	11168
EGGDEGKPVSFYHPESVSSK	tr|Q0P822|Q0P822_CAMJE	3.231	0.876	3.65e-08	3643.5	1068.5	2	2134.98	0.008386	3.9242	Both
MGSTWSYDDSNIIATK	tr|Q0P8A7|Q0P8A7_CAMJE	3.847	0.805	3.65e-08	8826.3	894.909	2	1787.8	0.015198	8.4914	Both
YKDNEVLIVTTGSQGETMSALYR	tr|Q0P7S1|Q0P7S1_CAMJE	3.921	0.837	3.66e-08	5243.5	1288.14	2	2574.26	0.008301	3.2221	Both
GEYVNM[147.04]LESGIIDPVKVER	sp|O69289|CH60_CAMJE	3.552	0.789	3.69e-08	9486.3	1082.55	2	2163.09	0.023056	10.6489	11168
YGLMQNAQNNFMFSHQK	sp|P56954|MQO_CAMJE	3.584	0.709	3.69e-08	4988.2	1029.47	2	2056.92	0.017755	8.6234	Both
LLQNITDLNLSAR	sp|Q9PM80|RPOA_CAMJE	3.499	0.819	3.7e-08	9365.8	735.917	2	1469.82	0.0141	9.5799	Both
RQSEAWEDGTYEQEVVQETR	sp|Q9PN98|GATB_CAMJE	3.122	0.769	3.7e-08	8120.6	1220.55	2	2439.09	0.017844	7.3098	Both
IIYLDPEYWYLASGNGLESLK	tr|Q0P8Q4|Q0P8Q4_CAMJE	4.231	0.772	3.71e-08	7635.3	1222.62	2	2443.23	0.035818	14.648	Both
LSNMEAVQFHPTPIVPSGILLTEGC[160.03]R	tr|Q0PBA1|Q0PBA1_CAMJE	3.61	0.815	3.71e-08	6213	1433.73	2	2865.45	0.060335	21.0412	11168
VSVEGNVSGDSLPLNTK	tr|Q0PC64|Q0PC64_CAMJE	3.783	0.72	3.71e-08	4372.6	858.444	2	1714.87	0.009429	5.4919	Both
GAVTIATNMAGR	sp|Q0P9V7|SECA_CAMJE	2.886	0.715	3.72e-08	6202.7	581.306	2	1160.6	0.004434	3.8138	Both
NGTITTTPVK	sp|Q0PAS1|CBF2_CAMJE	2.517	0.681	3.72e-08	2725.7	516.29	2	1030.57	0.003996	3.8699	Both
GTLMPMVADDGPHYGANIAMEK	tr|Q0P7X0|Q0P7X0_CAMJE	3.518	0.844	3.72e-08	9089.7	1159.53	2	2317.05	0.012622	5.4427	Both
LTHLPSQLSGGEQQR	tr|Q0P7W6|Q0P7W6_CAMJE	3.433	0.826	3.75e-08	3422.9	825.932	2	1649.85	0.005698	3.4494	Both
QNANEMYTQSEQVEK	tr|Q0PB65|Q0PB65_CAMJE	3.475	0.703	3.76e-08	3308.7	899.899	2	1797.78	0.006089	3.3832	Both
AGLEYIPNNPVSFSEEQLSDIEK	sp|Q9PNC3|Y1172_CAMJE	3.298	0.823	3.77e-08	11999.4	1290.13	2	2578.24	0.034736	13.4622	Both
ASVDSAYGQALMAK	tr|Q0PBE3|Q0PBE3_CAMJE	3.47	0.619	3.8e-08	4223	706.348	2	1410.68	0.008591	6.0813	Both
NNMGYYSADFAPQDHPR	tr|Q0P8U8|Q0P8U8_CAMJE	3.198	0.928	3.81e-08	4162.5	991.926	2	1981.84	0.015277	7.7007	Both
NIGIAAHIDAGKTTTSER	sp|Q9PI16|EFG_CAMJE	3.958	0.775	3.82e-08	3503	927.987	2	1853.96	0.005172	2.7867	Both
LDENTSEDNFMR	tr|Q0P8B5|Q0P8B5_CAMJE	3.256	0.678	3.82e-08	4034	735.812	2	1469.61	0.010501	7.1357	Both
SSITPAITFNDTDDYYLPR	tr|Q0PC08|Q0PC08_CAMJE	3.264	0.817	3.83e-08	6035.4	1095.02	2	2188.03	0.033834	15.449	Both
YGIEVLMPVDDSGC[160.03]YDETLR	sp|P41257|SYI_CAMJE	3.619	0.791	3.84e-08	11149	1166.53	2	2331.04	0.014371	6.1597	11168
LIGEHGNGLYLADQYIK	sp|Q46106|FTN_CAMJE	3.581	0.716	3.84e-08	5163.6	952.499	2	1902.98	0.020444	10.7318	Both
ALGYDIGNSLLEEELLEEANK	sp|Q9PMQ5|PGK_CAMJE	4.138	0.761	3.84e-08	12075.3	1160.58	2	2319.15	0.009343	4.0251	Both
NRLNAEYIDSDLKPNENSSYR	tr|Q0P8X7|Q0P8X7_CAMJE	3.488	0.713	3.84e-08	3934.5	1249.6	2	2497.18	0.009399	3.7608	Both
ITNLDVEFAMR	tr|Q0PBR5|Q0PBR5_CAMJE	3.131	0.538	3.84e-08	5445.4	654.834	2	1307.65	0.00959	7.3225	Both
MMPFSDEELINPVK	tr|O69292|O69292_CAMJE	2.783	0.818	3.86e-08	5860.3	825.399	2	1648.78	0.012092	7.3249	Both
EVVQMHFGGGTPTFFSAK	tr|Q0P9R0|Q0P9R0_CAMJE	3.965	0.682	3.86e-08	5442.7	970.472	2	1938.93	0.011068	5.7024	Both
IQGIGANFIPAILNK	sp|P71128|CYSM_CAMJE	4.088	0.666	3.88e-08	11359.1	784.962	2	1567.91	0.007243	4.6136	Both
VGAATETEM[147.04]K	sp|O69289|CH60_CAMJE	2.533	0.908	3.89e-08	2856.3	526.75	2	1051.49	0.005539	5.2577	11168
LSEGM[147.04]GVDNPAEFNASLTK	sp|Q9PHZ3|HTPG_CAMJE	3.754	0.864	3.9e-08	8032.8	998.47	2	1994.93	0.012194	6.1063	11168
ALGGVNGIPTMFLYNK	tr|Q0P949|Q0P949_CAMJE	3.229	0.644	3.9e-08	6284.6	847.95	2	1693.89	0.016194	9.5489	Both
IALASMFLINGK	tr|Q0P8A3|Q0P8A3_CAMJE	3.482	0.774	3.91e-08	11205.2	639.368	2	1276.72	0.009241	7.2267	Both
DLTNGQLIAYIAR	tr|Q0PBA1|Q0PBA1_CAMJE	3.496	0.795	3.91e-08	10643.3	724.399	2	1446.78	0.011894	8.2096	Both
DKFQTHYVDTKLEPGTK	tr|Q0P8X7|Q0P8X7_CAMJE	3.845	0.688	3.92e-08	3421.5	1004.01	2	2006.01	0.002478	1.234	Both
IDQNSNKENSENSENKTEK	tr|Q0P7S1|Q0P7S1_CAMJE	4.308	0.756	3.93e-08	1692.9	1104.5	2	2206.99	0.015305	6.9284	Both
DNELAYTYTNK	tr|Q0P8X0|Q0P8X0_CAMJE	3.443	0.721	3.93e-08	3812.7	666.309	2	1330.6	0.005957	4.4701	Both
VGLDYLTLGQNATTLSGGEAQR	tr|Q0PBG7|Q0PBG7_CAMJE	4.302	0.798	3.93e-08	5804.1	1132.58	2	2263.14	0.007039	3.1075	Both
LQAALDQSDNQVALNLPSKVEFER	tr|Q0PBH3|Q0PBH3_CAMJE	3.179	0.768	3.93e-08	5328.9	1343.2	2	2684.38	0.018924	7.0444	Both
NEFTLGGGTPC[160.03]LIAIHQDESK	sp|Q9PHN5|ILVC_CAMJE	3.897	0.554	3.94e-08	5288.1	1144.05	2	2286.09	0.02226	9.7286	11168
HADVIFEEAR	sp|Q9PNU6|OTC_CAMJE	2.873	0.869	3.97e-08	5695.5	593.796	2	1185.58	0.004914	4.1378	Both
AYHEIVDGKPLEVTTK	tr|Q0PCB3|Q0PCB3_CAMJE	3.927	0.744	3.97e-08	5932.4	900.481	2	1798.95	0.010969	6.0906	Both
IKNNEYLLPAFQR	tr|Q0PCB7|Q0PCB7_CAMJE	3.419	0.691	3.97e-08	8246.6	803.441	2	1604.87	0.009769	6.0795	Both
VGNGAFPTEDKGEDGEKIAQIGK	sp|Q9PMG4|PURA_CAMJE	3.557	0.729	3.98e-08	4015	1180.59	2	2359.17	0.03257	13.794	Both
YHVEVSYGFDKDVNVK	tr|Q0P9W6|Q0P9W6_CAMJE	3.712	0.653	3.98e-08	4226.4	949.968	2	1897.92	0.019624	10.3288	Both
FLAVYIAQPNGELVVSDPDSDAK	tr|Q0PBZ3|Q0PBZ3_CAMJE	3.927	0.706	3.98e-08	10828.9	1224.62	2	2447.22	0.046138	18.8377	Both
AYKSEVLAQIPIEMIVR	tr|Q0P822|Q0P822_CAMJE	3.42	0.803	4e-08	11203.1	980.55	2	1959.09	0.025344	12.9234	Both
YVNHSSLHDSGLTGR	tr|Q0P9F8|Q0P9F8_CAMJE	3.413	0.741	4.01e-08	2851.2	821.9	2	1641.79	0.002868	1.7447	Both
EFSGKDADLALGNAGITANK	sp|P24531|GLYA_CAMJE	4.519	0.611	4.03e-08	4448.4	996.505	2	1991	0.021894	10.9854	Both
HALEFLEQGK	sp|Q9PIS2|IF3_CAMJE	2.609	0.828	4.03e-08	6724.1	586.309	2	1170.6	0.005292	4.513	Both
VLVIPTDEELEIAR	sp|Q9PPL8|ACKA_CAMJE	2.614	0.765	4.03e-08	10042.2	798.946	2	1595.88	0.015284	9.5651	Both
AEAEEAKKQLEEAGAK	sp|Q9PI32|RL7_CAMJE	3.784	0.568	4.04e-08	3170	851.436	2	1700.86	0.008793	5.1636	Both
FSQSGSEM[147.04]SALLGR	sp|Q0PC30|ATPB_CAMJE	3.207	0.644	4.05e-08	6306.5	743.354	2	1484.69	0.004682	3.1492	11168
AVVNLINLQAEEK	sp|Q03470|GYRA_CAMJE	3.437	0.722	4.07e-08	8961.1	720.907	2	1439.8	0.012097	8.3901	Both
NFQGENLGTTTLELVETQDGIR	tr|Q0PBD4|Q0PBD4_CAMJE	4.337	0.74	4.07e-08	11553.4	1218.11	2	2434.2	0.022687	9.3124	Both
LADGSNAQASSLEQSAAAVEEINSSMQNVSGK	tr|Q0P8B2|Q0P8B2_CAMJE	3.887	0.826	4.08e-08	11136.1	1597.25	2	3192.48	0.055035	17.2281	Both
VLEGTQITVLSDEMYEK	tr|Q0PAC8|Q0PAC8_CAMJE	4.468	0.681	4.08e-08	10011	977.987	2	1953.96	0.016012	8.1862	Both
NTLANIALNNSGK	sp|Q9PI33|RL10_CAMJE	3.686	0.807	4.1e-08	6839.8	665.36	2	1328.7	0.005355	4.0241	Both
VLANYIVYR	tr|Q0PA47|Q0PA47_CAMJE	2.571	0.815	4.1e-08	4636	555.819	2	1109.62	0.002124	1.9107	Both
IEADAQAYSNKEIANSLNTPLLNLK	tr|Q0PBN7|Q0PBN7_CAMJE	4.268	0.707	4.1e-08	10412.8	1365.72	2	2729.42	0.061824	22.6342	Both
SMAIIEFKPDGTIITANENFLR	tr|Q0P9E4|Q0P9E4_CAMJE	3.449	0.809	4.11e-08	6370.9	1240.65	2	2479.28	0.026171	10.5473	Both
DPPAFEDQSTKSEIFETGIK	sp|Q0PC30|ATPB_CAMJE	3.428	0.804	4.12e-08	8683.4	1120.04	2	2238.07	0.027552	12.2995	Both
GSAMNPVDHPHGGGEGKK	sp|Q9PLX4|RL2_CAMJE	3.882	0.689	4.12e-08	1990.9	887.918	2	1773.82	0.007574	4.265	Both
FASSYYGPFR	tr|Q0P9Q7|Q0P9Q7_CAMJE	2.366	0.848	4.12e-08	7885.4	597.783	2	1193.55	0.005724	4.7877	Both
GIADGVESYFYNNR	tr|Q0P8Y7|Q0P8Y7_CAMJE	3.3	0.701	4.15e-08	10314.9	802.871	2	1603.73	0.015193	9.4617	Both
SYENDDSVLAVFNPLIVNVPNIISK	tr|Q0P8P8|Q0P8P8_CAMJE	3.725	0.829	4.16e-08	14672.4	1380.73	2	2759.44	0.045615	16.5185	Both
ANEEMQDIGAR	sp|Q9PHL0|HSLU_CAMJE	3.214	0.745	4.19e-08	5108	617.28	2	1232.55	0.0034	2.754	Both
INWKDIEPATFSTGSGALDKGK	tr|Q0PBM1|Q0PBM1_CAMJE	4.391	0.74	4.2e-08	5193.9	1168.1	2	2334.19	0.022968	9.8313	Both
TLAIVEQYYVDDQNISDLVDK	tr|Q0PB04|Q0PB04_CAMJE	4.147	0.719	4.21e-08	12138.6	1221.11	2	2440.2	0.044524	18.231	Both
HIVEGSVFDEIEKEIK	tr|Q0P8J4|Q0P8J4_CAMJE	3.647	0.718	4.22e-08	5603.1	936.491	2	1870.97	0.018556	9.9072	Both
ALADEGINIGMISTSEIK	tr|Q0PAT5|Q0PAT5_CAMJE	3.732	0.743	4.24e-08	10447.8	931.482	2	1860.95	0.012785	6.8627	Both
SQGIHPAIVLNPHTPIDSIK	tr|Q0PB62|Q0PB62_CAMJE	3.893	0.794	4.24e-08	7982.3	1069.09	2	2136.17	-0.003676	-1.7192	Both
SLGNFNLEGIPPAPR	sp|O69298|DNAK_CAMJE	2.867	0.736	4.25e-08	9523.4	791.423	2	1580.83	0.012112	7.652	Both
TVGYGQDNPR	tr|Q0P8D9|Q0P8D9_CAMJE	2.339	0.605	4.26e-08	3751.5	553.765	2	1105.52	0.002694	2.4324	Both
ITEGPFANFTAIVEEYDM[147.04]VR	sp|Q9PI36|NUSG_CAMJE	3.998	0.837	4.27e-08	14263.4	1159.55	2	2317.09	0.021218	9.1492	11168
IDMDGKTELYDGR	sp|Q46124|RPOB_CAMJE	3.347	0.79	4.28e-08	3919.6	756.854	2	1511.69	0.007179	4.7427	Both
DAIANILEIPSAK	tr|Q0P9N9|Q0P9N9_CAMJE	2.793	0.838	4.28e-08	10619.6	677.883	2	1353.75	0.010902	8.0412	Both
AYNEGNHIVVEITDDGK	tr|Q0PBM2|Q0PBM2_CAMJE	4.122	0.72	4.28e-08	4325.6	937.45	2	1872.89	0.016994	9.064	Both
KAMLEDIAILTGGEVISEELGR	sp|O69289|CH60_CAMJE	4.754	0.737	4.29e-08	13021.5	1172.62	2	2343.24	0.049924	21.2873	Both
DAFGMPLLR	tr|Q0PB95|Q0PB95_CAMJE	1.819	0.81	4.29e-08	5819.2	510.271	2	1018.53	0.004444	4.3546	Both
QLATSGGQGTMGYSLPAALGAK	tr|Q0PAU3|Q0PAU3_CAMJE	4.119	0.788	4.3e-08	9105.9	1040.03	2	2078.05	0.017437	8.3829	Both
EILGSHVSQAGSLVESNK	sp|Q9PI05|SYA_CAMJE	4.239	0.646	4.31e-08	6707.9	927.981	2	1853.95	0.016616	8.9528	Both
GFEAMTTVIEMLNLSK	sp|Q9PIB9|RISB_CAMJE	4.582	0.694	4.31e-08	14530.1	595.304	3	1782.89	0.014694	8.2277	Both
VM[147.04]VSELNMGQYLEEIER	tr|Q0PAY0|Q0PAY0_CAMJE	4.157	0.75	4.31e-08	11678.4	1028.49	2	2054.97	0.016806	8.1702	11168
VYEGIYGVNVSK	tr|Q0PBM1|Q0PBM1_CAMJE	2.866	0.69	4.31e-08	7283.5	664.348	2	1326.68	0.003524	2.6522	Both
LINSQEFDNLDC[160.03]NEAR	sp|Q9PNK3|SYL_CAMJE	3.922	0.836	4.33e-08	4666.5	969.437	2	1936.86	0.001069	0.5514	11168
DKKEIAQVATISANSDEK	sp|O69289|CH60_CAMJE	4.368	0.733	4.34e-08	5285.3	974.005	2	1946	0.019609	10.0662	Both
DGFVMGEGAGALVFEEYEEAK	tr|Q0PB68|Q0PB68_CAMJE	3.916	0.666	4.35e-08	7912.8	1124.51	2	2247	0.018189	8.0875	Both
LTIENESAVPPFAIADESVNEELR	sp|Q9PHM7|SYD_CAMJE	3.688	0.715	4.37e-08	6334.6	1322.16	2	2642.31	0.037924	14.3417	Both
LDAFFGGSSC[160.03]C[160.03]GGC[160.03]GC[160.03]H	sp|Q9PPE0|TPX_CAMJE	3.686	1	4.37e-08	4593.1	924.832	2	1847.65	0.010119	5.4707	11168
LQDAYFDVVYGR	tr|Q0PBN6|Q0PBN6_CAMJE	3.032	0.684	4.39e-08	5486.4	723.357	2	1444.7	0.009014	6.2307	Both
MMQYPGAQMSYVDK	tr|Q0PB96|Q0PB96_CAMJE	3.411	0.763	4.42e-08	7765.6	824.862	2	1647.71	0.009566	5.7985	Both
YDTMANQWLQYESILNK	sp|Q9PHW6|FLID_CAMJE	3.398	0.682	4.46e-08	6650.7	1059	2	2115.99	0.011455	5.4084	Both
DVSDQTNLLALNAAIEAAR	tr|Q0PB65|Q0PB65_CAMJE	4.284	0.684	4.46e-08	11555.1	993.019	2	1984.02	0.033968	17.1034	Both
GSLVLTNDEYPSR	tr|Q0PB00|Q0PB00_CAMJE	2.965	0.691	4.47e-08	6831.6	725.862	2	1449.71	0.009288	6.3979	Both
VIGLIGEMVTANTLQVMR	tr|Q0P9N4|Q0P9N4_CAMJE	3.33	0.84	4.5e-08	7919.1	973.034	2	1944.05	0.035949	18.4726	Both
ANLAILSDIER	tr|Q0P8L8|Q0P8L8_CAMJE	3.043	0.759	4.51e-08	9618.4	607.841	2	1213.67	0.011695	9.6201	Both
C[160.03]SFDDSALYR	sp|Q9PHY1|SUCC_CAMJE	2.634	0.822	4.52e-08	4378	617.264	2	1232.51	0.006037	4.8901	11168
LIGVLIMEDESGM[147.04]DEK	sp|Q9PHM9|IPYR_CAMJE	3.543	0.762	4.55e-08	5787.4	897.929	2	1793.84	0.01455	8.102	11168
AM[147.04]GYSEDDTLFDVLFANK	sp|Q9PPD9|NAPA_CAMJE	3.888	0.816	4.59e-08	13240.4	1026.47	2	2050.92	0.021446	10.4465	11168
EFLGMESENIFTKPEQPK	tr|Q0PA55|Q0PA55_CAMJE	4.169	0.714	4.59e-08	9753.3	1062.52	2	2123.02	0.026109	12.2864	Both
AKDAILVNVYQEK	sp|Q0PAS1|CBF2_CAMJE	3.81	0.737	4.62e-08	4206.8	745.914	2	1489.81	0.006629	4.4435	Both
QLAQIQAELAQIR	tr|Q0P986|Q0P986_CAMJE	3.073	0.7	4.64e-08	9854.8	741.425	2	1480.84	0.010063	6.7863	Both
EYDKANYNQVVIDAQNAINR	tr|Q46092|Q46092_CAMJE	3.672	0.776	4.65e-08	5202.2	1169.57	2	2337.13	0.018736	8.0097	Both
MMLISGEDAINYPILSNGGK	sp|Q9PPB4|DAPA_CAMJE	4.014	0.744	4.69e-08	11119.8	1062.03	2	2122.04	0.018528	8.7229	Both
VDSHIYKDYTVPPYYDSMLAK	tr|Q0P9L5|Q0P9L5_CAMJE	3.58	0.863	4.71e-08	9158.7	1253.1	2	2504.19	0.03309	13.2032	Both
LQYDNAQASEQSYK	tr|Q0PBE5|Q0PBE5_CAMJE	3.778	0.736	4.73e-08	3253.2	822.879	2	1643.74	0.006395	3.8857	Both
DLLPIVEGSNVQTK	sp|Q9PHL0|HSLU_CAMJE	3.298	0.647	4.75e-08	8908.3	756.917	2	1511.82	0.015289	10.0995	Both
GYTDNSDSIIR	tr|Q0PBH3|Q0PBH3_CAMJE	2.671	0.785	4.75e-08	3619.2	620.794	2	1239.57	0.004487	3.6139	Both
FNASDFFNEIAK	tr|Q0PBM1|Q0PBM1_CAMJE	2.65	0.664	4.78e-08	6583.4	701.836	2	1401.66	0.007757	5.5262	Both
FNSFITNEEALILQNLK	tr|Q0P855|Q0P855_CAMJE	3.893	0.677	4.82e-08	7472.9	997.533	2	1993.05	0.003858	1.9338	Both
TIFELIVEGK	tr|Q0PA00|Q0PA00_CAMJE	3.102	0.586	4.83e-08	11195.5	574.832	2	1147.65	0.009253	8.0484	Both
VISNYIEANASAR	sp|O87667|GYRB_CAMJE	3.529	0.66	4.84e-08	6658.4	704.365	2	1406.72	0.01453	10.3143	Both
NC[160.03]PNGEVLGAISGAK	sp|Q0PAS0|ALF_CAMJE	3.353	0.756	4.86e-08	7377.5	743.87	2	1485.72	0.011678	7.8495	11168
FSQTLTSAPAQDSR	tr|Q0PBB4|Q0PBB4_CAMJE	3.101	0.672	4.94e-08	5515.9	754.871	2	1507.73	0.00616	4.0802	Both
NSLIGGSIWDEYSQK	tr|Q0PBR5|Q0PBR5_CAMJE	3.333	0.68	4.94e-08	5832.4	848.913	2	1695.81	0.012304	7.2469	Both
INNEGGADNSAIQPVM[147.04]NGK	tr|Q0P822|Q0P822_CAMJE	3.521	0.802	4.96e-08	4839.4	972.958	2	1943.9	0.013923	7.155	11168
FNEILTPYITDTTR	sp|Q9PMG4|PURA_CAMJE	2.742	0.664	4.97e-08	9719.7	842.433	2	1682.85	0.014905	8.8464	Both
FKDIPIVFNSSLSNEFMNEK	tr|Q0PBM1|Q0PBM1_CAMJE	4.224	0.713	5.02e-08	11130.5	1180.09	2	2358.16	0.014859	6.2957	Both
GLSVGDIVAAAESGLDIKPGNAMK	sp|Q9PLX4|RL2_CAMJE	3.925	0.811	5.05e-08	7283.2	1157.11	2	2312.2	0.004456	1.9255	Both
NQNASKEEIESK	sp|O69298|DNAK_CAMJE	3.417	0.731	5.06e-08	1914.7	688.836	2	1375.66	0.006845	4.9685	Both
SSAYDHGGLGGNLGINGAK	tr|Q0P814|Q0P814_CAMJE	3.995	0.767	5.06e-08	3879	894.437	2	1786.86	0.014173	7.9229	Both
LGESC[160.03]PDC[160.03]GGELAIR	sp|Q9PLZ2|TOP1_CAMJE	3.578	0.72	5.09e-08	6850.8	817.369	2	1632.72	0.011701	7.1577	11168
IAVNFGVPLIIWGESPQIEYGGPASSK	tr|Q0P8U1|Q0P8U1_CAMJE	3.389	0.853	5.1e-08	7547.4	1415.24	2	2828.47	0.034694	12.2572	Both
SILLIGSGPIVIGQAC[160.03]EFDYSGTQAAK	sp|Q9PIL7|CARB_CAMJE	3.702	0.819	5.11e-08	12018.2	1398.22	2	2794.42	0.020378	7.2871	11168
VEAIEYDPYR	sp|Q9PLX4|RL2_CAMJE	2.777	0.704	5.11e-08	7220.4	627.804	2	1253.59	0.004196	3.3418	Both
APFMNLAFSEAEMNLMR	tr|Q0P943|Q0P943_CAMJE	3.524	0.797	5.11e-08	7110	986.46	2	1970.91	0.005883	2.9819	Both
YTSNPYATGADK	tr|Q0P8Z0|Q0P8Z0_CAMJE	2.404	0.64	5.12e-08	2796.5	644.296	2	1286.58	0.00286	2.2195	Both
TFTGSLMSEGSDTLVPVENIR	tr|Q0P8A0|Q0P8A0_CAMJE	3.682	0.749	5.15e-08	10789.9	1127.06	2	2252.1	0.03202	14.2051	Both
SWLNDWLELEEISSDK	sp|Q9PP35|SYFB_CAMJE	3.596	0.814	5.16e-08	13752.7	982.468	2	1962.92	0.017449	8.8802	Both
TDAIIFTGGIGENDSLVR	sp|Q9PPL8|ACKA_CAMJE	3.97	0.708	5.18e-08	5863.9	939.484	2	1876.95	0.024489	13.0332	Both
NAEESPNISFENNK	tr|Q0P9U9|Q0P9U9_CAMJE	3.626	0.75	5.18e-08	6191.9	796.863	2	1591.71	0.005835	3.6612	Both
YLAKPDVNDEIYKEAAK	tr|Q0P8B5|Q0P8B5_CAMJE	3.592	0.659	5.19e-08	4013.3	984.01	2	1966	0.010875	5.5259	Both
MIVANATGC[160.03]SSIYGGSAPSTPYRK	tr|Q0P8E1|Q0P8E1_CAMJE	3.691	0.813	5.2e-08	4187.5	1244.6	2	2487.19	0.016824	6.7588	11168
IMLYLSNTGANAFSR	tr|Q0P9F5|Q0P9F5_CAMJE	3.925	0.643	5.23e-08	9613.6	829.422	2	1656.83	0.016024	9.6597	Both
KELSSANETEINLPFITADASGPK	sp|O69298|DNAK_CAMJE	4.338	0.756	5.24e-08	5737.6	1266.64	2	2531.28	0.031701	12.5138	Both
TYTDLPQATLNK	sp|Q9PHM9|IPYR_CAMJE	3.019	0.759	5.25e-08	6757.9	682.856	2	1363.7	0.005263	3.8537	Both
NSNIVQALIDAASDGK	sp|Q9PMU0|PPK_CAMJE	3.605	0.7	5.27e-08	7066.5	808.418	2	1614.82	0.014709	9.0974	Both
FVPAQEIPNGWM[147.04]GLDIGPASVR	sp|Q9PMQ5|PGK_CAMJE	3.371	0.819	5.33e-08	11481.5	1185.6	2	2369.18	0.001624	0.6849	11168
NVLAIASGISDGLK	sp|Q9PN99|GPDA_CAMJE	3.515	0.721	5.33e-08	10267.7	679.388	2	1356.76	0.004124	3.0351	Both
FAGGKPVFIEGLEENGFK	tr|Q0PAC8|Q0PAC8_CAMJE	3.723	0.646	5.33e-08	9673.6	970.002	2	1937.99	0.022114	11.3989	Both
IEIIPGGGSVLYGSGTR	tr|Q0P814|Q0P814_CAMJE	3.217	0.742	5.34e-08	9480.5	838.454	2	1674.89	0.022476	13.4032	Both
GGYFPVQPIDSLVDIR	tr|Q0PAI0|Q0PAI0_CAMJE	2.714	0.721	5.35e-08	6686.4	888.47	2	1774.93	0.019984	11.2463	Both
QMQYKDAMENYGSDKPDLR	sp|Q9PHM7|SYD_CAMJE	3.202	0.876	5.36e-08	6760.6	1145.02	2	2288.02	0.024406	10.6575	Both
ASLENENKVNLVEANFTTLQPGESTR	tr|Q0PAA7|Q0PAA7_CAMJE	3.755	0.707	5.37e-08	5181	1431.22	2	2860.42	0.042663	14.9044	Both
GVLFTADSLAIESGK	sp|Q9PLX2|RL4_CAMJE	3.939	0.757	5.39e-08	9909.2	754.404	2	1506.79	0.019084	12.6484	Both
LYDTYGFPLDLTADMLR	sp|Q9PI05|SYA_CAMJE	3.695	0.806	5.4e-08	13778.1	1002.49	2	2002.97	0.022236	11.0904	Both
DLGYLTQNEPFDR	sp|Q9PNK3|SYL_CAMJE	3.074	0.677	5.4e-08	9327.6	784.373	2	1566.73	0.010371	6.611	Both
EIITDNIWAYQR	tr|Q0P8J6|Q0P8J6_CAMJE	3.277	0.668	5.41e-08	9605.5	761.388	2	1520.76	0.015604	10.2471	Both
TFEEAREEVLPMYLSEQAR	tr|Q0PAI5|Q0PAI5_CAMJE	3.981	0.756	5.45e-08	5571.3	1149.56	2	2297.1	0.017948	7.8065	Both
GLSSLISDMDTVYSK	sp|Q9PJ25|PARB_CAMJE	3.644	0.707	5.46e-08	11388.1	808.398	2	1614.78	0.020241	12.5192	Both
NNYLSLDPTYKDAFGMPLLR	tr|Q0PB95|Q0PB95_CAMJE	3.33	0.808	5.46e-08	11745.5	1164.59	2	2327.16	0.052428	22.5092	Both
LTDLTSGLVYWEDEQTIDK	tr|Q0PC46|Q0PC46_CAMJE	3.49	0.771	5.47e-08	6533	1113.54	2	2225.07	0.03457	15.5225	Both
ETAESAFLTTLEKAEDIELTSSEIAK	tr|Q0PBQ1|Q0PBQ1_CAMJE	4.196	0.709	5.48e-08	13594.5	1413.71	2	2825.41	0.038424	13.5898	Both
GFEGGQQPLQR	tr|Q0P7U2|Q0P7U2_CAMJE	2.939	0.805	5.49e-08	5091.1	608.807	2	1215.6	0.003377	2.7735	Both
IINEPTSAALAYGLDKK	sp|O69298|DNAK_CAMJE	3.608	0.713	5.51e-08	7961.8	902.496	2	1802.98	0.020685	11.4599	Both
TIIDNLNEFGYQTDSSENFK	tr|Q0PBF4|Q0PBF4_CAMJE	3.837	0.83	5.51e-08	10504.6	1168.04	2	2334.07	0.000224	0.0959	Both
GYFEATNLEELSNLR	tr|Q0P9L9|Q0P9L9_CAMJE	3.692	0.63	5.52e-08	6106.3	878.431	2	1754.85	0.006698	3.8125	Both
FVMLYADEEKDNK	tr|Q0P8B2|Q0P8B2_CAMJE	3.412	0.599	5.54e-08	4138.7	801.379	2	1600.74	0.004917	3.0678	Both
EGAFWLIENEGNGR	tr|Q0PC61|Q0PC61_CAMJE	3.346	0.791	5.54e-08	10233.9	796.379	2	1590.74	0.0115	7.2202	Both
AGGKHNDLDNVGYTAR	sp|Q9PI05|SYA_CAMJE	3.195	0.647	5.55e-08	2883	844.411	2	1686.81	0.012862	7.616	Both
LLSDEGSFIEYDANLEAIDPLK	tr|Q0PC10|Q0PC10_CAMJE	4.538	0.701	5.55e-08	7052.2	1226.61	2	2451.21	0.01947	7.9365	Both
HGIELDTC[160.03]NVGDKYVLEK	sp|Q9PIE2|GLMM_CAMJE	3.866	0.65	5.56e-08	7362.6	1045.51	2	2089.01	0.013392	6.4045	11168
M[147.04]TVELSSPYILLFDKK	sp|O69289|CH60_CAMJE	3.548	0.546	5.58e-08	6088.8	950.51	2	1899.01	0.021482	11.3002	11168
GLPFLDLIQEGNIGLMK	tr|Q0P9Q1|Q0P9Q1_CAMJE	3.76	0.671	5.59e-08	14254.8	929.511	2	1857.01	0.025176	13.5426	Both
DAAIADVLSQMDAEDASK	tr|Q0P8C1|Q0P8C1_CAMJE	3.542	0.799	5.63e-08	6288.9	925.428	2	1848.84	-0.006189	-3.3439	Both
ELLSEFQKDDETK	tr|Q0PAY2|Q0PAY2_CAMJE	3.406	0.672	5.63e-08	6881.8	791.386	2	1580.76	0.015289	9.6596	Both
DFSLDLPLNSNPK	tr|Q0P937|Q0P937_CAMJE	3.219	0.82	5.64e-08	10390.7	730.375	2	1458.74	0.016381	11.2141	Both
GGLVDEETYYSVGGGFVLTAAELEK	tr|Q0P804|Q0P804_CAMJE	3.565	0.692	5.65e-08	15102.9	1302.64	2	2603.26	0.024835	9.5326	Both
FVLTSAVAAGGALDSMSEDVR	tr|Q0PC46|Q0PC46_CAMJE	4.242	0.81	5.67e-08	6181	1048.52	2	2095.03	0.00509	2.4272	Both
TMKEYIQPADIVVLTSYMFNNAK	tr|Q0PB95|Q0PB95_CAMJE	3.632	0.534	5.69e-08	7586.7	1338.67	2	2675.33	0.01749	6.5326	Both
KLIESGQINQVSIGQTTIK	tr|Q0P9D8|Q0P9D8_CAMJE	4.717	0.742	5.71e-08	7598.5	1029.08	2	2056.15	0.015729	7.6422	Both
AYDEQTLLDGALSLEQMIK	sp|Q9PNN2|GATA_CAMJE	4.459	0.705	5.73e-08	14206.1	1069.54	2	2137.06	0.026419	12.3507	Both
YGNKLGNDYTLQDWGVTYK	tr|Q0PB95|Q0PB95_CAMJE	3.624	0.648	5.73e-08	9420.9	1118.04	2	2234.06	0.030887	13.813	Both
VQNLEMNSHFTEPPSR	sp|Q9PLZ2|TOP1_CAMJE	3.549	0.842	5.75e-08	3903.8	943.447	2	1884.88	0.007991	4.235	Both
YYTYQDSINDQYLVGNGR	tr|Q0P814|Q0P814_CAMJE	3.83	0.797	5.75e-08	8797.1	1085	2	2167.98	0.016142	7.4387	Both
AMVLDANPSVLEPHIKK	tr|Q0P8B5|Q0P8B5_CAMJE	3.816	0.713	5.77e-08	4483.4	931.514	2	1861.01	0.010165	5.4562	Both
DNATQNELSVIGNEFC[160.03]PGMK	tr|Q0PC19|Q0PC19_CAMJE	3.217	0.806	5.79e-08	11076	1112.5	2	2222.99	0.029177	13.1132	11168
EVQGMNAELAMASLK	sp|Q9PLX6|RL22_CAMJE	3.158	0.745	5.82e-08	5415	796.394	2	1590.77	0.014146	8.8813	Both
GELTIENSPVDAQK	sp|Q9PN98|GATB_CAMJE	3.49	0.742	5.84e-08	3940.7	750.881	2	1499.75	0.006057	4.0333	Both
TLHENVGPYGNNK	tr|Q0PBD8|Q0PBD8_CAMJE	3.125	0.716	5.84e-08	4345.1	721.855	2	1441.69	0.006122	4.2405	Both
TFAVMIGEDIQR	tr|Q0PC50|Q0PC50_CAMJE	3.257	0.706	5.84e-08	9282	690.353	2	1378.69	0.010354	7.4991	Both
VATRIEEIALSDDYFVQR	tr|Q0P7U8|Q0P7U8_CAMJE	3.595	0.717	5.85e-08	10161	1063.05	2	2124.09	0.043146	20.2935	Both
LQDTSLENEFDLANENDLLEWSR	tr|Q0P9Q1|Q0P9Q1_CAMJE	3.979	0.714	5.87e-08	12679.9	1376.14	2	2750.27	0.038148	13.8605	Both
EGQILIDEQELNANNTK	tr|Q6TG26|Q6TG26_CAMJE	3.792	0.748	5.88e-08	7880.7	964.982	2	1927.95	0.017925	9.2877	Both
LGYPNIFMQDLNSNSAEQVVFHGR	sp|Q9PJ14|TOLB_CAMJE	3.369	0.755	5.89e-08	11713.4	1368.66	2	2735.31	0.040499	14.7951	Both
DVLNEDYQALR	tr|Q0PC47|Q0PC47_CAMJE	3.074	0.782	5.89e-08	8166.5	668.331	2	1334.65	-0.001176	-0.8798	Both
AVIVC[160.03]TGSAPK	tr|Q0PBZ1|Q0PBZ1_CAMJE	2.471	0.775	5.9e-08	3085.2	551.8	2	1101.59	0.004472	4.0522	11168
VGDTIEIVGIKDTQTTTVTGVEMFR	sp|O69303|EFTU_CAMJE	3.882	0.748	5.92e-08	10659.8	1355.7	2	2709.39	0.04026	14.8484	Both
IGVGPSSSHTLGPMLAGNLFC[160.03]K	tr|Q0P804|Q0P804_CAMJE	4.388	0.73	5.93e-08	10153.4	1122.07	2	2242.12	0.019583	8.7263	11168
SVKNPYWDLETDEGNELFNK	tr|Q0P8J5|Q0P8J5_CAMJE	4.028	0.786	5.93e-08	5726.4	1199.56	2	2397.11	0.03025	12.6088	Both
YMTPVFLLMDETVGHMNGK	tr|Q0PAY0|Q0PAY0_CAMJE	3.619	0.698	5.95e-08	13342.4	1092.02	2	2182.03	0.040867	18.7116	Both
VNVPTIFVSGGPMASGVTK	sp|Q9PJ98|ILVD_CAMJE	3.8	0.709	5.96e-08	10211.9	930.998	2	1859.98	0.016741	8.9909	Both
IVDISDNANATKDEVALHINK	tr|Q0P9L9|Q0P9L9_CAMJE	3.762	0.718	5.96e-08	7614.9	1140.6	2	2279.18	0.006989	3.0638	Both
HDKVSPDLLLTNLDEK	sp|Q9PLV2|META_CAMJE	4.182	0.667	5.97e-08	4759.8	918.989	2	1835.96	0.015688	8.5355	Both
VAYKELVNEITEMPDIAK	sp|Q9PPE0|TPX_CAMJE	4.038	0.604	5.99e-08	11013.9	1032.04	2	2062.07	0.034814	16.8666	Both
VLESDDFLAFHDIAPK	tr|Q0PA00|Q0PA00_CAMJE	3.644	0.594	5.99e-08	10002.8	908.959	2	1815.9	0.02314	12.7288	Both
INTFYPFVEVSFELSK	tr|Q0PAG4|Q0PAG4_CAMJE	3.021	0.713	6.02e-08	13439.4	960.493	2	1918.97	0.024199	12.5972	Both
TLLNSIRDNGNDTAIGMDIEPIC[160.03]AR	tr|Q0PBM2|Q0PBM2_CAMJE	3.18	0.701	6.03e-08	5703.9	1380.18	2	2758.34	0.029948	10.8493	11168
IKLDLQGDEAIGAAIVER	sp|O69289|CH60_CAMJE	3.402	0.58	6.04e-08	8460.5	956.031	2	1910.05	0.028089	14.6904	Both
NLASHEIHPDLVLSSPAVR	tr|Q0P9Q0|Q0P9Q0_CAMJE	4.1	0.739	6.04e-08	7675.8	1028.05	2	2054.09	-0.005476	-2.6633	Both
TEESNTEEDALMLEDVK	tr|Q0PAH9|Q0PAH9_CAMJE	3.739	0.55	6.05e-08	5205.4	976.936	2	1951.86	0.028624	14.6499	Both
IIVSDVEM[147.04]PQM[147.04]DGFHFAAR	tr|Q0PBM1|Q0PBM1_CAMJE	3.615	0.831	6.06e-08	8814.9	1098.02	2	2194.02	-0.006177	-2.8128	11168
MDGYTLAGEIR	tr|Q0PBM2|Q0PBM2_CAMJE	3.168	0.801	6.06e-08	8002.4	613.298	2	1224.58	0.007529	6.1381	Both
GSSSFLNFDVLTK	tr|Q0PBM2|Q0PBM2_CAMJE	3.326	0.636	6.08e-08	10995.4	707.864	2	1413.71	0.015564	10.9936	Both
EIVMVGGSTR	sp|O69298|DNAK_CAMJE	2.66	0.793	6.09e-08	5334.7	524.776	2	1047.54	0.003154	3.0051	Both
FYQSSYDQDEK	tr|Q0P9N9|Q0P9N9_CAMJE	2.832	0.987	6.09e-08	3151.9	705.296	2	1408.58	0.004169	2.9555	Both
FGAVVNIASIVGEM[147.04]GNAGQVNYSASK	tr|Q0PB75|Q0PB75_CAMJE	4.086	0.78	6.09e-08	6854.2	1300.14	2	2598.27	0.015067	5.7944	11168
IEVNDQELIQAIYFEAYR	sp|Q46108|TIG_CAMJE	3.869	0.711	6.1e-08	7308.6	1107.56	2	2213.1	0.02516	11.3583	Both
TC[160.03]GVSGEPNPLAEK	tr|Q0PB95|Q0PB95_CAMJE	3.219	0.767	6.1e-08	3598.6	729.848	2	1457.68	0.006793	4.6537	11168
NLNLDALDEYFAQSR	sp|Q9PN94|METE_CAMJE	3.723	0.52	6.11e-08	6606.8	884.929	2	1767.84	0.017501	9.8884	Both
KIGVQLGTLQENTAK	sp|Q46125|HISJ_CAMJE	3.532	0.666	6.12e-08	6468.6	800.457	2	1598.9	0.013081	8.171	Both
KVNSPVIIQFSNGGAK	sp|Q0PAS0|ALF_CAMJE	3.569	0.801	6.15e-08	4122.8	829.965	2	1657.92	0.003795	2.2862	Both
TNTIMQSAFFK	tr|Q0P8E1|Q0P8E1_CAMJE	3.139	0.589	6.15e-08	8961.5	644.324	2	1286.63	0.008896	6.9034	Both
NLSEDQILGIDFALLPLSLQK	tr|Q0PAL5|Q0PAL5_CAMJE	3.582	0.682	6.15e-08	14628.6	1164.15	2	2326.28	0.054192	23.2754	Both
TSSNC[160.03]SLFEISAAANSIQEIVDENAK	tr|Q0PAI3|Q0PAI3_CAMJE	3.519	0.734	6.16e-08	7519.9	1399.66	2	2797.31	0.032072	11.4571	11168
FTGTALILDDSMTAR	tr|Q0PBM1|Q0PBM1_CAMJE	3.395	0.657	6.17e-08	9592.3	806.406	2	1610.8	0.012731	7.8937	Both
TFHSGGTASTDLQDR	sp|Q9PI30|RPOC_CAMJE	3.049	0.725	6.18e-08	2882.2	796.869	2	1591.72	0.008673	5.4419	Both
LISQSGIPVVAHLGLTPQAVNMLGGYR	sp|Q9PIK1|PANB_CAMJE	3.957	0.733	6.18e-08	11731.2	1396.27	2	2790.52	0.04166	14.9183	Both
NLKVDEEKFELFMNEQK	sp|Q9PI05|SYA_CAMJE	4.246	0.654	6.2e-08	9621.9	1071.03	2	2140.05	0.015234	7.1118	Both
GGVSLKPGDGVIHSWLNR	tr|Q0PA55|Q0PA55_CAMJE	2.917	0.718	6.2e-08	5108.4	946.51	2	1891.01	0.013691	7.2324	Both
GQGVVISDKHIEVIVSQMLR	sp|Q9PI30|RPOC_CAMJE	4.313	0.805	6.22e-08	11049.8	1104.61	2	2207.21	0.039495	17.8773	Both
SINDELNVVEGM[147.04]QFDR	sp|O69289|CH60_CAMJE	4.023	0.824	6.23e-08	9624.3	627.96	3	1880.86	0.011799	6.2631	11168
IFMNNVLDYDGYR	tr|Q0P9N9|Q0P9N9_CAMJE	3.178	0.74	6.23e-08	10352.4	810.38	2	1618.74	0.014471	8.9285	Both
NLTQLTNYSGIDVNGNFIGSDDSK	sp|Q9PJ14|TOLB_CAMJE	3.7	0.736	6.28e-08	5931.6	1286.61	2	2571.21	0.032139	12.4898	Both
GGQTHLGKPVFDTVADAVK	tr|Q0PAY2|Q0PAY2_CAMJE	3.091	0.788	6.3e-08	7809.2	970.515	2	1939.02	0.017463	8.9968	Both
GMGSLGAM[147.04]QK	tr|Q0P9J4|Q0P9J4_CAMJE	2.64	0.622	6.32e-08	2577.3	498.236	2	994.457	0.002777	2.7868	11168
LIGVLIMEDESGMDEK	sp|Q9PHM9|IPYR_CAMJE	3.615	0.789	6.33e-08	6044.4	889.931	2	1777.85	0.008107	4.5548	Both
LGISDVFNISDIDAAK	tr|Q0P8M7|Q0P8M7_CAMJE	3.996	0.592	6.33e-08	12002.5	839.438	2	1676.86	0.00931	5.5454	Both
NSAEIETVVPM[147.04]GTR	sp|Q9ZAH3|RS6_CAMJE	3.163	0.825	6.35e-08	6587.2	760.375	2	1518.73	0.014417	9.4802	11168
FFMEKEIYEQSR	sp|Q9PMT4|GLMS_CAMJE	3.276	0.695	6.36e-08	8114.2	803.882	2	1605.75	0.012213	7.5963	Both
LLVVDDSSTMR	sp|P0C635|CHEY_CAMJE	2.898	0.776	6.38e-08	4199.3	618.319	2	1234.62	0.004569	3.6947	Both
TLVAIMENYQDKEGK	sp|Q9PIB3|SYS_CAMJE	3.429	0.656	6.41e-08	8545	869.938	2	1737.86	0.020231	11.6278	Both
LDSLVALNYPIKNDDGVNMFK	tr|Q0PBA4|Q0PBA4_CAMJE	3.878	0.72	6.47e-08	6073.6	1183.61	2	2365.2	0.037112	15.6775	Both
TADQAGDGTTTATVLAHAIFK	sp|O69289|CH60_CAMJE	4.119	0.795	6.48e-08	10168.6	1045.03	2	2088.05	0.035112	16.7995	Both
AIVPLPEKYHGLTDIEQR	sp|P41258|SYK_CAMJE	3.106	0.776	6.51e-08	4735.8	1040.07	2	2078.12	0.005898	2.8354	Both
DGFTVGIIDDVTHTSLSTGEK	tr|Q0P8E1|Q0P8E1_CAMJE	3.822	0.693	6.51e-08	11262.7	1096.54	2	2191.06	0.030887	14.0839	Both
RMGHAGAIVGSADESAAAKK	tr|Q0PAY2|Q0PAY2_CAMJE	3.876	0.676	6.51e-08	3755.9	963.994	2	1925.97	0.010957	5.6831	Both
INSNGEPLDYSDILFSIAIANWNK	tr|Q0PCB7|Q0PCB7_CAMJE	3.698	0.799	6.52e-08	15038.3	1347.67	2	2693.33	0.031118	11.5451	Both
NNSAVSTYKDFLVYSSR	sp|Q9PJ14|TOLB_CAMJE	3.114	0.822	6.56e-08	5172.8	975.981	2	1949.95	0.028701	14.7037	Both
LLQSSVEMGASEDNLGEAEFK	sp|Q0P9V7|SECA_CAMJE	3.976	0.845	6.61e-08	5244.7	1127.53	2	2253.05	-0.002106	-0.9339	Both
AQNVNNILLIQSDAR	sp|Q9PN20|TRMB_CAMJE	3.565	0.792	6.62e-08	8525.2	834.955	2	1667.9	0.013019	7.7962	Both
TKVFEEVHFGAQEK	sp|Q9PIH3|SERC_CAMJE	3.841	0.745	6.63e-08	3742.4	824.92	2	1647.83	0.002597	1.5741	Both
QHASEFVDIQREEFK	sp|P41257|SYI_CAMJE	3.117	0.824	6.66e-08	4027.8	931.955	2	1861.9	0.004563	2.4481	Both
ANAIYEGEYLLGTSIARPLIAK	sp|Q9PHK7|ASSY_CAMJE	4.018	0.762	6.68e-08	11996.1	1182.15	2	2362.29	0.055824	23.6112	Both
ENYSSSEFQENAM[147.04]DVLYK	tr|Q0PBP9|Q0PBP9_CAMJE	4.093	0.838	6.69e-08	8975.1	1085.47	2	2168.92	0.003833	1.7656	11168
ISGAMGNFAHAPLEFEEEVC[160.03]K	tr|Q0PCA2|Q0PCA2_CAMJE	3.533	0.824	6.69e-08	5653.8	1168.54	2	2335.06	0.013235	5.6631	11168
AEIEGDMGDQHVGLQAR	sp|Q0P7V6|RECA_CAMJE	3.61	0.855	6.7e-08	6315.3	913.428	2	1824.84	0.009845	5.389	Both
DGALTVVSPIEGTPADK	tr|Q0PB04|Q0PB04_CAMJE	3.565	0.728	6.72e-08	8351	835.436	2	1668.86	0.015753	9.428	Both
ALIGFC[160.03]GSPWTIATYMIEGSGSK	sp|Q9PN54|DCUP_CAMJE	3.564	0.639	6.73e-08	14505.2	1223.59	2	2445.17	0.017504	7.1527	11168
IMIIQGPNVNMLGVR	sp|Q9PJ53|AROQ_CAMJE	3.201	0.694	6.76e-08	10470	827.96	2	1653.91	0.017856	10.7831	Both
DTNTQPSIQTQNQDLSWQEELAK	tr|Q0PA06|Q0PA06_CAMJE	3.626	0.777	6.79e-08	9108.1	1337.63	2	2673.25	0.023663	8.8451	Both
GLENINAAFK	sp|Q9PII8|RL25_CAMJE	2.599	0.639	6.84e-08	4476.2	538.79	2	1075.57	0.004062	3.7696	Both
MM[147.04]LISGEDAINYPILSNGGK	sp|Q9PPB4|DAPA_CAMJE	3.723	0.673	6.89e-08	10621.2	1070.03	2	2138.04	0.007515	3.5116	11168
THGM[147.04]NISIVTTAQNDK	sp|Q9PLY3|RL5_CAMJE	3.735	0.777	6.9e-08	3152.1	873.428	2	1744.84	0.005596	3.2035	11168
NQFDIDSSDLSR	tr|Q0PCC3|Q0PCC3_CAMJE	2.954	0.77	6.9e-08	4406	698.821	2	1395.63	0.00604	4.3216	Both
GNLGPFANAYYGHPTYR	tr|Q0P8Z0|Q0P8Z0_CAMJE	3.51	0.757	6.92e-08	8074.4	949.453	2	1896.89	0.013913	7.3269	Both
NVVAPVTMNNDEAVDFASEVAK	sp|P45493|HIPO_CAMJE	3.387	0.811	6.93e-08	10193.4	1160.56	2	2319.11	0.021237	9.1495	Both
LSLEYVSSEIGKPK	sp|Q46124|RPOB_CAMJE	3.162	0.676	6.97e-08	8492.2	775.427	2	1548.84	0.012101	7.8028	Both
GYASFDYEPIEFR	sp|Q9PNR1|LEPA_CAMJE	3.27	0.805	6.97e-08	5803.5	797.365	2	1592.71	0.008394	5.2636	Both
SYNSVILEDGDTINVPSK	tr|Q0P8H0|Q0P8H0_CAMJE	3.247	0.652	7.02e-08	5025.5	975.986	2	1949.96	0.013307	6.8172	Both
TQRAEDENDTGTTQFYTTSK	tr|Q0P7Q2|Q0P7Q2_CAMJE	3.617	0.844	7.05e-08	3337.4	1147.01	2	2292.01	0.011224	4.8927	Both
ADDANLDKVYIETNK	tr|Q0PC06|Q0PC06_CAMJE	3.911	0.702	7.06e-08	6489.1	854.923	2	1707.83	0.014031	8.206	Both
VASGEAGGITQHVGAYMVEK	sp|Q9PIZ1|IF2_CAMJE	4.268	0.767	7.07e-08	7385.2	1002.5	2	2002.98	0.006125	3.0549	Both
SQIPQEDEDVVLDFSNTR	sp|O52908|FLHF_CAMJE	3.564	0.777	7.08e-08	5619	1046.5	2	2090.98	-0.011661	-5.5715	Both
GLGEMNPEQLWETTMDPSVR	sp|O87667|GYRB_CAMJE	3.386	0.85	7.1e-08	6894.7	1145.53	2	2289.04	0.002053	0.8961	Both
SQGLIDDVIDEPTNGAHR	sp|Q9PI62|ACCA_CAMJE	4.035	0.754	7.11e-08	4911.3	968.972	2	1935.93	0.013489	6.9605	Both
MGGEPAIAEPVLLGVTR	sp|Q9PI30|RPOC_CAMJE	3.433	0.833	7.12e-08	10029.5	855.466	2	1708.92	0.014733	8.6111	Both
GELSFEPENIDSFVIMR	sp|Q9PP78|SYE1_CAMJE	3.203	0.709	7.12e-08	6729.8	991.98	2	1981.95	0.009406	4.741	Both
SVLLASKEEDIELIK	tr|Q0P8Y6|Q0P8Y6_CAMJE	4.111	0.571	7.14e-08	8738.4	843.98	2	1685.95	0.019938	11.8119	Both
FAWVQVNNPWQNTANANHWIAAAR	sp|Q9PPD9|NAPA_CAMJE	3.483	0.846	7.15e-08	6142.1	1390.18	2	2778.35	0.033847	12.1736	Both
GIIDVEDLPLNVSR	sp|Q9PHZ3|HTPG_CAMJE	3.266	0.783	7.16e-08	10718.2	770.423	2	1538.83	0.011103	7.2058	Both
TGSNEMELVDFR	tr|Q0PBM1|Q0PBM1_CAMJE	2.88	0.771	7.17e-08	8689.2	699.322	2	1396.63	0.011885	8.4975	Both
LNEKFPNVESFSEALELNNQAK	tr|Q0PAH9|Q0PAH9_CAMJE	4.238	0.713	7.18e-08	5938.2	1261.13	2	2520.25	0.028304	11.2217	Both
TYPYDHVELKPIEVK	tr|Q0P7U8|Q0P7U8_CAMJE	3.411	0.663	7.19e-08	4560.6	915.985	2	1829.96	0.016794	9.1672	Both
C[160.03]TMC[160.03]AGGPEATNSEKER	tr|Q0P8A8|Q0P8A8_CAMJE	3.416	0.846	7.19e-08	3892.6	949.395	2	1896.78	0.020791	10.9496	11168
DIVVPAGVTMIDADR	sp|Q9PII8|RL25_CAMJE	2.996	0.783	7.2e-08	5679.7	786.409	2	1570.8	0.017396	11.0604	Both
FIQENEGEIISFEGGER	tr|Q0P9S2|Q0P9S2_CAMJE	4.284	0.795	7.2e-08	9317.1	977.463	2	1952.91	0.017549	8.9768	Both
VGVKPTNEEGKYSPNTPK	tr|Q0PAS5|Q0PAS5_CAMJE	3.29	0.808	7.21e-08	4182.8	973.005	2	1944	0.000844	0.4337	Both
NIEGVNFAFMNDNVK	tr|Q0P9N9|Q0P9N9_CAMJE	3.193	0.831	7.22e-08	5747.8	856.409	2	1710.8	0.00956	5.5814	Both
NSLVNFKGDDIGFVSR	tr|Q0PAI5|Q0PAI5_CAMJE	3.759	0.708	7.23e-08	8812.8	884.455	2	1766.9	0.01464	8.2763	Both
LDNLNNENIQTNAR	tr|Q0PC23|Q0PC23_CAMJE	3.516	0.558	7.23e-08	5530.3	814.903	2	1627.79	0.007378	4.5269	Both
HSQFYLQSAK	sp|Q9PIR1|PYRE_CAMJE	2.865	0.517	7.26e-08	3139.1	604.807	2	1207.6	0.002402	1.9858	Both
LDALPLANSQWISSPLTVAK	tr|Q0PBS6|Q0PBS6_CAMJE	3.963	0.816	7.26e-08	12106.4	1062.59	2	2123.16	0.030099	14.1631	Both
DMQEDKEGIFDSVK	sp|Q46104|ARLY_CAMJE	3.322	0.622	7.29e-08	4366.5	820.877	2	1639.74	0.005524	3.3647	Both
IVATVGPASEKEEILR	tr|Q0PBB8|Q0PBB8_CAMJE	3.09	0.769	7.31e-08	6814.3	856.483	2	1710.95	0.008189	4.7806	Both
TPGHPEISTLGVEIATGPLGQGVANAVGFAMAAK	tr|Q0P7Y3|Q0P7Y3_CAMJE	6.069	0.754	7.35e-08	14540.6	1087.9	3	3260.69	0.051979	15.9264	Both
MVDTMLFTNEHGEVC[160.03]PAGWNKGDEGMK	tr|Q9ZI13|Q9ZI13_CAMJE	3.89	0.842	7.37e-08	8993.6	1527.17	2	3052.32	0.026724	8.7495	11168
RSTITPDMIGLTFNVHNGK	sp|Q9PLX5|RS19_CAMJE	3.726	0.71	7.41e-08	5231	1051.05	2	2100.08	0.021326	10.1451	Both
AADNPNQVSVAGK	tr|Q0P987|Q0P987_CAMJE	3.485	0.713	7.41e-08	3982.1	635.823	2	1269.63	0.003293	2.5896	Both
ESDTTTAAFAQENIAK	sp|Q0P891|DPS_CAMJE	3.624	0.69	7.46e-08	6645.7	848.905	2	1695.8	0.008317	4.8987	Both
AQNLNIWGSEEGIINVIK	tr|Q0P8D0|Q0P8D0_CAMJE	4.065	0.772	7.49e-08	11866.2	999.536	2	1997.06	0.023781	11.896	Both
GEVEITTNILGK	tr|Q0P8B2|Q0P8B2_CAMJE	2.982	0.579	7.5e-08	8223.2	637.354	2	1272.69	0.009354	7.3382	Both
EIAHIQDAMIEDGVALC[160.03]K	tr|Q0PAL5|Q0PAL5_CAMJE	3.776	0.663	7.5e-08	5126.5	1006.99	2	2011.97	0.017287	8.5835	11168
KLEEYDAINSSDIIEGNK	sp|Q0PA12|FTSK_CAMJE	4.062	0.74	7.51e-08	7894.9	1019.5	2	2036.99	0.040268	19.7489	Both
NIDISDEMMSNER	sp|Q9PNJ6|PYRB_CAMJE	2.787	0.89	7.52e-08	4691.9	777.332	2	1552.65	0.008453	5.4372	Both
GGDSVDNSFKESMGK	tr|Q0P855|Q0P855_CAMJE	2.988	0.807	7.52e-08	5419.5	779.346	2	1556.68	0.007724	4.9554	Both
DNNDEYQELFQAK	sp|P45492|Y983_CAMJE	3.693	0.666	7.55e-08	8748.1	807.357	2	1612.7	0.01466	9.079	Both
HILVATEKEAK	sp|Q0PAS1|CBF2_CAMJE	2.585	0.739	7.59e-08	3222.2	619.859	2	1237.7	0.007521	6.0667	Both
DAPNESEIIELDFQK	sp|Q9PHK7|ASSY_CAMJE	3.769	0.809	7.59e-08	10131.4	874.423	2	1746.83	0.015307	8.7526	Both
C[160.03]GMPYVNHR	sp|Q9PNB3|RS2_CAMJE	2.3	0.858	7.6e-08	2843.6	567.253	2	1132.49	0.001904	1.6783	11168
EIANSLNTPLLNLK	tr|Q0PBN7|Q0PBN7_CAMJE	4.053	0.622	7.63e-08	5643.3	770.441	2	1538.87	0.013399	8.6957	Both
VSEEFTEENGRIGDLLPYEK	tr|Q0PAG4|Q0PAG4_CAMJE	3.426	0.628	7.64e-08	5315.7	1163.07	2	2324.12	0.030821	13.2499	Both
NKEVAVLGGGDTALEEALYLANIC[160.03]SK	tr|Q0PBZ1|Q0PBZ1_CAMJE	3.862	0.847	7.64e-08	6909.7	1368.2	2	2734.38	0.037491	13.7009	11168
VVYDISSKPPATIEWE	sp|Q9PN49|GUAA_CAMJE	3.267	0.784	7.66e-08	5429.6	917.467	2	1832.92	0.01431	7.7986	Both
ANITNESVAAVPR	tr|Q6TG26|Q6TG26_CAMJE	3.252	0.739	7.66e-08	6110.8	671.36	2	1340.7	0.005599	4.1699	Both
KAIEESSQDYIDQK	tr|Q0P966|Q0P966_CAMJE	3.637	0.623	7.68e-08	3278.9	827.402	2	1652.79	0.011675	7.0552	Both
GLTEEDFKAIEAHIETLK	tr|Q7BPS0|Q7BPS0_CAMJE	4.309	0.61	7.69e-08	11038.5	1022.53	2	2043.05	0.029581	14.4646	Both
ITQLMSENNISIDSFLQKPK	tr|Q0PBY8|Q0PBY8_CAMJE	3.993	0.721	7.74e-08	10485.2	1153.61	2	2305.2	0.045413	19.6831	Both
ASVYDLGLDLEQSKEVQNR	tr|Q0P8N2|Q0P8N2_CAMJE	3.646	0.675	7.75e-08	9335	1082.55	2	2163.08	0.018149	8.3825	Both
VLDAKDETLEALKNENK	tr|Q0PAH6|Q0PAH6_CAMJE	4.23	0.773	7.75e-08	7031.7	965.51	2	1929.01	0.018376	9.5162	Both
YKNHELVLAYSK	tr|Q0PC20|Q0PC20_CAMJE	3.052	0.791	7.77e-08	5238.6	732.896	2	1463.78	0.004976	3.3948	Both
IIKIDKDEQSIIVSR	tr|Q0PA05|Q0PA05_CAMJE	3.444	0.731	7.79e-08	6850.8	879.012	2	1756.01	0.008982	5.1091	Both
YNDSAYHQHNDYYK	tr|Q0P992|Q0P992_CAMJE	3.135	0.805	7.81e-08	4308.9	909.379	2	1816.74	0.009634	5.297	Both
AQYHAISDEEC[160.03]MQALK	sp|Q9PIF2|TRPB_CAMJE	3.519	0.756	7.83e-08	6515.6	947.427	2	1892.84	0.007052	3.7217	11168
TLNSLSIVWGVNPAILVNK	tr|Q0PBB8|Q0PBB8_CAMJE	3.676	0.866	7.92e-08	12731.4	1019.59	2	2037.16	0.023175	11.3649	Both
NTQKIEENKNTTNNTNADASIDETK	sp|Q9PNB9|TATA_CAMJE	4.175	0.814	7.94e-08	2594.4	1397.16	2	2792.31	-0.000576	-0.2061	Both
DTERDFFMSAQEAK	sp|P54413|CLPP_CAMJE	3.032	0.673	7.98e-08	4537.6	837.875	2	1673.74	0.010055	6.0003	Both
NMLENGIYLAPSQFETGFIC[160.03]SK	sp|Q9PP70|GSA_CAMJE	3.327	0.823	7.99e-08	6689.9	1260.1	2	2518.19	0.022101	8.7695	11168
VDIC[160.03]SNC[160.03]HPFFTGSEK	sp|Q9PIX2|RL31_CAMJE	3.545	0.814	8.02e-08	7320.2	949.414	2	1896.81	0.008205	4.3211	11168
AVEEVADTR	tr|Q0P8D9|Q0P8D9_CAMJE	2.388	0.638	8.02e-08	3671.1	495.248	2	988.482	0.002069	2.0889	Both
VLMLNSPSNPVGSIYSK	tr|Q0PAC8|Q0PAC8_CAMJE	3.463	0.757	8.05e-08	5235	903.477	2	1804.94	0.014141	7.8259	Both
FETQVWPVEARPTAYEFK	tr|Q0PAI0|Q0PAI0_CAMJE	3.296	0.675	8.08e-08	5546	1099.55	2	2197.08	0.02407	10.9454	Both
IYSSFLQTGTATGR	tr|Q0PBH1|Q0PBH1_CAMJE	3.596	0.754	8.09e-08	7885.9	751.386	2	1500.76	0.007154	4.7605	Both
LIC[160.03]GTSTWGSGDLQDDWDGFDFSGLSLGGK	tr|Q0P8M7|Q0P8M7_CAMJE	3.532	0.786	8.11e-08	13519.3	1596.22	2	3190.42	0.072139	22.5969	11168
LIGIEAGGLGIDTPYHAATLNK	sp|Q9PIF2|TRPB_CAMJE	4.753	0.816	8.12e-08	9712	1112.6	2	2223.19	0.033317	14.9726	Both
RLEENSSALGVNFGSFAK	tr|Q0P966|Q0P966_CAMJE	4.424	0.638	8.15e-08	5100.8	963.489	2	1924.96	0.009893	5.1339	Both
TDHEIC[160.03]VLDNLSK	tr|Q0P9C3|Q0P9C3_CAMJE	3.092	0.67	8.18e-08	4612	772.375	2	1542.73	0.006483	4.1968	11168
TPGWIAQWIEQK	tr|Q0P7U8|Q0P7U8_CAMJE	3.587	0.686	8.21e-08	11382.5	728.883	2	1455.75	0.014087	9.6634	Both
LGENAYNNGK	tr|Q0PBF6|Q0PBF6_CAMJE	2.999	0.706	8.22e-08	2428.4	540.259	2	1078.5	0.005049	4.6728	Both
KQTTNAAPKPTNNTANKPTESGEK	tr|Q0PBM2|Q0PBM2_CAMJE	3.275	0.713	8.24e-08	1899.6	1264.14	2	2526.27	0.020026	7.9208	Both
NAALPLIVSSILAK	sp|Q9PP65|MURA_CAMJE	3.217	0.914	8.25e-08	12561.4	705.44	2	1408.87	0.011969	8.4834	Both
KPEREEVVIPVEER	sp|Q9PM81|RS4_CAMJE	2.985	0.692	8.27e-08	3361.9	854.965	2	1707.92	0.005104	2.9849	Both
AGLNADNKPIGSFLFLGPTGVGK	sp|Q9PI02|CLPB_CAMJE	4.445	0.723	8.29e-08	11018.6	1137.12	2	2272.22	0.044685	19.6484	Both
DTQTTTVTGVEMFR	sp|O69303|EFTU_CAMJE	3.263	0.817	8.31e-08	8348.1	793.38	2	1584.75	0.013805	8.7001	Both
KSFDYFLNLDNGESGIEK	sp|Q46124|RPOB_CAMJE	4.346	0.709	8.31e-08	9873	1038.5	2	2074.98	0.027091	13.0433	Both
NNQTLLIFDEVMSGYR	sp|Q9PP70|GSA_CAMJE	3.315	0.55	8.38e-08	12912.1	950.467	2	1898.92	0.013944	7.3353	Both
VSAVSSC[160.03]NVEDPDWEIR	tr|Q0P904|Q0P904_CAMJE	3.077	0.761	8.46e-08	8513.4	981.947	2	1961.88	0.018145	9.2393	11168
VDILYSYSNDGSGVAAK	tr|Q0PC96|Q0PC96_CAMJE	4.106	0.682	8.46e-08	8188.2	879.931	2	1757.85	0.018106	10.2883	Both
GHEITPSSPLVPDDATLLFTNAGMVPFK	sp|Q9PI05|SYA_CAMJE	3.227	0.803	8.49e-08	6919	1477.75	2	2953.49	0.026685	9.0289	Both
ALTFEDVLLRPGYSEVLPK	tr|Q0P9J4|Q0P9J4_CAMJE	3.435	0.654	8.57e-08	6482.5	1074.09	2	2146.17	0.030182	14.05	Both
HC[160.03]GISAGASTPDWIIQK	sp|P0C632|ISPH_CAMJE	4.085	0.666	8.58e-08	4484.2	920.954	2	1839.89	0.009692	5.2619	11168
ILGMNLVTHQTGPEGK	sp|Q9PHY1|SUCC_CAMJE	3.35	0.659	8.6e-08	7633.5	847.948	2	1693.88	0.014456	8.5241	Both
TYDEKPQMSAFEVC[160.03]DAVK	sp|Q9PI71|GPMI_CAMJE	3.772	0.855	8.63e-08	7893.4	1059.48	2	2116.94	-0.019076	-9.0025	11168
IFDTSLIHALDAANEALKDL	tr|Q0PC52|Q0PC52_CAMJE	4.248	0.775	8.64e-08	14523.7	1085.57	2	2169.13	0.027308	12.5777	Both
TKEPGSLGEPLYLDVK	tr|Q0P8E1|Q0P8E1_CAMJE	3.857	0.596	8.65e-08	8217.7	873.47	2	1744.92	0.012384	7.089	Both
MNNPQHM[147.04]GEFSEEDAK	tr|Q0PBR5|Q0PBR5_CAMJE	3.116	0.703	8.69e-08	4355.1	940.383	2	1878.75	0.024263	12.9006	11168
LIEESPAILLDEK	tr|Q0P8W7|Q0P8W7_CAMJE	3.263	0.647	8.71e-08	5502.6	735.409	2	1468.8	0.012635	8.5905	Both
SWLNDWLELEEISSDKIAK	sp|Q9PP35|SYFB_CAMJE	3.757	0.618	8.78e-08	13274.1	1138.58	2	2275.14	0.031329	13.758	Both
YLGAWHSVNDIQAQAGEK	tr|Q0P8J4|Q0P8J4_CAMJE	4.284	0.706	8.79e-08	4404.3	993.987	2	1985.96	0.011153	5.6102	Both
GSAM[147.04]NPVDHPHGGGEGKK	sp|Q9PLX4|RL2_CAMJE	3.078	0.801	8.81e-08	1729.9	895.915	2	1789.82	0.006814	3.8028	11168
AVFTGANKAEDKLYHR	tr|Q0P8D7|Q0P8D7_CAMJE	3.602	0.705	8.83e-08	5457.2	910.476	2	1818.94	0.007724	4.2417	Both
VAASNIELLSR	sp|Q9PNJ6|PYRB_CAMJE	3.351	0.694	8.84e-08	7168.9	586.835	2	1171.66	0.006814	5.8057	Both
NSGFQEGDIIIGVGQSEIK	tr|Q0P928|Q0P928_CAMJE	4.647	0.652	8.88e-08	10157.3	996.008	2	1990	0.0211	10.5923	Both
HALIVYDDLSK	sp|Q9PJ21|ATPA_CAMJE	2.8	0.683	8.89e-08	6888.1	637.343	2	1272.67	0.00604	4.7384	Both
TKNNPILLGEPGVGK	sp|Q9PI02|CLPB_CAMJE	3.01	0.674	8.91e-08	6303.6	768.941	2	1535.87	0.009193	5.9777	Both
SVIPLGQSHILSVGGEYR	tr|Q0PAD4|Q0PAD4_CAMJE	3.722	0.747	8.91e-08	5149.2	956.518	2	1911.02	0.020298	10.6104	Both
GLM[147.04]TKPDGSIIETPIISNFR	sp|Q9PI30|RPOC_CAMJE	3.678	0.407	8.92e-08	9866.5	1103.08	2	2204.15	0.034324	15.5582	11168
AGTGGDEASLFVGDLVK	sp|Q9PM63|RF1_CAMJE	3.99	0.634	8.92e-08	5916.8	818.415	2	1634.82	0.012731	7.7778	Both
GIEQLPHTLR	tr|Q0PAI0|Q0PAI0_CAMJE	2.645	0.507	8.96e-08	3966.6	582.33	2	1162.65	0.006249	5.3655	Both
ESGILADLNALDGC[160.03]GHR	sp|Q9PPL8|ACKA_CAMJE	3.522	0.715	8.97e-08	10296.5	899.431	2	1796.85	0.013168	7.3202	11168
ASDEAFKYTSNPYATGADK	tr|Q0P8Z0|Q0P8Z0_CAMJE	3.724	0.703	9.03e-08	6525.8	1018.47	2	2034.92	0.008424	4.1356	Both
LLNPDAILGIFNK	tr|Q0PC13|Q0PC13_CAMJE	3.333	0.683	9.08e-08	12959.5	714.417	2	1426.82	0.010407	7.2836	Both
FLGSNDNVSNDIGEHISTLLK	tr|Q0P9G2|Q0P9G2_CAMJE	4.105	0.779	9.1e-08	11207.5	1137.07	2	2272.13	0.024531	10.7869	Both
SDISEVSELHTHIHKDGK	tr|Q0P9Z0|Q0P9Z0_CAMJE	4.079	0.717	9.1e-08	3240.5	1016.51	2	2031	0.024461	12.0319	Both
IEHANNTYYFAK	tr|Q0PC20|Q0PC20_CAMJE	3.079	0.677	9.14e-08	3401.4	735.854	2	1469.69	0.009419	6.4	Both
LADGVEMVMPGENVR	sp|O69303|EFTU_CAMJE	3.595	0.704	9.18e-08	4970.3	808.892	2	1615.77	0.009203	5.6886	Both
ANVNVEIKDNNILFSPK	sp|Q0P7T9|RL6_CAMJE	3.706	0.837	9.2e-08	4845	958.018	2	1914.02	0.012297	6.4179	Both
IDQTPIDGYPTDLGR	tr|Q0P7S1|Q0P7S1_CAMJE	2.794	0.669	9.23e-08	4706.5	830.913	2	1659.81	0.009862	5.9344	Both
QVGVPYIVVFMNK	sp|O69303|EFTU_CAMJE	3.868	0.798	9.24e-08	6480.6	498.611	3	1492.81	0.010636	7.1104	Both
AGTPLLEIVSEPELR	sp|Q9PN98|GATB_CAMJE	3.564	0.747	9.26e-08	10981.7	812.451	2	1622.89	0.017079	10.5108	Both
INWKDIEPATFSTGSGALDK	tr|Q0PBM1|Q0PBM1_CAMJE	3.588	0.71	9.26e-08	9806.4	1075.54	2	2149.07	0.037173	17.2811	Both
SYEFPIYDGTTGPSVVDM[147.04]SSFYK	tr|Q0P7U8|Q0P7U8_CAMJE	3.688	0.785	9.27e-08	11079.7	1303.59	2	2605.16	0.037164	14.2545	11168
TGTVTMDVAQAVNNAK	sp|Q9PI34|RL1_CAMJE	3.787	0.689	9.3e-08	7864.2	810.407	2	1618.8	0.013317	8.2162	Both
GVQSDLIDGLSLR	tr|Q0P928|Q0P928_CAMJE	3.561	0.584	9.33e-08	5813.1	686.875	2	1371.74	0.009267	6.7458	Both
SSEGVETFFLSPAR	tr|Q0P8Y7|Q0P8Y7_CAMJE	3.401	0.772	9.4e-08	9892.1	763.878	2	1525.74	0.010093	6.6064	Both
LFDQGIVEFGENQVQALAQK	tr|Q0PAG0|Q0PAG0_CAMJE	3.679	0.642	9.4e-08	6820.7	1117.58	2	2233.14	0.033559	15.0142	Both
IKENGASVAMAIEC[160.03]NSR	sp|Q9PNY0|PURL_CAMJE	3.471	0.702	9.41e-08	4126.4	925.448	2	1848.88	0.001539	0.8315	11168
AEWNDIDFYNK	tr|Q0PBX8|Q0PBX8_CAMJE	2.683	0.805	9.43e-08	9360.9	707.817	2	1413.62	0.013517	9.5484	Both
NLNEIKDEFEEIAFNTLIEK	tr|Q0PC13|Q0PC13_CAMJE	3.878	0.596	9.55e-08	14148.4	1205.11	2	2408.21	0.034324	14.241	Both
YSGAMVSDINQILLK	sp|Q0PA50|F16PA_CAMJE	3.48	0.618	9.6e-08	6158.4	826.44	2	1650.87	0.005822	3.5223	Both
ALEGVESVLLNPINTWLDK	sp|Q9PP01|PCKA_CAMJE	3.578	0.598	9.62e-08	7828.1	1056.07	2	2110.13	0.020928	9.9084	Both
EKLDNLNNENIQTNAR	tr|Q0PC23|Q0PC23_CAMJE	2.999	0.81	9.62e-08	3314.2	943.472	2	1884.93	0.005986	3.1723	Both
GSLEYLSLIR	sp|Q9PI11|TRPC_CAMJE	2.898	0.584	9.63e-08	5709.5	575.827	2	1149.64	0.004227	3.6704	Both
DAPSGTAMTLAQSVAK	sp|Q9PIT2|DAPB_CAMJE	3.793	0.733	9.63e-08	8511.6	774.39	2	1546.77	0.013269	8.5674	Both
EIAQVATISANSDEKIGNLIADAMEK	sp|O69289|CH60_CAMJE	3.663	0.799	9.64e-08	11983.6	1366.19	2	2730.37	0.065658	24.0295	Both
LGANLENDEPESLNAVAR	tr|Q0PC61|Q0PC61_CAMJE	4.029	0.758	9.67e-08	4735.7	956.474	2	1910.93	0.026145	13.6674	Both
SSAHLATDLNADAIFSLTSSGK	tr|Q0PBB8|Q0PBB8_CAMJE	4.187	0.867	9.68e-08	5961.1	1103.55	2	2205.09	0.040608	18.3988	Both
VAFSVDEAVANAK	sp|Q9PHY1|SUCC_CAMJE	3.625	0.779	9.76e-08	7759.3	660.843	2	1319.67	0.007293	5.5179	Both
LSNPTSDVLGQR	tr|Q0P7Q4|Q0P7Q4_CAMJE	2.805	0.62	9.77e-08	4029.2	643.839	2	1285.66	0.005074	3.9404	Both
STDDGEFAGLAFK	sp|Q9PI16|EFG_CAMJE	3.154	0.515	9.81e-08	8987	679.317	2	1356.62	0.010499	7.7276	Both
LAGIDELAPATFDNR	tr|Q0PAI4|Q0PAI4_CAMJE	3.205	0.856	9.84e-08	9659.1	801.91	2	1601.8	0.01463	9.122	Both
ASEYDYEAAR	tr|Q0PBE5|Q0PBE5_CAMJE	2.664	0.831	9.84e-08	4926.2	587.754	2	1173.49	0.006028	5.128	Both
NSAEIETVVPMGTR	sp|Q9ZAH3|RS6_CAMJE	3.077	0.796	9.87e-08	4572.1	752.377	2	1502.74	0.008341	5.5431	Both
AKFEGMIDSLVAETITK	sp|O69298|DNAK_CAMJE	3.706	0.652	9.9e-08	6452.7	926.99	2	1851.97	0.025961	14.0028	Both
EGASKETQDFIAYLSSK	tr|Q0PBL7|Q0PBL7_CAMJE	3.137	0.705	9.92e-08	5614.1	937.462	2	1872.91	0.015109	8.0585	Both
FEITPTLNYNYFEGNLDM[147.04]DNR	tr|Q0P8D9|Q0P8D9_CAMJE	3.497	0.78	9.93e-08	11734.6	1291.58	2	2581.14	0.024697	9.5608	11168
ANVYPATLSGGQQQR	sp|Q0P9X7|PEB1C_CAMJE	3.151	0.832	9.95e-08	5808.7	795.405	2	1588.8	0.007595	4.7743	Both
GNIVEEFVEAR	sp|Q46124|RPOB_CAMJE	2.704	0.615	9.96e-08	5987.7	631.822	2	1261.63	0.007567	5.9882	Both
IWGVDYEWLLGNFVSK	tr|Q0P8A7|Q0P8A7_CAMJE	3.57	0.629	9.96e-08	14546.7	963.493	2	1924.97	0.02765	14.3488	Both
SINSEFILEKNPDYIFVVDR	tr|Q0P8Q4|Q0P8Q4_CAMJE	3.694	0.645	9.99e-08	11213	1199.62	2	2397.22	0.03604	15.0214	Both
NNLLINGQTPYENDSFDIVK	tr|Q0PAY6|Q0PAY6_CAMJE	3.922	0.797	1e-07	5781.5	1147.57	2	2293.12	0.008087	3.5235	Both
KLDFFDDENVTK	tr|Q0PBQ1|Q0PBQ1_CAMJE	3.336	0.78	1e-07	8008	735.859	2	1469.7	0.01197	8.1333	Both
GIANVSLNHNIPVSFGVLTTDTIEQAIER	sp|Q9PIB9|RISB_CAMJE	3.696	0.825	1.01e-07	7267.2	1554.82	2	3107.63	0.060324	19.399	Both
IKEFEDGIYPFIEAK	sp|Q9PJ21|ATPA_CAMJE	3.581	0.679	1.01e-07	9935.3	899.967	2	1797.92	0.01855	10.3059	Both
ELSYLHAEGYPAGEMK	sp|Q9PMT4|GLMS_CAMJE	3.301	0.731	1.01e-07	4322.7	897.922	2	1793.83	0.005511	3.0688	Both
YAGYTMGEVLNKPHNIVR	tr|Q0P967|Q0P967_CAMJE	3.355	0.641	1.01e-07	7551.4	1031.53	2	2061.05	0.027691	13.4223	Both
SIPILDGSMLTDAR	tr|Q0P9G1|Q0P9G1_CAMJE	2.607	0.773	1.01e-07	6137.7	744.89	2	1487.77	0.013725	9.2128	Both
LAQNLKDAGANLVGEVSTDGYTFEASDAVVDGK	tr|Q0P8M7|Q0P8M7_CAMJE	4.954	0.843	1.02e-07	6160.6	1118.88	3	3353.63	0.041666	12.413	Both
NSNIAYNALLASNLLNIK	tr|Q0P937|Q0P937_CAMJE	4.203	0.641	1.02e-07	12284.3	973.539	2	1945.06	0.037846	19.4373	Both
GTLM[147.04]PMVADDGPHYGANIAMEK	tr|Q0P7X0|Q0P7X0_CAMJE	3.573	0.806	1.03e-07	4729.5	1167.53	2	2333.05	0.017967	7.6944	11168
ALVVMGNGITSTAQQVK	tr|Q0P8A7|Q0P8A7_CAMJE	3.677	0.613	1.03e-07	4620.1	858.969	2	1715.92	0.011741	6.8344	Both
FEQEISPQINAYVLSTEQR	tr|Q0P883|Q0P883_CAMJE	3.822	0.775	1.04e-07	10083.2	1126.56	2	2251.11	0.028841	12.8004	Both
IIAQILKDIDYQNMEQLPFK	tr|Q0P9E8|Q0P9E8_CAMJE	4.024	0.695	1.04e-07	12262.3	1210.65	2	2419.28	0.047318	19.5424	Both
NVDALIHKEDISTSMLENLK	tr|Q0PA05|Q0PA05_CAMJE	3.795	0.776	1.04e-07	9841.4	1135.59	2	2269.16	0.038356	16.8882	Both
AREFLGMESENIFTKPEQPK	tr|Q0PA55|Q0PA55_CAMJE	3.639	0.646	1.04e-07	4980.2	1176.09	2	2350.16	0.011933	5.0732	Both
IQYSAGFGHYTQNHK	tr|Q0PB83|Q0PB83_CAMJE	4.107	0.791	1.04e-07	5349.8	875.918	2	1749.82	0.008094	4.6203	Both
QSINVNDSSTQEQTQNITNIIDK	tr|Q0PC45|Q0PC45_CAMJE	3.413	0.78	1.04e-07	8875.5	1295.63	2	2589.25	0.058331	22.5106	Both
GIVEQETDMQM[147.04]R	sp|Q46108|TIG_CAMJE	3.161	0.738	1.05e-07	5936.8	726.827	2	1451.64	0.012307	8.4663	11168
GGLIVVDENDVEFFLPK	tr|Q0PA05|Q0PA05_CAMJE	3.583	0.671	1.05e-07	12831	945.996	2	1889.98	0.023182	12.2527	Both
FNDFNDLDNTDKIMR	tr|Q0PBB8|Q0PBB8_CAMJE	3.642	0.791	1.05e-07	8528	929.425	2	1856.84	0.016677	8.9717	Both
EYDSSLATFNNSK	tr|Q0PBE3|Q0PBE3_CAMJE	2.79	0.886	1.05e-07	6668	738.336	2	1474.66	0.007511	5.0864	Both
GVFNMEEFDAKPFMEELNSQGLPWK	tr|Q0PBW7|Q0PBW7_CAMJE	3.629	0.675	1.05e-07	13305.2	1472.19	2	2942.36	0.041004	13.9262	Both
YREFTGTPPQGIEPVVR	sp|O52914|SYE2_CAMJE	3.448	0.722	1.06e-07	7376.1	973.51	2	1945.01	0.013903	7.1407	Both
AQIAETTSDYDREK	sp|O69289|CH60_CAMJE	3.375	0.791	1.06e-07	4506.5	813.884	2	1625.75	0.008002	4.9159	Both
SILLGYVDDKSEILPDSFEPQSYGIVTK	sp|Q0P9X8|PEB1A_CAMJE	3.793	0.785	1.06e-07	11882.6	1557.3	2	3112.59	0.059824	19.2076	Both
QAVPLLTASAPIVGTGMEQIIAR	sp|Q46124|RPOB_CAMJE	3.879	0.823	1.06e-07	12351.6	1168.65	2	2335.29	0.024155	10.3345	Both
VLYQPGLDHAGIATQNVVEK	sp|Q9PPE4|SYV_CAMJE	3.82	0.7	1.06e-07	7535.7	1076.57	2	2151.13	0.03027	14.0585	Both
IITNGGLIC[160.03]EVVKPEEDFIK	tr|Q0P9G0|Q0P9G0_CAMJE	4.079	0.781	1.06e-07	5923.2	1137.61	2	2273.2	0.019657	8.6396	11168
NTASSEDLIATVDK	tr|Q0PBR6|Q0PBR6_CAMJE	3.137	0.604	1.06e-07	4282.3	732.365	2	1462.72	0.00775	5.2911	Both
TLSISDNGIGMDKDDLINNLGTIAK	sp|Q9PHZ3|HTPG_CAMJE	3.593	0.629	1.07e-07	6108.8	1309.67	2	2617.33	0.042313	16.1541	Both
LDDIITFNPLGKDEAYEIVK	sp|Q9PI02|CLPB_CAMJE	3.792	0.729	1.07e-07	11095.4	1147.1	2	2292.19	0.021133	9.2115	Both
DSTVLSISPLEFDLSDDFIK	sp|Q9PMT4|GLMS_CAMJE	3.332	0.669	1.07e-07	13945.4	1121.06	2	2240.11	0.036068	16.0865	Both
SLADMKGANIGVAQAATTKK	sp|Q0P9X8|PEB1A_CAMJE	4.125	0.661	1.08e-07	6269.9	988.036	2	1974.06	0.0098	4.9593	Both
LYEVPISKPTSVQVPFYSR	tr|Q0P942|Q0P942_CAMJE	2.937	0.833	1.08e-07	5355.5	1105.6	2	2209.18	0.018549	8.3887	Both
YMGDTNINREYYK	tr|Q0PAD4|Q0PAD4_CAMJE	2.883	0.573	1.08e-07	3691.7	833.88	2	1665.75	-0.002098	-1.258	Both
RVGILDADIYGPNIPR	tr|Q0P822|Q0P822_CAMJE	3.431	0.8	1.09e-07	9302.4	884.989	2	1767.96	0.010116	5.7153	Both
DNIGLNQYENFIQTDASINPGNSGGALVDSR	tr|Q0P928|Q0P928_CAMJE	3.468	0.774	1.09e-07	11512.2	1640.28	2	3278.54	0.081424	24.8202	Both
LGDQIQEIFDR	sp|Q46124|RPOB_CAMJE	3.221	0.68	1.1e-07	9678.5	667.341	2	1332.67	0.008819	6.6076	Both
MIPVGTGLYGEQNLK	sp|Q9PI30|RPOC_CAMJE	2.818	0.664	1.1e-07	8595	810.427	2	1618.84	0.016519	10.1915	Both
FSSDGGSIVFIK	sp|Q9PJ14|TOLB_CAMJE	2.67	0.715	1.1e-07	8387.9	628.83	2	1255.64	0.007249	5.7639	Both
VVLTVTTDGQITPNEAFQNALEAMYK	sp|Q9PM80|RPOA_CAMJE	3.935	0.767	1.1e-07	7287.9	1427.22	2	2852.43	0.031236	10.9429	Both
VYLEASYNPVKNDDGK	tr|Q0P9E4|Q0P9E4_CAMJE	3.129	0.649	1.1e-07	3949.1	906.444	2	1810.87	0.020781	11.4629	Both
ITELKNQGQNVPVQYEK	tr|Q0PA90|Q0PA90_CAMJE	3.452	0.697	1.1e-07	3410.7	994.526	2	1987.04	0.001368	0.6878	Both
ELSSANETEINLPFITADASGPK	sp|O69298|DNAK_CAMJE	4.042	0.735	1.11e-07	11120.5	1202.6	2	2403.18	0.024894	10.3501	Both
VEAEVGQPQVAYR	sp|Q9PI16|EFG_CAMJE	2.976	0.705	1.11e-07	5941.5	723.373	2	1444.73	0.010893	7.5293	Both
VGALMATPVDEQALAIGYLMSENIIAK	tr|Q0P8B0|Q0P8B0_CAMJE	4.021	0.714	1.11e-07	14832.9	1409.74	2	2817.47	0.019824	7.0311	Both
SELSGAEAIFWLDSKR	tr|Q0PAY5|Q0PAY5_CAMJE	3.305	0.784	1.11e-07	5934.9	904.962	2	1807.91	0.011425	6.3124	Both
TALVSVMWANNETGMIFDIK	tr|Q0PBR4|Q0PBR4_CAMJE	3.923	0.727	1.11e-07	15117.1	1120.56	2	2239.1	0.035091	15.6578	Both
SVTVPSQDMVLGIYYLSLEK	sp|Q9PI30|RPOC_CAMJE	2.955	0.82	1.12e-07	13176	1121.59	2	2241.16	0.030302	13.5085	Both
SLESLLVLFK	tr|Q0P8P2|Q0P8P2_CAMJE	2.294	0.554	1.12e-07	7359.3	574.85	2	1147.69	0.005424	4.7178	Both
LNDINLKDIHEAGNSGKVELK	tr|Q0PAV7|Q0PAV7_CAMJE	4.492	0.815	1.12e-07	3957.7	1154.12	2	2306.22	0.002424	1.0502	Both
VLIDALKDENIAKDAAEVLK	tr|Q0PA55|Q0PA55_CAMJE	4.518	0.55	1.13e-07	6066	1084.61	2	2167.21	0.01517	6.9933	Both
NITIIQGDMLENVNKAEVISSYSK	tr|Q0PB65|Q0PB65_CAMJE	3.566	0.813	1.13e-07	5991.4	1333.69	2	2665.36	0.062797	23.5426	Both
NNGEVIDTNVVKDFLTK	tr|Q0PBA1|Q0PBA1_CAMJE	3.622	0.665	1.13e-07	10681.2	953.499	2	1904.98	0.018824	9.871	Both
ENEILPTNILFIAGPSR	tr|Q0PC62|Q0PC62_CAMJE	3.722	0.669	1.13e-07	12239.5	942.515	2	1883.02	0.028695	15.2226	Both
TFATMLSSEILK	tr|Q0PCB8|Q0PCB8_CAMJE	2.666	0.711	1.13e-07	11439.2	670.86	2	1339.71	0.012634	9.4163	Both
DNHLQQDDFFKAK	tr|Q79JB5|Q79JB5_CAMJE	3.241	0.577	1.13e-07	3990.3	803.386	2	1604.76	-0.001148	-0.7145	Both
DTTEENPAEREAAEFGLSYVK	sp|Q9PHY1|SUCC_CAMJE	3.689	0.797	1.14e-07	5703.3	1178.55	2	2355.09	-0.001176	-0.4989	Both
ALHYYLISEIQQVYR	sp|Q9PI30|RPOC_CAMJE	3.638	0.747	1.14e-07	6032.8	948.504	2	1894.99	0.017569	9.2614	Both
HSINALNVYLGLNNGK	tr|Q0P864|Q0P864_CAMJE	4.114	0.7	1.14e-07	8932.4	863.965	2	1725.92	0.013682	7.9181	Both
KEM[147.04]DQGEAGDNVGVLLR	sp|O69303|EFTU_CAMJE	3.668	0.745	1.15e-07	6824.4	923.952	2	1845.89	0.013904	7.5242	11168
LAAELLDAANSK	sp|Q9PI17|RS7_CAMJE	3.286	0.748	1.15e-07	4421.3	608.333	2	1214.65	0.00499	4.1014	Both
EGNTGVLLIQLLEQR	sp|Q9PM81|RS4_CAMJE	3.574	0.692	1.15e-07	12806.4	841.975	2	1681.94	0.0147	8.7295	Both
VNDLEHVDDPLGMSGNR	tr|Q0PAI4|Q0PAI4_CAMJE	4.08	0.777	1.15e-07	7788	934.434	2	1866.85	0.010841	5.8008	Both
GEGDNEDLHFADTVK	tr|Q0PBA1|Q0PBA1_CAMJE	3.429	0.773	1.15e-07	4029.9	823.868	2	1645.72	0.007686	4.6646	Both
ANDELGAMGR	tr|Q0P8B2|Q0P8B2_CAMJE	2.841	0.844	1.16e-07	3345.1	517.24	2	1032.47	0.003022	2.9213	Both
VVVTGIGMINALGLDK	tr|Q0PB68|Q0PB68_CAMJE	3.623	0.776	1.16e-07	11709.3	800.461	2	1598.91	0.035466	22.1535	Both
ANEILLNTPNSFM[147.04]VSQFENISNK	sp|P71128|CYSM_CAMJE	3.867	0.693	1.17e-07	10972.3	1313.64	2	2625.27	0.042322	16.1086	11168
YISLEDTIAGFK	sp|Q0PC30|ATPB_CAMJE	2.76	0.47	1.17e-07	6222.9	678.856	2	1355.7	0.010658	7.85	Both
HSSM[147.04]DEEQILALQK	sp|Q9PLV2|META_CAMJE	3.196	0.727	1.17e-07	3751.8	822.899	2	1643.78	0.004903	2.9791	11168
AGASAQLAAESVATQLEKR	sp|Q9PLX7|RS3_CAMJE	3.867	0.693	1.17e-07	5126.3	951.008	2	1900	0.012222	6.4258	Both
DMTVAGVLADPIYGGNDNKNGWR	tr|Q0PB96|Q0PB96_CAMJE	3.547	0.648	1.17e-07	10676	1232.09	2	2462.16	0.038885	15.7801	Both
AIILNPAYTLLFQSK	tr|Q0PBD8|Q0PBD8_CAMJE	4.239	0.788	1.17e-07	6893.2	564.663	3	1690.97	0.014972	8.8383	Both
TIAMDMTDGLVR	sp|Q0PC30|ATPB_CAMJE	2.841	0.829	1.18e-07	9255.6	661.826	2	1321.64	0.009312	7.0351	Both
ISYEQALSEIGEK	tr|Q0P8A7|Q0P8A7_CAMJE	3.5	0.59	1.18e-07	9493.9	733.872	2	1465.73	0.012748	8.6854	Both
VTMVDKDGLESPMPK	tr|Q0P8X7|Q0P8X7_CAMJE	3.381	0.666	1.18e-07	3939.2	823.91	2	1645.81	0.008049	4.8846	Both
SLGKKPWAAAYVAPSR	sp|Q9PPK3|SYGA_CAMJE	2.802	0.728	1.19e-07	5905.6	851.475	2	1700.94	0.010161	5.9667	Both
VGYEFFWGSR	tr|Q0P986|Q0P986_CAMJE	3.004	0.797	1.19e-07	10464.3	624.296	2	1246.58	0.008543	6.8421	Both
SNPATYTGAMDEIR	tr|Q0PBG7|Q0PBG7_CAMJE	2.957	0.798	1.19e-07	7190.1	763.351	2	1524.69	0.01088	7.1265	Both
GETNGTGVGGNAGFVIDR	tr|Q0PBM3|Q0PBM3_CAMJE	3.38	0.745	1.19e-07	7189.2	860.916	2	1719.82	0.01194	6.9345	Both
VNVNFGPQATWFEK	tr|Q0PBL7|Q0PBL7_CAMJE	3.26	0.739	1.2e-07	10313.6	818.909	2	1635.8	0.021988	13.4252	Both
EMMQQMGFQVVEAK	tr|Q0PBM1|Q0PBM1_CAMJE	3.212	0.646	1.2e-07	5200	828.383	2	1654.75	0.010457	6.3117	Both
IM[147.04]DLMAAVDSYIPTPTR	sp|O69303|EFTU_CAMJE	3.81	0.704	1.21e-07	12405.4	955.473	2	1908.93	0.020453	10.7031	11168
KTC[160.03]QDERPEANYASK	sp|Q9PHX1|SYP_CAMJE	3.279	0.666	1.21e-07	2223.3	898.915	2	1795.82	0.01718	9.556	11168
AEGVGNPVIYVGSK	sp|Q9PNY0|PURL_CAMJE	2.966	0.756	1.21e-07	7043.7	695.372	2	1388.73	0.008964	6.4455	Both
MNSYDKLIC[160.03]GTSTWGSGDLQDDWDGFDFSGLSLGGK	tr|Q0P8M7|Q0P8M7_CAMJE	5.764	0.815	1.21e-07	13331.3	1310.58	3	3928.72	0.082278	20.9266	11168
KYVSEANSNIETMK	tr|Q0PBQ7|Q0PBQ7_CAMJE	3.93	0.735	1.21e-07	3204.7	807.396	2	1612.78	0.008384	5.192	Both
IMDLMAAVDSYIPTPTR	sp|O69303|EFTU_CAMJE	3.556	0.69	1.22e-07	7336.8	947.476	2	1892.94	0.01694	8.9395	Both
NADFVFLAR	sp|Q9PM71|HIS2_CAMJE	2.372	0.854	1.22e-07	9268.3	526.78	2	1051.55	0.007706	7.3143	Both
DIAEQTNLLALNAAIEAAR	tr|Q0P8B2|Q0P8B2_CAMJE	4.373	0.743	1.22e-07	12271.8	999.037	2	1996.06	0.021616	10.8184	Both
ANPTLLLSAETGGK	tr|Q0P8B5|Q0P8B5_CAMJE	3.114	0.772	1.22e-07	7770.3	686.378	2	1370.74	0.007863	5.7279	Both
SYGEDHKLDVSAYNK	tr|Q0P8H0|Q0P8H0_CAMJE	3.202	0.687	1.22e-07	3313.4	863.408	2	1724.8	-0.015176	-8.7884	Both
RGDALSHDNTLLFAWVK	tr|Q0P9S0|Q0P9S0_CAMJE	3.098	0.691	1.22e-07	5662.7	972.01	2	1942.01	0.011672	6.0041	Both
IEVPGC[160.03]SLC[160.03]M[147.04]GNQAR	tr|Q0PA55|Q0PA55_CAMJE	2.838	0.76	1.22e-07	6518.2	854.384	2	1706.75	0.023372	13.6777	11168
NYTLNTNTYTEQK	tr|Q0PAB4|Q0PAB4_CAMJE	2.786	0.732	1.22e-07	3836.1	795.376	2	1588.74	0.007435	4.6739	Both
KLDKISYEEMLELASLGAK	tr|Q0PAT5|Q0PAT5_CAMJE	4.152	0.667	1.22e-07	5966.8	1069.57	2	2137.13	0.023054	10.7772	Both
ETLHQEYVR	sp|Q9PLV2|META_CAMJE	2.121	0.841	1.23e-07	2751.7	587.796	2	1173.58	0.003815	3.2452	Both
FGYAIEYDYIEPTELK	sp|Q9PNA7|MNMG_CAMJE	3.572	0.795	1.23e-07	6054.4	975.972	2	1949.93	0.003255	1.6676	Both
LNDETNGLNWENGYTK	tr|Q0P8G4|Q0P8G4_CAMJE	3.958	0.729	1.23e-07	7920.4	934.427	2	1866.84	0.008352	4.4691	Both
SLEAMHAIKQDAIK	tr|Q0P8I9|Q0P8I9_CAMJE	3.498	0.61	1.23e-07	3567.6	777.919	2	1553.82	0.008725	5.6079	Both
YMSSLFEGK	tr|Q0PAH9|Q0PAH9_CAMJE	2.397	0.896	1.23e-07	7448	531.252	2	1060.49	0.005045	4.7482	Both
LGWNMDDVC[160.03]LVSGIGC[160.03]SGR	tr|Q0PAX9|Q0PAX9_CAMJE	3.807	0.817	1.23e-07	11382.7	1048.47	2	2094.93	0.014931	7.1204	11168
VMVSELNMGQYLEEIER	tr|Q0PAY0|Q0PAY0_CAMJE	3.792	0.763	1.23e-07	12006	1020.49	2	2038.97	0.043688	21.4054	Both
LKNNSMMLENSSNSQHEQIQGVK	tr|Q0PCA6|Q0PCA6_CAMJE	3.845	0.711	1.24e-07	3549.8	1308.63	2	2615.24	0.032507	12.4203	Both
IVEYQHVKPGKGPAFVR	sp|Q9PHW3|EFP_CAMJE	3.107	0.784	1.25e-07	5338.7	963.041	2	1924.07	0.003549	1.8426	Both
DGGWIESIGYYNPMVEPEVIK	sp|Q9PPJ7|RS16_CAMJE	3.697	0.83	1.25e-07	12770.9	1198.58	2	2395.14	0.047704	19.9003	Both
VTQSTVEDFR	tr|Q0P864|Q0P864_CAMJE	2.742	0.713	1.25e-07	5588.5	591.293	2	1180.57	0.003722	3.1473	Both
VDKQGNIHAGLGK	sp|Q9PI34|RL1_CAMJE	2.968	0.696	1.26e-07	3335.4	668.87	2	1335.73	0.005617	4.1989	Both
ITIGTSYENEKFFTEFDK	sp|Q9PII2|HIS8_CAMJE	3.845	0.793	1.26e-07	10245.6	1085.02	2	2168.03	0.011985	5.5229	Both
DLVNAIPYYAIK	tr|Q0PA55|Q0PA55_CAMJE	3.024	0.657	1.26e-07	10391.2	690.382	2	1378.75	0.010238	7.4147	Both
MMQYPGAQM[147.04]SYVDK	tr|Q0PB96|Q0PB96_CAMJE	2.921	0.818	1.26e-07	6620.7	832.86	2	1663.7	0.012957	7.7786	11168
EQAVIMMPLLEGLDGVNK	sp|Q9PN27|SYY_CAMJE	3.521	0.694	1.27e-07	7229	979.01	2	1956.01	0.020683	10.5632	Both
KYVEQNDLVEAVER	tr|Q0P9D8|Q0P9D8_CAMJE	3.819	0.766	1.27e-07	7116.5	846.434	2	1690.85	0.011852	7.0011	Both
TKRVEHTNNENINSAFK	tr|O68795|O68795_CAMJE	3.581	0.756	1.28e-07	2655.3	1001.51	2	2001	0.013874	6.9266	Both
IALQNAQNSYQLALVEYENTK	tr|Q0P9M0|Q0P9M0_CAMJE	4.315	0.791	1.28e-07	10383.1	1205.62	2	2409.22	0.006105	2.5319	Both
TQGINFDLNNLLSK	tr|Q0PBQ7|Q0PBQ7_CAMJE	3.644	0.709	1.28e-07	11223.8	788.92	2	1575.83	0.010043	6.365	Both
SLLDVFEKTYEHEQFITK	sp|Q46106|FTN_CAMJE	3.861	0.763	1.29e-07	6610.6	1114.07	2	2226.12	0.020385	9.1489	Both
EQTLFYYTAYDHDKPTLYR	sp|Q9PJ14|TOLB_CAMJE	3.208	0.767	1.29e-07	5065	1212.58	2	2423.14	0.026838	11.0665	Both
EQMAFAENEVQK	tr|Q0P8G9|Q0P8G9_CAMJE	2.846	0.714	1.29e-07	6259.8	712.33	2	1422.64	0.009225	6.4752	Both
SSGPVLYVDR	tr|Q0P986|Q0P986_CAMJE	2.438	0.659	1.29e-07	6219.3	546.788	2	1091.56	0.004157	3.8013	Both
GISPEDFEDQIIVC[160.03]EC[160.03]AR	tr|Q0PBR5|Q0PBR5_CAMJE	3.511	0.662	1.29e-07	6062.5	1069.48	2	2136.95	0.023222	10.8567	11168
GIVEQETDM[147.04]QM[147.04]R	sp|Q46108|TIG_CAMJE	3.05	0.751	1.3e-07	4863.6	734.824	2	1467.63	0.008129	5.5313	11168
SEITVNNIPENSHISYAGVSLEDGK	sp|Q9PN47|PUR2_CAMJE	3.698	0.772	1.3e-07	9023.9	1337.15	2	2672.29	0.032524	12.1617	Both
AFIYDQFDSSVQTNTIK	sp|Q9PNY0|PURL_CAMJE	3.471	0.715	1.3e-07	9640.6	988.984	2	1975.95	0.018197	9.1998	Both
SAISTIESLYSDLLR	tr|Q0P967|Q0P967_CAMJE	3.435	0.721	1.3e-07	14537.7	834.446	2	1666.88	0.01495	8.958	Both
FGGGIGWDWSK	tr|Q0PCA1|Q0PCA1_CAMJE	2.99	0.623	1.3e-07	5658.1	605.288	2	1208.56	0.006665	5.5056	Both
LSIGLENSDDLIADLKQAIES	tr|Q0P7Q4|Q0P7Q4_CAMJE	4.305	0.693	1.31e-07	14416.2	1122.58	2	2243.15	0.030466	13.5696	Both
RGLEQDNQAVKESVQTVSVVEGGNLTAR	tr|Q0PBP3|Q0PBP3_CAMJE	5.183	0.778	1.31e-07	4957.7	995.518	3	2983.53	0.018906	6.3304	Both
THSLNVDAFSSPDFGDLGYIVDGK	tr|Q0PC96|Q0PC96_CAMJE	4.43	0.689	1.31e-07	11758.6	1277.61	2	2553.2	0.045819	17.9316	Both
IDYGFAEAR	sp|Q9PLX7|RS3_CAMJE	2.798	0.695	1.33e-07	6976.8	521.254	2	1040.49	0.004442	4.2609	Both
GEPIEITLEPLEANSGIVFFR	sp|Q9PIZ5|LPXC_CAMJE	3.854	0.802	1.34e-07	13446.5	1166.12	2	2330.22	0.011567	4.9596	Both
C[160.03]GLGELIIPENEPGSSIMPGK	sp|O69294|FUMC_CAMJE	3.398	0.715	1.35e-07	10774.2	1099.55	2	2197.08	0.033547	15.2549	11168
RIC[160.03]DKTQLFLLAANLGDSK	tr|Q0P7Q4|Q0P7Q4_CAMJE	3.761	0.778	1.35e-07	9907.8	1082.08	2	2162.15	0.027715	12.8063	11168
MTKEEIKELVNLFAEANISK	tr|Q0P8W6|Q0P8W6_CAMJE	4.635	0.737	1.35e-07	12193.3	1154.12	2	2306.22	0.039173	16.971	Both
NNIVAFVPNSGSAR	tr|Q0PBL7|Q0PBL7_CAMJE	2.693	0.76	1.35e-07	7587	723.378	2	1444.74	0.005086	3.5154	Both
VVVFAAGTGNPYFTTDTTAILR	sp|Q9PN24|PYRH_CAMJE	3.757	0.708	1.36e-07	12011.5	1157.61	2	2313.2	0.040295	17.4044	Both
DMSSYEAALDR	tr|Q0P9R0|Q0P9R0_CAMJE	2.999	0.767	1.36e-07	7804	629.274	2	1256.53	0.008008	6.3629	Both
GGTFLLNSIWNAEETIR	tr|Q0P8E1|Q0P8E1_CAMJE	4.194	0.802	1.37e-07	12862.8	960.994	2	1919.97	0.028902	15.0375	Both
YATVGDVIVASVKK	sp|Q0P7T4|RL14_CAMJE	3.056	0.678	1.38e-07	8254.2	725.419	2	1448.82	0.01272	8.7673	Both
NIMAGEMVEFENGDK	sp|Q9PJ21|ATPA_CAMJE	3.707	0.636	1.38e-07	5279.4	842.371	2	1682.73	0.02256	13.3908	Both
NEGNEAVYNQANR	tr|Q0PA41|Q0PA41_CAMJE	2.955	0.682	1.38e-07	2727.3	739.835	2	1477.65	0.007337	4.9585	Both
TGKFEPFLSMELVPYQESR	tr|Q0PA47|Q0PA47_CAMJE	3.309	0.757	1.38e-07	11053	1129.56	2	2257.11	0.028623	12.67	Both
NQFLGYNGLYGFANYGIEK	tr|Q0PAV5|Q0PAV5_CAMJE	4.001	0.714	1.38e-07	6488.6	1084.53	2	2167.04	0.033229	15.3196	Both
HAVVNDLPLGR	tr|Q9ZI13|Q9ZI13_CAMJE	2.692	0.699	1.38e-07	6120.7	595.836	2	1189.66	0.003406	2.8582	Both
EYGAAHLAGKDAVFK	sp|Q46108|TIG_CAMJE	3.033	0.667	1.39e-07	3710.6	788.909	2	1575.8	0.009293	5.8898	Both
VIEVSDFTK	sp|Q9PNY2|PUR9_CAMJE	2.228	0.783	1.39e-07	7475.6	519.279	2	1036.54	0.004922	4.7393	Both
DKNHSFLSDEQIQNLADFINK	tr|Q0PBX9|Q0PBX9_CAMJE	4.321	0.795	1.39e-07	6215.7	1238.61	2	2475.2	0.011183	4.5143	Both
DADYEVFDLSANTIR	tr|Q0P8X3|Q0P8X3_CAMJE	3.483	0.688	1.4e-07	10541.4	864.907	2	1727.8	0.017377	10.0456	Both
NILIIC[160.03]ATSGDTGPATLK	tr|Q0PA78|Q0PA78_CAMJE	4.035	0.806	1.4e-07	5435.3	922.993	2	1843.97	0.030237	16.3799	11168
RAQYHAISDEEC[160.03]MQALK	sp|Q9PIF2|TRPB_CAMJE	3.903	0.744	1.41e-07	3558.2	1025.48	2	2048.94	0.004624	2.2546	11168
GSAMNPVDHPHGGGEGK	sp|Q9PLX4|RL2_CAMJE	2.906	0.796	1.41e-07	2211.6	823.871	2	1645.73	0.006282	3.8125	Both
QSPILLLNEADQFLSTR	tr|Q0PBD3|Q0PBD3_CAMJE	3.826	0.773	1.41e-07	13658.8	973.023	2	1944.03	0.032437	16.6682	Both
VDFSEIVLDEALTYK	tr|Q0PBF9|Q0PBF9_CAMJE	3.631	0.645	1.41e-07	13141.5	871.448	2	1740.88	0.023756	13.6302	Both
ELNGM[147.04]EIAAVYLQPIEMEPR	tr|Q0P7X0|Q0P7X0_CAMJE	3.938	0.705	1.42e-07	11847.1	1160.07	2	2318.13	0.027478	11.8432	11168
VAILGYGTVGSAVVK	tr|Q0PBY8|Q0PBY8_CAMJE	3.49	0.778	1.42e-07	5160.3	717.422	2	1432.83	0.011626	8.1026	Both
NFASGLLSFEAK	tr|Q0P7Q4|Q0P7Q4_CAMJE	2.797	0.786	1.43e-07	5915.8	642.335	2	1282.66	0.009724	7.5693	Both
GIDLAASLADIHLEADIHALK	tr|Q0P7X0|Q0P7X0_CAMJE	3.725	0.831	1.43e-07	6415.2	1093.59	2	2185.17	0.032559	14.8862	Both
NYQVNYILTPVHGK	tr|Q0P8M9|Q0P8M9_CAMJE	3.107	0.647	1.43e-07	4663.9	823.438	2	1644.86	0.012916	7.8427	Both
WC[160.03]ESPIFTDYSR	tr|Q0PBD7|Q0PBD7_CAMJE	2.782	0.737	1.43e-07	5360.6	780.843	2	1559.67	0.011189	7.1647	11168
EAAQILGGNGGGRDDFATAGGKDLSK	sp|Q9PI05|SYA_CAMJE	4.145	0.767	1.44e-07	6774.9	1253.12	2	2504.23	0.039924	15.9298	Both
IGANNVGVER	sp|Q9PPJ3|RL19_CAMJE	2.917	0.693	1.44e-07	4279.5	514.778	2	1027.54	0.001797	1.7454	Both
RLHAQENELSTEEINK	tr|Q0P9F5|Q0P9F5_CAMJE	3.883	0.675	1.44e-07	2958.5	955.982	2	1909.95	0.013174	6.8903	Both
LLQLANSPYYGFTR	tr|Q0PBQ7|Q0PBQ7_CAMJE	3.238	0.758	1.44e-07	5633.7	821.933	2	1641.85	0.014661	8.9186	Both
AWQEAEFAWMK	tr|Q0P9Y5|Q0P9Y5_CAMJE	2.965	0.787	1.45e-07	6040.4	698.821	2	1395.63	0.017324	12.3952	Both
FKEITNNGGNGQEMYELR	tr|Q0PB73|Q0PB73_CAMJE	3.493	0.791	1.45e-07	4110.3	1050.49	2	2098.97	0.010491	4.9934	Both
VFFPALLGDTDIK	tr|Q0P9Q4|Q0P9Q4_CAMJE	2.791	0.66	1.46e-07	11653.9	718.395	2	1434.78	0.009306	6.4769	Both
KDSC[160.03]GSDALDDEGLVAR	tr|Q0P9Q7|Q0P9Q7_CAMJE	3.311	0.823	1.46e-07	6276	904.41	2	1806.81	-0.005279	-2.9185	11168
GVQEAGGEGYLVK	tr|Q0PBM1|Q0PBM1_CAMJE	3.162	0.648	1.46e-07	5988.5	653.836	2	1305.66	0.006048	4.625	Both
TFHAGDKC[160.03]EAPNLEDK	sp|Q9PHW3|EFP_CAMJE	3.785	0.773	1.47e-07	4767.3	916.418	2	1830.82	0.009916	5.4102	11168
VEYC[160.03]DVLNEEQYQNLMQR	sp|Q9PI30|RPOC_CAMJE	4.161	0.725	1.47e-07	9980.3	1166.02	2	2330.03	0.040661	17.4358	11168
LNWVNSAANGIYQSPK	tr|Q0P7V0|Q0P7V0_CAMJE	3.668	0.725	1.47e-07	9038.8	881.45	2	1760.88	0.020745	11.7675	Both
HYHVPITLSPFGYSTYR	tr|Q0PAG4|Q0PAG4_CAMJE	3	0.77	1.47e-07	9024.3	1019.51	2	2037.01	0.025039	12.2799	Both
ADAMVSGASTTTAETIRPALQLIK	tr|Q0PAJ1|Q0PAJ1_CAMJE	4.124	0.694	1.47e-07	10132.8	1223.15	2	2444.29	0.022222	9.0839	Both
GYLSPYFITNAEK	sp|O69289|CH60_CAMJE	3.037	0.762	1.48e-07	9693.7	751.88	2	1501.75	0.007335	4.8778	Both
GGIIMTNDEELAK	sp|P24531|GLYA_CAMJE	3.037	0.785	1.48e-07	4251	695.848	2	1389.68	0.006206	4.4593	Both
VVFVDENNTATK	sp|Q9PIK3|PAND_CAMJE	2.739	0.729	1.48e-07	3609.1	668.841	2	1335.67	0.001651	1.2342	Both
DLRFESDFSNLVENVMTK	tr|Q0P9J4|Q0P9J4_CAMJE	3.48	0.811	1.49e-07	7401.7	1072.52	2	2143.03	0.012902	6.0148	Both
YGNTSAASIPMAMNDAYEEGR	sp|Q9PIH1|FABH_CAMJE	3.55	0.825	1.5e-07	8919.7	1124.49	2	2246.96	0.013331	5.9276	Both
MVNDPDLLEAAFIVAR	sp|Q9PN59|PDXJ_CAMJE	3.503	0.721	1.5e-07	6986.9	887.464	2	1772.91	0.02142	12.0681	Both
IGFDHIQILGNSLEDIAR	tr|Q0P9G6|Q0P9G6_CAMJE	3.886	0.706	1.5e-07	11410.5	1006.03	2	2010.05	0.021257	10.5648	Both
LINPITAELNTLR	sp|Q9PP35|SYFB_CAMJE	2.93	0.621	1.52e-07	6415.9	734.43	2	1466.85	0.013137	8.9437	Both
LLALIQNTTPFK	tr|Q0P855|Q0P855_CAMJE	3.069	0.628	1.52e-07	5634.7	679.906	2	1357.8	0.004686	3.4461	Both
IIDSYTNFITYFFDEK	sp|Q9PII2|HIS8_CAMJE	3.753	0.786	1.53e-07	14567.6	1008.49	2	2014.96	0.02292	11.3636	Both
KFDTVFGLGADSVSDK	tr|Q0P8Y9|Q0P8Y9_CAMJE	3.603	0.778	1.53e-07	5110	843.423	2	1684.83	0.01583	9.3844	Both
EGWNGLWQNISFLGK	tr|Q0PCA8|Q0PCA8_CAMJE	3.372	0.629	1.53e-07	7143.3	874.941	2	1747.87	0.017492	9.9961	Both
M[147.04]QAMDNATNNAK	sp|Q9PJ20|ATPG_CAMJE	2.587	0.824	1.54e-07	2975.1	662.785	2	1323.55	0.014464	10.9115	11168
IIGVLGVDIPSEDLQNLVAK	tr|Q0P864|Q0P864_CAMJE	3.854	0.81	1.55e-07	12619.8	1047.1	2	2092.18	0.027983	13.3622	Both
AGIVAVENALGITPPLNALLTR	tr|Q0P8Z0|Q0P8Z0_CAMJE	4.183	0.883	1.55e-07	7348.8	1102.14	2	2202.27	0.008454	3.8353	Both
TVVLPESNDER	tr|Q0PAJ1|Q0PAJ1_CAMJE	2.626	0.738	1.55e-07	5333.4	629.817	2	1257.62	0.001676	1.3305	Both
EFDIKNPMLIPVIEK	sp|Q9PLY3|RL5_CAMJE	3.526	0.668	1.56e-07	10728.7	893.495	2	1784.97	0.020223	11.3168	Both
YDPFLNLYLVR	tr|Q0P7Y5|Q0P7Y5_CAMJE	2.718	0.808	1.56e-07	6691.1	706.882	2	1411.75	0.010082	7.1313	Both
FMDMDFIFAEFKK	tr|Q0P8L8|Q0P8L8_CAMJE	2.988	0.777	1.56e-07	7222.3	834.894	2	1667.77	0.022172	13.2783	Both
YFQQGTAQDKLVPEGIEGR	tr|Q0P9J4|Q0P9J4_CAMJE	3.537	0.68	1.56e-07	7702.9	1068.54	2	2135.06	0.036935	17.2829	Both
NLNTPIAAIINDEDKLIAQK	tr|Q0PAJ1|Q0PAJ1_CAMJE	3.536	0.714	1.56e-07	6662	1097.61	2	2193.2	0.051037	23.2492	Both
ANLVENIGEDYKIR	sp|Q9PLX7|RS3_CAMJE	2.927	0.684	1.57e-07	8453.2	817.431	2	1632.85	0.017962	10.9869	Both
QMILDPLDGSSNFVSK	tr|Q0PC09|Q0PC09_CAMJE	3.615	0.586	1.57e-07	10379.8	875.938	2	1749.86	0.02072	11.8273	Both
VVSDINASLFQQDPK	sp|P45492|Y983_CAMJE	3.945	0.736	1.58e-07	8474.2	830.931	2	1659.85	0.010206	6.1413	Both
SIGELLANELHLGLAK	sp|Q46124|RPOB_CAMJE	3.412	0.681	1.58e-07	6599.8	839.48	2	1676.95	0.01613	9.6071	Both
IGAALAVASAGR	sp|Q9PNY0|PURL_CAMJE	3.731	0.671	1.58e-07	5908.2	528.812	2	1055.61	0.004165	3.9381	Both
YDTILEGHTDNIGSR	tr|Q0P8D9|Q0P8D9_CAMJE	3.053	0.668	1.58e-07	4008.9	845.905	2	1689.8	0.007983	4.7186	Both
EIIMQTINTPNIDWAK	tr|Q0P923|Q0P923_CAMJE	3.726	0.593	1.58e-07	10530.8	943.988	2	1885.96	0.024135	12.7835	Both
NAAVIAEIDGVVR	sp|Q9PI30|RPOC_CAMJE	3.286	0.703	1.59e-07	9402.8	663.872	2	1325.73	0.010617	7.9963	Both
LAAEKELNGLYNYR	sp|Q9PP35|SYFB_CAMJE	3.234	0.64	1.59e-07	7965.4	827.433	2	1652.85	-0.000443	-0.2677	Both
WGANSFEFIR	tr|Q0P922|Q0P922_CAMJE	2.904	0.666	1.59e-07	9884.3	613.801	2	1225.59	0.008996	7.3281	Both
LHDNTTLSLGEAKR	sp|Q9PIL5|TAL_CAMJE	2.919	0.622	1.6e-07	2957.2	777.915	2	1553.82	0.004773	3.0678	Both
SEQTYTLNGLEQYPFLAHK	sp|Q9PJ14|TOLB_CAMJE	3.527	0.778	1.6e-07	5668	1120.06	2	2238.1	0.007155	3.194	Both
LDNPKDGFTVGIIDDVTHTSLSTGEK	tr|Q0P8E1|Q0P8E1_CAMJE	5.045	0.698	1.6e-07	5913.7	920.463	3	2758.37	0.004564	1.6528	Both
VGC[160.03]KGPYTFNNC[160.03]SR	tr|Q0P8Y9|Q0P8Y9_CAMJE	3.262	0.838	1.6e-07	4914.6	830.372	2	1658.73	0.00649	3.9079	11168
SNDEFGQISNAINENILATKR	tr|Q0PBP3|Q0PBP3_CAMJE	3.879	0.718	1.6e-07	10679.1	1167.59	2	2333.16	0.029402	12.5909	Both
TSNGETYNQNALTAAHK	sp|Q9PHM1|RLPA_CAMJE	3.925	0.803	1.61e-07	3007.4	910.432	2	1818.85	0.005452	2.9942	Both
EKIENTLAQVISK	sp|Q9PI71|GPMI_CAMJE	3.308	0.709	1.61e-07	8156.4	736.92	2	1471.82	0.010677	7.2443	Both
GNDVNYNPVFLSHLLILEDK	tr|Q0PAL5|Q0PAL5_CAMJE	3.349	0.69	1.61e-07	12174.4	1150.6	2	2299.18	0.036952	16.0577	Both
SM[147.04]TASSGPGISLK	tr|Q0PAY0|Q0PAY0_CAMJE	2.73	0.7	1.61e-07	3322.8	626.316	2	1250.62	-0.000341	-0.2722	11168
GQILESLEEEVMK	tr|Q0PC22|Q0PC22_CAMJE	3.134	0.672	1.61e-07	6325.8	752.882	2	1503.75	-0.003576	-2.3749	Both
FKAEDIMDDFIIAR	sp|O52914|SYE2_CAMJE	3.505	0.665	1.62e-07	6587	842.424	2	1682.83	0.012463	7.3971	Both
SFDIANDLANGVDAAIINSFAQDGETLK	sp|Q46124|RPOB_CAMJE	3.91	0.758	1.62e-07	15100.4	1455.21	2	2908.41	0.036424	12.515	Both
NKITSLEQAALESK	tr|Q0PB65|Q0PB65_CAMJE	3.275	0.696	1.63e-07	4439.8	766.42	2	1530.83	0.008146	5.3143	Both
ALEWIEEDELVEVTPVNVR	tr|Q0PC87|Q0PC87_CAMJE	2.883	0.741	1.63e-07	6620	1120.58	2	2239.14	0.01839	8.2056	Both
AVANVNETIADEILGLDAFNQTQLDDTLR	sp|P42448|ENO_CAMJE	3.184	0.837	1.64e-07	14355	1580.29	2	3158.57	0.032324	10.2272	Both
SFLTDSGGFQAFSLSK	sp|Q9PNT0|TGT_CAMJE	3.607	0.737	1.65e-07	11252.2	846.417	2	1690.82	0.020082	11.8629	Both
QLAQIQAELAQIRK	tr|Q0P986|Q0P986_CAMJE	3.492	0.809	1.65e-07	8945.7	805.473	2	1608.93	0.011233	6.9729	Both
AYEFNILEPETYK	tr|Q0PA83|Q0PA83_CAMJE	2.99	0.769	1.65e-07	6102.4	808.896	2	1615.78	0.016163	9.9908	Both
GITGYTLVLIDGR	tr|Q0PAD4|Q0PAD4_CAMJE	3.378	0.818	1.65e-07	10474.7	689.39	2	1376.77	0.013069	9.4787	Both
NLLNDAKGDDEYKLGIPEYLGK	tr|Q0PBF9|Q0PBF9_CAMJE	3.486	0.803	1.65e-07	5599.7	1233.13	2	2464.25	0.048691	19.7428	Both
ALFASTGVKGDDLPKDYYIK	sp|Q9PIL5|TAL_CAMJE	3.579	0.761	1.66e-07	4923.9	1101.08	2	2200.14	0.020093	9.1242	Both
NIENFALLQAVETIR	tr|Q0P9G1|Q0P9G1_CAMJE	3.913	0.688	1.66e-07	6908.4	577.653	3	1729.94	0.010231	5.9038	Both
SYEQQILMPYEHWNEEK	tr|Q0P9J6|Q0P9J6_CAMJE	3.217	0.852	1.66e-07	5409.5	1112.5	2	2222.99	0.010511	4.724	Both
EFLHTSDLVAHDEDSALK	tr|Q0PBR6|Q0PBR6_CAMJE	3.693	0.762	1.67e-07	4439.2	1013.99	2	2025.96	0.008672	4.2762	Both
VNSNENYVK	tr|Q0PCA5|Q0PCA5_CAMJE	2.561	0.694	1.67e-07	3405	533.762	2	1065.51	0.004156	3.8931	Both
NYDENDLEEQARK	tr|Q0P9G5|Q0P9G5_CAMJE	2.983	0.685	1.68e-07	3435.1	812.366	2	1622.72	0.008224	5.0618	Both
FKKDQELEYC[160.03]IIQSAK	tr|Q0PAW2|Q0PAW2_CAMJE	3.791	0.644	1.68e-07	7346.2	1000.51	2	1999.01	0.016941	8.4662	11168
YHPHGDTAVYDALVR	sp|Q03470|GYRA_CAMJE	3.058	0.8	1.69e-07	6581.1	857.421	2	1712.83	0.00962	5.6098	Both
NNKIDAIVADQDTAK	sp|Q46125|HISJ_CAMJE	3.704	0.77	1.69e-07	5870.4	808.418	2	1614.82	0.00946	5.8509	Both
GGLADLHEVHR	tr|Q0PAG3|Q0PAG3_CAMJE	2.613	0.538	1.69e-07	3079.5	602.315	2	1202.62	0.002636	2.1882	Both
SLWM[147.04]IGATLQGAC[160.03]K	sp|Q0P891|DPS_CAMJE	3.529	0.784	1.7e-07	9929	776.386	2	1550.76	0.015132	9.7451	11168
AHNLFEKDVHYVLR	sp|Q0P9V7|SECA_CAMJE	2.842	0.743	1.7e-07	4151	870.963	2	1739.91	0.014724	8.4527	Both
VSIFAPLHNPAHLAGIK	sp|Q9PPL8|ACKA_CAMJE	3.224	0.583	1.7e-07	4857.3	893.012	2	1784.01	0.013321	7.4585	Both
GPIQADPEM[147.04]ATPAK	tr|Q0PBF1|Q0PBF1_CAMJE	3.202	0.772	1.7e-07	5003.3	721.353	2	1440.69	0.013624	9.4434	11168
GANIGVAQAATTK	sp|Q0P9X8|PEB1A_CAMJE	2.972	0.806	1.71e-07	3089	601.33	2	1200.65	0.004995	4.1533	Both
GYLLGSNVLLNAR	tr|Q0P937|Q0P937_CAMJE	3.506	0.251	1.71e-07	9990.5	695.396	2	1388.78	0.01483	10.663	Both
DIALELSSNEEK	tr|Q0PAY5|Q0PAY5_CAMJE	3.099	0.711	1.71e-07	4517.6	674.336	2	1346.66	0.008123	6.023	Both
TKATQAAQDGQSLK	sp|P56963|FLA1_CAMJE	3.16	0.646	1.73e-07	2215.7	723.881	2	1445.75	0.00609	4.2065	Both
VSLNFLLFDGGAR	tr|Q0P9M1|Q0P9M1_CAMJE	2.75	0.592	1.73e-07	6826.2	704.883	2	1407.75	0.00957	6.7884	Both
QNANEM[147.04]YTQSEQVEK	tr|Q0PB65|Q0PB65_CAMJE	3.907	0.732	1.73e-07	4343.6	907.897	2	1813.78	0.006062	3.3385	11168
IKQSAIAAAKEEAEQILR	tr|Q0PC35|Q0PC35_CAMJE	3.901	0.746	1.73e-07	9223.8	985.058	2	1968.1	0.010512	5.3357	Both
LIGDDEHGWDDEGVFNFEGGC[160.03]YAK	sp|Q9PP01|PCKA_CAMJE	4.377	0.875	1.74e-07	10754.2	1365.57	2	2729.13	0.010603	3.8822	11168
VEHTNNENINSAFK	tr|O68795|O68795_CAMJE	3.176	0.75	1.74e-07	3182.8	808.887	2	1615.76	0.010115	6.2524	Both
YTAVAGIPEVLK	tr|Q0PAC8|Q0PAC8_CAMJE	2.993	0.62	1.74e-07	8893.6	630.864	2	1259.71	0.00913	7.2361	Both
SM[147.04]SSDNAALAATFSK	sp|Q9PJ18|ATPE_CAMJE	3.073	0.614	1.75e-07	6776.9	758.851	2	1515.69	0.011058	7.286	11168
DGNFKLESAYYDRDK	tr|Q0P8A3|Q0P8A3_CAMJE	3.042	0.693	1.75e-07	4037.5	910.926	2	1819.84	0.005512	3.0255	Both
LVYDENGAPIILSYGNWGYVADPSNAK	tr|Q0PC45|Q0PC45_CAMJE	3.582	0.804	1.75e-07	12120.9	1463.72	2	2925.42	0.046924	16.0291	Both
MENIFSKDSDIELVDIENSIK	sp|Q03470|GYRA_CAMJE	4.165	0.654	1.76e-07	6596.4	1220.1	2	2438.19	0.026072	10.6844	Both
AKIEKEQNENYK	tr|Q0P897|Q0P897_CAMJE	2.877	0.761	1.76e-07	1886.9	747.383	2	1492.75	0.015184	10.1581	Both
GLVIAPDEQTYNELVR	tr|Q0P942|Q0P942_CAMJE	2.988	0.84	1.76e-07	9867.9	908.976	2	1815.94	0.026507	14.5807	Both
IGDFYTGFGSGVSK	tr|Q0PB66|Q0PB66_CAMJE	3.154	0.657	1.76e-07	8900.9	717.849	2	1433.68	0.009022	6.2841	Both
FNEKDGYAVHVGGR	tr|Q0P986|Q0P986_CAMJE	3.084	0.665	1.77e-07	5459	774.881	2	1547.75	1.9e-05	0.0123	Both
FIFSSTAATYGEPQTPVVSETSPLAPINPYGR	tr|Q0P9C3|Q0P9C3_CAMJE	2.7	0.836	1.78e-07	6528.9	1699.35	2	3396.69	0.043717	12.8629	Both
HNELDDMIKDAEEGR	tr|Q0PB64|Q0PB64_CAMJE	3.398	0.822	1.78e-07	5420.8	886.399	2	1770.78	-0.002856	-1.611	Both
NVYLSKEER	sp|Q9PIK2|PANC_CAMJE	2.118	0.69	1.79e-07	3798.4	569.299	2	1136.58	0.003165	2.7797	Both
DAYAIWTK	tr|Q0P855|Q0P855_CAMJE	2.309	0.667	1.79e-07	7839.1	484.248	2	966.481	0.006582	6.7961	Both
SVGEVMAIGR	sp|Q9PIL7|CARB_CAMJE	2.484	0.622	1.8e-07	3942.1	509.771	2	1017.53	0.002706	2.6541	Both
FLEDNPYLMTPGIK	tr|Q0P8B5|Q0P8B5_CAMJE	3.966	0.69	1.8e-07	10014.2	819.416	2	1636.82	0.018787	11.4637	Both
WDNSYSVHNAK	tr|Q0P932|Q0P932_CAMJE	2.708	0.734	1.8e-07	2924.9	660.802	2	1319.59	0.004422	3.3459	Both
ALYDYEILNSLEELPILK	tr|Q0PAX0|Q0PAX0_CAMJE	3.906	0.57	1.8e-07	14842.8	1068.58	2	2135.14	0.035897	16.7966	Both
ITPDIMDVVLESIDR	tr|Q0PBM2|Q0PBM2_CAMJE	3.551	0.648	1.8e-07	14482.5	572.634	3	1714.88	0.018373	10.695	Both
MGHAGAIVGSADESAAAKK	tr|Q0PAY2|Q0PAY2_CAMJE	3.728	0.789	1.81e-07	4199.8	885.944	2	1769.87	0.012424	7.0117	Both
LNQNDLNIENASVK	tr|Q0PAY6|Q0PAY6_CAMJE	3.4	0.751	1.81e-07	6903.2	786.405	2	1570.8	0.011857	7.5387	Both
GPIQADPEMATPAK	tr|Q0PBF1|Q0PBF1_CAMJE	3.656	0.763	1.81e-07	5987.1	713.356	2	1424.7	0.010203	7.1514	Both
NAAVLLVEPK	sp|Q9PI30|RPOC_CAMJE	3.019	0.873	1.82e-07	6918.5	527.319	2	1052.62	0.005002	4.7429	Both
VADLILPSAMIYEK	sp|Q9PPD9|NAPA_CAMJE	2.585	0.816	1.82e-07	6034.3	781.928	2	1561.84	0.01182	7.5582	Both
INAFLGPSHVSVITGYGIYEPLAAK	tr|Q0PAP2|Q0PAP2_CAMJE	4.158	0.759	1.82e-07	11010.8	1309.2	2	2616.4	0.049208	18.7931	Both
LM[147.04]EELDNIANTTSFNGK	sp|P56963|FLA1_CAMJE	4.088	0.756	1.83e-07	8701	956.952	2	1911.89	0.019143	10.0021	11168
VESHNHPSFIEPFAGAATGVGGILR	sp|Q9PNY0|PURL_CAMJE	3.432	0.79	1.83e-07	10036.2	1282.16	2	2562.3	0.029076	11.3387	Both
GIFYHLESKNEILETTIK	tr|Q0P8F6|Q0P8F6_CAMJE	3.643	0.608	1.83e-07	8858.3	1068.07	2	2134.13	0.014424	6.7523	Both
NQTC[160.03]C[160.03]AQPSFNSGYFDESR	tr|Q0PC60|Q0PC60_CAMJE	3.974	0.977	1.83e-07	7810.5	1134.46	2	2266.9	0.024624	10.8528	11168
RHNFAGGPASHGSR	sp|Q9PLX1|RL3_CAMJE	3.306	0.843	1.84e-07	1914.7	484.24	3	1449.7	0.005662	3.8975	Both
QMQSEQANLDKEQAFR	tr|Q0P9M1|Q0P9M1_CAMJE	3.281	0.741	1.84e-07	3614.9	961.955	2	1921.9	0.01161	6.0346	Both
VAQGDLFQAK	tr|Q0PAY0|Q0PAY0_CAMJE	2.539	0.599	1.84e-07	5833.5	538.79	2	1075.57	0.003086	2.8638	Both
LIVDLIYQGGIADMR	sp|Q9PHN5|ILVC_CAMJE	3.839	0.689	1.86e-07	6702.5	838.956	2	1675.9	0.022317	13.3005	Both
NAYGQGAIMK	tr|Q7BPS0|Q7BPS0_CAMJE	2.334	0.45	1.86e-07	3230.8	526.763	2	1051.51	0.002965	2.8144	Both
ADSIC[160.03]VHGDNAK	sp|Q9PMC8|Y1541_CAMJE	2.521	0.554	1.87e-07	3316.8	643.793	2	1285.57	0.009637	7.4845	11168
GDLSDKVVGLQIGADDYLPKPYDPK	tr|O68795|O68795_CAMJE	3.213	0.861	1.87e-07	10217.4	1352.2	2	2702.38	0.045124	16.6854	Both
IDENSDDMQKR	tr|Q0P7X8|Q0P7X8_CAMJE	2.586	0.662	1.87e-07	3358.3	675.801	2	1349.59	0.009506	7.0331	Both
YLNFNEIENFKLEN	tr|Q0PA55|Q0PA55_CAMJE	3.817	0.524	1.87e-07	11390.5	893.936	2	1785.86	0.003734	2.0885	Both
ELYITEGNLYNR	tr|Q0PC08|Q0PC08_CAMJE	3.263	0.774	1.88e-07	8408.1	742.873	2	1483.73	0.010827	7.2873	Both
VVMSNSFGFGGTNGC[160.03]VVFK	tr|Q0PB68|Q0PB68_CAMJE	3.634	0.743	1.89e-07	5695.9	1003.98	2	2005.94	0.016638	8.286	11168
LIESGQINQVSIGQTTIK	tr|Q0P9D8|Q0P9D8_CAMJE	3.493	0.687	1.9e-07	4714.2	965.036	2	1928.06	0.013073	6.7733	Both
TLKYDQNTETFAALMDK	tr|Q0P9S0|Q0P9S0_CAMJE	3.497	0.671	1.9e-07	5329.8	994.985	2	1987.96	0.015041	7.5584	Both
KDIFLEGVHALEENAQKR	tr|Q0PB96|Q0PB96_CAMJE	3.474	0.675	1.9e-07	5439.4	1049.06	2	2096.1	0.025381	12.097	Both
YFDFENAKPMQIAMYER	tr|Q0PBH1|Q0PBH1_CAMJE	3.563	0.719	1.9e-07	5788.6	1077	2	2151.98	0.009868	4.5813	Both
FFNILNPDIVYMGQK	sp|Q9PIK2|PANC_CAMJE	3.341	0.764	1.91e-07	6852.1	899.963	2	1797.91	0.013024	7.2358	Both
TGEVSYGNDFK	tr|Q0PBE5|Q0PBE5_CAMJE	2.66	0.757	1.91e-07	5767.4	608.778	2	1215.54	0.004804	3.9456	Both
MTQIIPALDLIDGEVVR	sp|Q9PM74|HIS4_CAMJE	3.717	0.783	1.92e-07	12669.7	942.019	2	1882.02	0.019519	10.3602	Both
GFDNTDVKGDER	sp|Q9PPD9|NAPA_CAMJE	3.009	0.811	1.92e-07	3974.1	676.808	2	1351.6	0.004774	3.5269	Both
VAYKELVNEITEM[147.04]PDIAK	sp|Q9PPE0|TPX_CAMJE	3.473	0.608	1.92e-07	9669.8	1040.04	2	2078.06	0.020138	9.6814	11168
FGLEFSTAVSNTNYK	tr|Q0P986|Q0P986_CAMJE	3.366	0.646	1.92e-07	9517.3	839.41	2	1676.8	0.012244	7.2932	Both
NIAVIAHVDHGK	tr|Q0PC87|Q0PC87_CAMJE	2.85	0.711	1.92e-07	4470.8	637.354	2	1272.69	0.005247	4.1162	Both
TQLAEMEIMPVEWGGSYEFVGVSAK	sp|Q9PIZ1|IF2_CAMJE	2.931	0.777	1.93e-07	7075.1	1379.66	2	2757.3	0.043263	15.6789	Both
VNSPVIIQFSNGGAK	sp|Q0PAS0|ALF_CAMJE	3.254	0.738	1.94e-07	8106.4	765.917	2	1529.82	0.013978	9.125	Both
SISANAVSVNSQK	sp|Q9PN27|SYY_CAMJE	3.149	0.761	1.94e-07	3096.8	652.844	2	1303.67	0.00717	5.4914	Both
SSDFEELDGISLPSYR	tr|Q0PAG3|Q0PAG3_CAMJE	3.371	0.786	1.94e-07	10632.6	907.926	2	1813.84	0.021592	11.8908	Both
NDQFIALTK	sp|Q9PNB4|EFTS_CAMJE	2.696	0.561	1.95e-07	4296.6	525.285	2	1048.56	0.002877	2.7385	Both
MTAYLHIGTTNTGNQEK	tr|Q0P8U8|Q0P8U8_CAMJE	3.12	0.793	1.95e-07	3872.3	939.954	2	1877.89	0.011612	6.1769	Both
LKAEASDINYDK	tr|Q0P7X1|Q0P7X1_CAMJE	3.017	0.662	1.97e-07	4612.4	683.846	2	1365.68	0.006798	4.9704	Both
FKGDIQKADAVYENTQFISANDIAK	tr|Q0PA57|Q0PA57_CAMJE	4.236	0.762	1.97e-07	8596.1	1393.7	2	2785.39	0.018905	6.7823	Both
GYMLPNYPDEPKNDEELQIK	tr|Q0PAY5|Q0PAY5_CAMJE	3.185	0.798	1.97e-07	5106.5	1197.07	2	2392.13	0.023298	9.7313	Both
EKPDGVIVHFGGQTPLK	sp|Q9PIL7|CARB_CAMJE	2.948	0.636	1.98e-07	7293	911.496	2	1820.98	0.027187	14.9134	Both
VNPNNIEIMFLEDESK	tr|Q0P815|Q0P815_CAMJE	3.146	0.864	1.98e-07	11038.2	946.459	2	1890.9	0.019868	10.496	Both
IAEGKVPVC[160.03]AAMC[160.03]STK	tr|Q0P8A8|Q0P8A8_CAMJE	3.084	0.717	1.98e-07	5723.1	861.423	2	1720.83	0.012822	7.4423	11168
FTGTALILDDSM[147.04]TAR	tr|Q0PBM1|Q0PBM1_CAMJE	3.505	0.681	1.98e-07	8707.4	814.403	2	1626.79	0.013924	8.5486	11168
SISDTEVSEFFAPM[147.04]LR	sp|Q0PAS1|CBF2_CAMJE	3.33	0.715	1.99e-07	11106.4	922.94	2	1843.87	0.021445	11.6178	11168
FFESLISQNLNPK	sp|Q9PN98|GATB_CAMJE	2.843	0.566	1.99e-07	5717.2	768.907	2	1535.8	0.010632	6.9137	Both
ENPESVMFLGSAK	tr|Q0P8A7|Q0P8A7_CAMJE	2.766	0.814	1.99e-07	8706.6	704.842	2	1407.67	0.009482	6.7263	Both
GDALSHDNTLLFAWVK	tr|Q0P9S0|Q0P9S0_CAMJE	3.778	0.743	1.99e-07	6382.4	893.96	2	1785.9	0.017191	9.6151	Both
NALIAFMPWNGYNYEDAIVVSER	sp|Q46124|RPOB_CAMJE	3.449	0.708	2e-07	13426	1336.64	2	2671.27	0.02773	10.373	Both
IIESLGGIVVGFAALANR	sp|Q9PIR1|PYRE_CAMJE	3.904	0.773	2e-07	7727.1	900.523	2	1799.03	0.014924	8.2863	Both
LFVIAGMPNYASGIVNAK	tr|Q0P937|Q0P937_CAMJE	3.074	0.576	2.02e-07	6251.1	933.003	2	1863.99	0.011057	5.9255	Both
AELALWDLLYK	sp|Q9PNY0|PURL_CAMJE	3.03	0.672	2.03e-07	7277.4	667.871	2	1333.73	0.014059	10.5252	Both
KEEVKNSNDISINNEER	sp|Q9PIZ1|IF2_CAMJE	4.59	0.715	2.04e-07	4210.9	1009.49	2	2016.97	0.001894	0.9381	Both
DNNLDYETNEIITNVGAK	tr|Q0PAC8|Q0PAC8_CAMJE	4.469	0.639	2.04e-07	9990.2	1011.98	2	2021.95	0.026951	13.3159	Both
NYVLINENFNFEEVQK	tr|Q0PAJ1|Q0PAJ1_CAMJE	3.99	0.678	2.05e-07	6019.7	1000.49	2	1998.97	0.022827	11.4079	Both
GC[160.03]YETPGGTILLK	sp|Q9PHK7|ASSY_CAMJE	3.14	0.76	2.06e-07	7789	704.861	2	1407.71	0.011167	7.9214	11168
YADASIC[160.03]IGK	tr|Q0P8W7|Q0P8W7_CAMJE	2.561	0.729	2.06e-07	5945.5	549.268	2	1096.52	0.006336	5.7677	11168
LKELSYLHAEGYPAGEMK	sp|Q9PMT4|GLMS_CAMJE	4.062	0.724	2.07e-07	4241	1018.51	2	2035.01	0.006931	3.4025	Both
DIVVPAGVTM[147.04]IDADR	sp|Q9PII8|RL25_CAMJE	2.779	0.786	2.08e-07	8924.3	794.406	2	1586.8	0.014317	9.0111	11168
VASYNGAEVIVVSMDLPFAM[147.04]GR	sp|Q9PPE0|TPX_CAMJE	3.627	0.726	2.08e-07	13482.1	1171.58	2	2341.14	0.014408	6.149	11168
ALVC[160.03]EQGPSDTPC[160.03]GTC[160.03]K	tr|Q0P999|Q0P999_CAMJE	3.168	0.831	2.08e-07	5366.8	940.403	2	1878.79	0.017666	9.3928	11168
ITLFDATDFPVQIAAEVK	tr|Q0PB68|Q0PB68_CAMJE	4.752	0.742	2.08e-07	7233.6	989.53	2	1977.05	0.014719	7.4374	Both
DNGNDTAIGM[147.04]DIEPIC[160.03]AR	tr|Q0PBM2|Q0PBM2_CAMJE	3.303	0.821	2.08e-07	8019.6	989.436	2	1976.86	0.008624	4.358	11168
EFNLNENEEDRLDLLHQK	tr|Q0PCB7|Q0PCB7_CAMJE	3.395	0.727	2.08e-07	8521.2	1128.55	2	2255.08	0.023624	10.4665	Both
YDSFFTPSNQNDLK	tr|Q0P972|Q0P972_CAMJE	3.307	0.621	2.09e-07	8208.9	838.384	2	1674.75	0.012587	7.5067	Both
KC[160.03]DLIVTSGGTGPALR	tr|Q0PAF4|Q0PAF4_CAMJE	4.193	0.634	2.09e-07	6440.2	822.941	2	1643.87	0.010037	6.0983	11168
TSDVITQSEEIK	tr|Q0PBP3|Q0PBP3_CAMJE	3.216	0.663	2.09e-07	5920.9	675.343	2	1348.67	0.004141	3.0658	Both
VGLDVLEIEPMMK	tr|Q0PBD7|Q0PBD7_CAMJE	3.452	0.799	2.1e-07	11265.8	737.388	2	1472.76	0.009046	6.1338	Both
MFDNILEQQR	sp|P41258|SYK_CAMJE	3.108	0.548	2.11e-07	8617.2	647.316	2	1292.62	0.008969	6.9278	Both
VIALDMSALIAGAK	sp|Q9PI02|CLPB_CAMJE	3.287	0.789	2.11e-07	11499.2	686.897	2	1371.78	0.014029	10.2119	Both
NGVIENWQAVVPSTWNASPK	tr|Q0P8Z0|Q0P8Z0_CAMJE	3.515	0.747	2.11e-07	11101.9	1099.06	2	2196.1	0.027551	12.5339	Both
VPSVPDYVLGVFNM[147.04]R	tr|Q0PBM3|Q0PBM3_CAMJE	2.926	0.795	2.11e-07	12381.5	854.94	2	1707.87	0.020048	11.7248	11168
C[160.03]SFC[160.03]NEVENPQR	sp|Q9PIM0|CLPX_CAMJE	2.858	0.875	2.12e-07	5790.6	770.319	2	1538.62	0.004046	2.6262	11168
TIQAVGVKPDIEVFPGK	tr|Q0PB04|Q0PB04_CAMJE	3.53	0.661	2.12e-07	8601.6	899.509	2	1797	0.016003	8.8954	Both
GAFSNQSAYQR	sp|Q9PID1|Y371_CAMJE	2.933	0.505	2.13e-07	2938.2	614.789	2	1227.56	0.004743	3.8574	Both
AGGSDKSEQTYTLNGLEQYPFLAHK	sp|Q9PJ14|TOLB_CAMJE	3.846	0.688	2.13e-07	9505.6	1377.67	2	2753.33	0.03463	12.5683	Both
SGEAFSQVDNILDGDIKK	sp|Q9PMK5|RF2_CAMJE	3.651	0.759	2.13e-07	5404.7	968.486	2	1934.96	0.004951	2.5561	Both
VVDLILLGDEEKIKQDATR	tr|Q0PAJ1|Q0PAJ1_CAMJE	3.832	0.786	2.13e-07	5165.8	1078.1	2	2154.19	0.004076	1.8904	Both
TEAANHLGGGK	sp|P80672|PORA_CAMJE	2.564	0.758	2.14e-07	1769.5	527.767	2	1053.52	0.000158	0.1497	Both
VSATQPNAQILEVDKEINGYK	tr|Q0P802|Q0P802_CAMJE	3.708	0.8	2.14e-07	5077.2	1159.11	2	2316.2	0.02614	11.2759	Both
MQLSPELQDDIVPK	sp|Q9PHL0|HSLU_CAMJE	3.534	0.637	2.15e-07	5211	806.916	2	1611.82	0.009787	6.0644	Both
FEVEIPDSDAEK	sp|Q9PI64|ACP_CAMJE	2.609	0.474	2.15e-07	8136	689.822	2	1377.63	0.010941	7.9303	Both
KVDFSNIALFYGGVQK	sp|Q9PIH3|SERC_CAMJE	4.576	0.631	2.15e-07	10385.7	893.48	2	1784.95	0.020158	11.2806	Both
HSSMDEEQILALQK	sp|Q9PLV2|META_CAMJE	4.083	0.744	2.15e-07	7009.4	814.901	2	1627.79	0.010546	6.4707	Both
LKGNSVEVGADAPKVNLK	sp|Q9PPE0|TPX_CAMJE	4.076	0.727	2.15e-07	3492.6	920.02	2	1838.03	0.013034	7.0835	Both
GLLLVGPPGTGK	tr|Q0P9D8|Q0P9D8_CAMJE	2.392	0.426	2.15e-07	4945.7	554.84	2	1107.67	0.005526	4.9798	Both
IEADAQAYSNK	tr|Q0PBN7|Q0PBN7_CAMJE	2.899	0.838	2.15e-07	4353.9	605.291	2	1208.57	0.004671	3.8585	Both
EANLVLFDENEEIFAPK	tr|Q0P961|Q0P961_CAMJE	3.74	0.671	2.16e-07	11443.8	989.494	2	1976.97	-0.005987	-3.0253	Both
FEKGETKNDENLAK	sp|Q9PMQ5|PGK_CAMJE	3.331	0.641	2.17e-07	2210.2	811.905	2	1621.79	0.007374	4.5412	Both
TGFYMSLIGTPDEK	sp|Q9PN97|LUXS_CAMJE	3.318	0.715	2.17e-07	10157.9	779.876	2	1557.74	0.006924	4.4392	Both
IGQLADENHMR	tr|Q0P8B1|Q0P8B1_CAMJE	2.178	0.54	2.17e-07	4443.7	642.312	2	1282.61	0.00907	7.0604	Both
TASNVSGAMTSALC[160.03]TAK	tr|Q0PCA0|Q0PCA0_CAMJE	3.585	0.743	2.17e-07	7119.3	835.398	2	1668.78	0.010232	6.124	11168
DAMENYGSDKPDLR	sp|Q9PHM7|SYD_CAMJE	2.557	0.856	2.18e-07	3646	805.859	2	1609.7	-0.003567	-2.2132	Both
TINIPDTVGYTLPSEFANIIK	sp|Q9PLV9|LEU1_CAMJE	3.317	0.741	2.19e-07	7266.5	1153.62	2	2305.22	0.024445	10.5949	Both
ELISNASDALDKLNFLSVSDDKYK	sp|Q9PHZ3|HTPG_CAMJE	3.553	0.675	2.2e-07	11238.9	1343.18	2	2684.35	0.032291	12.0203	Both
DLSLNLIQNLESK	tr|Q0P900|Q0P900_CAMJE	3.148	0.634	2.2e-07	11687.5	743.909	2	1485.8	0.01927	12.9518	Both
TPVGFYELGR	tr|Q0P9Z2|Q0P9Z2_CAMJE	2.397	0.788	2.2e-07	4837.3	569.798	2	1137.58	0.003965	3.4793	Both
LLNQNIQNMKEDIADLKETTQK	tr|Q46118|Q46118_CAMJE	3.772	0.774	2.2e-07	5144	1294.17	2	2586.33	0.021776	8.4131	Both
KQELLC[160.03]ASIGPNIHNPHSTDEHC[160.03]EIASVEK	tr|Q0P9S2|Q0P9S2_CAMJE	5.853	0.82	2.21e-07	6820.6	1138.55	3	3412.61	0.014147	4.1418	11168
KQIAVLVDNTAPK	tr|Q0PC06|Q0PC06_CAMJE	3.407	0.566	2.21e-07	3358.4	698.912	2	1395.81	0.005537	3.9612	Both
FSTPVFEGVNIEEFSK	sp|Q46124|RPOB_CAMJE	2.746	0.81	2.22e-07	6301.4	915.451	2	1828.89	0.014238	7.7765	Both
FVSSGTEATMSAIR	sp|Q9PP70|GSA_CAMJE	3.195	0.764	2.23e-07	4106	728.859	2	1455.7	0.007843	5.3803	Both
YNEVC[160.03]EANEALRNELVSVK	tr|Q0PAJ8|Q0PAJ8_CAMJE	3.942	0.634	2.23e-07	9511.1	1119.05	2	2236.08	0.023944	10.6984	11168
QGFAC[160.03]NVVSMPC[160.03]FELFEK	tr|Q0P7Y3|Q0P7Y3_CAMJE	3.233	0.87	2.24e-07	6823.7	1081.99	2	2161.96	0.017041	7.8748	11168
KANPEHAAELFER	tr|Q0P8E1|Q0P8E1_CAMJE	3.168	0.644	2.25e-07	5563	756.384	2	1510.75	0.012624	8.345	Both
VEVMDYAHFDR	tr|Q0P8E1|Q0P8E1_CAMJE	2.438	0.828	2.25e-07	7889.4	691.314	2	1380.61	0.010895	7.8799	Both
EVFENPSNER	tr|Q0P9Z6|Q0P9Z6_CAMJE	2.467	0.642	2.25e-07	4881	610.781	2	1219.55	0.003831	3.1362	Both
NAQVQSNKDLNIAVLALK	sp|Q46125|HISJ_CAMJE	4.2	0.654	2.26e-07	8965.6	970.052	2	1938.09	0.014154	7.2955	Both
IVLIYAADPGYDYLFTK	tr|Q0P8J6|Q0P8J6_CAMJE	3.3	0.772	2.26e-07	6783.5	981.517	2	1961.02	0.032864	16.7414	Both
DQPDVYLYDLNTK	sp|Q9PJ14|TOLB_CAMJE	2.974	0.797	2.28e-07	5364	792.383	2	1582.75	0.019812	12.5015	Both
YYATFFYNFDKPLNVAISK	sp|Q9PNX7|OXAA_CAMJE	4.032	0.663	2.28e-07	11608.1	1151.08	2	2300.15	0.033724	14.6488	Both
VIELLVEDGR	sp|Q9PN86|RNY_CAMJE	2.408	0.536	2.29e-07	8364.1	571.824	2	1141.63	0.003956	3.4591	Both
TSNIADIEIIFKPNTDLAIWNYIAR	sp|Q9PPD9|NAPA_CAMJE	3.777	0.708	2.29e-07	14211.6	1446.27	2	2890.52	0.034545	11.9428	Both
AIILKPFGGSSDTVLSNMR	tr|Q0PCB7|Q0PCB7_CAMJE	3.761	0.817	2.29e-07	9589.1	1003.54	2	2005.07	0.020996	10.461	Both
IAPSLNSVYMDDIHK	sp|Q9PJ98|ILVD_CAMJE	3.188	0.83	2.3e-07	4621.9	851.927	2	1701.84	0.00703	4.1259	Both
KGGTFLLNSIWNAEETIR	tr|Q0P8E1|Q0P8E1_CAMJE	3.663	0.665	2.3e-07	11560.6	1025.04	2	2048.07	0.037661	18.3705	Both
IGILQDISGPK	tr|Q0PBB8|Q0PBB8_CAMJE	2.929	0.603	2.3e-07	8553.4	570.835	2	1139.65	0.00828	7.2525	Both
IANEC[160.03]EIENPR	tr|Q0P9A0|Q0P9A0_CAMJE	2.988	0.857	2.31e-07	4959.2	672.814	2	1343.61	0.007022	5.2184	11168
TNKDVIVIDELPYQTNK	sp|Q03470|GYRA_CAMJE	3.96	0.72	2.33e-07	8529.9	995.528	2	1989.04	0.023457	11.7812	Both
IWLASSQKGDEKDR	sp|Q9PNC0|SYR_CAMJE	3.361	0.714	2.33e-07	2890.7	816.921	2	1631.83	0.004793	2.9336	Both
VLQDNFGIEK	tr|Q0P8L1|Q0P8L1_CAMJE	2.441	0.821	2.33e-07	4207.8	581.809	2	1161.6	0.005104	4.3863	Both
TAISSLKLEF	tr|Q0PB62|Q0PB62_CAMJE	2.914	0.782	2.33e-07	5632.8	554.816	2	1107.62	0.005641	5.0837	Both
FNLAVFYLNSTIENLYQR	tr|Q0P9I0|Q0P9I0_CAMJE	3.707	0.667	2.34e-07	14496.8	1103.07	2	2204.13	0.016294	7.3857	Both
NYLPSLSLNSAYVANNKDR	tr|Q0P9M1|Q0P9M1_CAMJE	3.326	0.78	2.34e-07	5098.4	1070.05	2	2138.08	0.009433	4.4078	Both
NRGADDNEEVFYNR	sp|Q9PHM8|KAD_CAMJE	3.654	0.908	2.35e-07	5506.9	849.877	2	1697.74	0.007132	4.1959	Both
LILETATGVNNIDIEYAK	tr|Q0PBD7|Q0PBD7_CAMJE	4.103	0.77	2.35e-07	5681	989.031	2	1976.05	0.030498	15.4181	Both
ALVAELEKENEER	sp|Q9PNB4|EFTS_CAMJE	3.309	0.729	2.36e-07	6530.7	765.394	2	1528.77	0.01144	7.4733	Both
KIPSYEVDQNSYVANFK	tr|Q0P8D4|Q0P8D4_CAMJE	3.487	0.624	2.36e-07	4551.3	1001.5	2	2000.98	0.004542	2.2676	Both
SFDYFLNLDNGESGIEK	sp|Q46124|RPOB_CAMJE	3.578	0.743	2.37e-07	6364.9	974.452	2	1946.89	0.013104	6.7238	Both
KSQLALWQSEHVAQILK	sp|Q9PHW9|HEM3_CAMJE	3.989	0.55	2.37e-07	8412.6	990.057	2	1978.1	0.005424	2.7392	Both
HGVDVIVHSLSK	tr|Q0P7Q4|Q0P7Q4_CAMJE	3.375	0.745	2.38e-07	5929.3	645.862	2	1289.71	-0.003776	-2.9232	Both
AYLQGQIGNPEGDDKPNKK	sp|Q0PAS0|ALF_CAMJE	3.449	0.777	2.39e-07	5219.7	1036.52	2	2071.03	0.020871	10.0678	Both
VSPDLLLTNLDEK	sp|Q9PLV2|META_CAMJE	3.038	0.776	2.39e-07	9773.7	728.898	2	1455.78	0.015091	10.3519	Both
IADYKPNPSVVWPPPPPNQEHK	tr|Q0PAH9|Q0PAH9_CAMJE	3.509	0.666	2.39e-07	7543	1255.64	2	2509.28	0.010024	3.9916	Both
GGPSTGLPTR	tr|Q0PAY0|Q0PAY0_CAMJE	2.627	0.374	2.39e-07	2775.9	471.754	2	941.493	0.001823	1.9322	Both
EQPSDYKVLIVDDSKMDR	tr|Q0PBM2|Q0PBM2_CAMJE	2.969	0.783	2.4e-07	4578.8	1069.53	2	2137.04	0.01866	8.7235	Both
YKPSEEKC[160.03]EEC[160.03]GETLVIK	sp|Q9PLZ2|TOP1_CAMJE	3.239	0.796	2.41e-07	3552.6	1100.02	2	2198.02	0.001924	0.8745	11168
SQTAMVNSMTLAGESFVEK	tr|Q0PAH6|Q0PAH6_CAMJE	3.442	0.701	2.41e-07	5728.4	1015.48	2	2028.95	0.009823	4.8366	Both
VLPISMSDEGDSFLVK	tr|Q0P8Q4|Q0P8Q4_CAMJE	3.878	0.762	2.42e-07	10381.6	868.942	2	1735.87	0.011586	6.6667	Both
TVIEEKEEAHGLINAR	tr|Q0PBA1|Q0PBA1_CAMJE	4.085	0.652	2.42e-07	5780	904.979	2	1807.94	0.002624	1.4498	Both
ALIQALQSDK	tr|Q0PAB8|Q0PAB8_CAMJE	2.77	0.638	2.43e-07	6660.8	543.811	2	1085.61	0.005009	4.6055	Both
LPVYIADEPLLAVAK	tr|Q0PBM9|Q0PBM9_CAMJE	3.438	0.778	2.43e-07	11079.1	806.471	2	1610.93	0.016718	10.3649	Both
VALDELLISGIK	tr|Q0P8W7|Q0P8W7_CAMJE	2.906	0.654	2.44e-07	6478.2	635.885	2	1269.75	0.011053	8.691	Both
LKANPVPLQIPIGAEDNFK	sp|Q9PI16|EFG_CAMJE	4.035	0.824	2.45e-07	5278.2	1032.58	2	2063.14	0.021658	10.4873	Both
GVVSYGLSSYGYDIR	sp|Q9PN07|DCD_CAMJE	3.279	0.788	2.46e-07	5326.9	818.404	2	1634.79	0.013445	8.2142	Both
TPLDIIDNPK	tr|Q0PAB8|Q0PAB8_CAMJE	2.467	0.735	2.47e-07	4719.5	563.311	2	1124.61	0.005775	5.1259	Both
IVVIAGFQGVDEEGNVTTLGR	tr|Q0PAT5|Q0PAT5_CAMJE	4.17	0.761	2.47e-07	5955	1087.58	2	2173.14	0.038686	17.7854	Both
ALVIATGGYTR	tr|Q0PB73|Q0PB73_CAMJE	2.502	0.64	2.47e-07	6577.5	561.319	2	1120.62	0.005466	4.8689	Both
ADFISLVAQTAGLTKK	sp|Q46121|DBH_CAMJE	3.873	0.699	2.49e-07	11695.3	831.975	2	1661.94	0.018851	11.3291	Both
DLLEC[160.03]GVHFGHQTR	sp|Q9PNB3|RS2_CAMJE	3.288	0.785	2.49e-07	4129.1	834.899	2	1667.78	0.008142	4.876	11168
VDEQSYAR	sp|Q9PPB4|DAPA_CAMJE	2.128	0.602	2.49e-07	3560.5	484.228	2	966.441	0.002792	2.8829	Both
SVAAFTNPSSNSYK	tr|Q0PAI0|Q0PAI0_CAMJE	2.905	0.785	2.49e-07	3751.1	736.854	2	1471.69	0.005235	3.5523	Both
VGMELFGEGENGETVR	tr|Q0PC22|Q0PC22_CAMJE	3.841	0.745	2.49e-07	9045.6	862.401	2	1722.79	0.008769	5.0841	Both
VTNTPLENYTPNPNYNK	sp|O52908|FLHF_CAMJE	3.345	0.725	2.5e-07	4212.5	989.979	2	1977.94	0.006213	3.1379	Both
SMGDYLQNIQGIAGATIR	tr|Q0PBM2|Q0PBM2_CAMJE	3.76	0.736	2.5e-07	11587.2	954.486	2	1906.96	0.016971	8.8901	Both
MAEDAQNLAK	sp|Q9PP04|AMPA_CAMJE	2.555	0.762	2.51e-07	2886.9	545.764	2	1089.51	0.004151	3.8029	Both
TLVISGGTR	tr|Q0PA83|Q0PA83_CAMJE	2.301	0.548	2.51e-07	4719.4	452.267	2	902.519	0.002995	3.3111	Both
FGLTSTELIEAVNLLK	tr|Q0PAC6|Q0PAC6_CAMJE	3.531	0.675	2.51e-07	7729	874.496	2	1746.98	0.023006	13.1539	Both
AIVMIGEIGGSLEVEAAK	tr|Q0PAY2|Q0PAY2_CAMJE	3.803	0.74	2.51e-07	7871.7	893.985	2	1785.95	0.020936	11.7094	Both
AAEKENQGDFEEINYFSK	tr|Q0P8Y7|Q0P8Y7_CAMJE	3.707	0.701	2.52e-07	4760.6	1059.98	2	2117.95	0.005589	2.6364	Both
LAIDEALMDELR	tr|Q0PAH0|Q0PAH0_CAMJE	3.409	0.678	2.52e-07	6301	694.858	2	1387.7	0.006136	4.4153	Both
ANVVNLVFSGELFK	tr|Q0P9N9|Q0P9N9_CAMJE	3.057	0.733	2.53e-07	7088.5	768.925	2	1535.83	0.010121	6.5813	Both
NTSNAKDPSSATSNALAK	tr|Q0P8X2|Q0P8X2_CAMJE	3.547	0.761	2.54e-07	3745	888.94	2	1775.86	0.013712	7.7126	Both
DANGVGGSYEQC[160.03]LIGLK	tr|Q0P8Z0|Q0P8Z0_CAMJE	3.563	0.776	2.54e-07	9319.4	890.93	2	1779.85	0.01469	8.2442	11168
IEESPIYTREDDDLYQK	tr|Q0P927|Q0P927_CAMJE	3.258	0.656	2.54e-07	4297.2	1057.5	2	2112.99	0.030353	14.3513	Both
VNTQEDGFSIKESDLK	tr|Q0PB04|Q0PB04_CAMJE	3.374	0.586	2.54e-07	4102	905.447	2	1808.88	0.002342	1.2933	Both
LYMDKDMNM[147.04]LEINPLIK	sp|Q9PHY1|SUCC_CAMJE	4.026	0.669	2.55e-07	5616.4	1049.03	2	2096.04	-0.002569	-1.2245	11168
TPNGKDMDMLLSSGER	tr|Q0PAT5|Q0PAT5_CAMJE	2.777	0.84	2.55e-07	4322.3	875.909	2	1749.8	0.009828	5.6102	Both
SNPDIGTAVAIEK	tr|Q0PBL7|Q0PBL7_CAMJE	2.408	0.766	2.55e-07	6446.3	657.849	2	1313.68	0.005726	4.3521	Both
SYILVQSGALNSK	tr|Q0P937|Q0P937_CAMJE	3.693	0.648	2.56e-07	4554.3	690.38	2	1378.75	0.01204	8.7198	Both
IGILNANLAYNNIYSK	sp|Q9PIL5|TAL_CAMJE	3.481	0.755	2.57e-07	10032.9	890.983	2	1779.95	0.015457	8.6741	Both
ALIQQYIM[147.04]QDLILQDAK	sp|Q0PAS1|CBF2_CAMJE	4.202	0.684	2.58e-07	11307.3	1010.54	2	2019.07	0.032221	15.9424	11168
GAQEAHEAIRPTNLSFTPEIAAK	sp|Q9PLZ2|TOP1_CAMJE	3.357	0.799	2.58e-07	4358.1	1226.13	2	2450.26	0.01518	6.1902	Both
YSGTENLIR	sp|Q9PIE2|GLMM_CAMJE	2.448	0.668	2.59e-07	3623.6	526.772	2	1051.53	0.004207	3.9932	Both
HAGSVFLGAYSPESMGDYASGTNHVLPTYGLTK	sp|Q9PM77|HISX_CAMJE	4.954	0.847	2.59e-07	10325.4	1143.21	3	3426.62	0.031144	9.0808	Both
TPVMYNDFIIIADK	tr|Q0P885|Q0P885_CAMJE	2.837	0.699	2.59e-07	11216.3	820.424	2	1638.83	0.017225	10.4976	Both
M[147.04]GSTWSYDDSNIIATK	tr|Q0P8A7|Q0P8A7_CAMJE	3.534	0.805	2.59e-07	8374.8	902.907	2	1803.8	0.012973	7.184	11168
THVFC[160.03]GDELC[160.03]YLFAK	tr|Q0P8K7|Q0P8K7_CAMJE	3.153	0.817	2.59e-07	10280	930.426	2	1858.84	0.004645	2.4962	11168
TNAQVLANVLM[147.04]DR	sp|P24531|GLYA_CAMJE	3.619	0.649	2.6e-07	9083.4	730.88	2	1459.75	0.013317	9.1103	11168
EQAENFYAVHK	sp|Q9PIG7|NDK_CAMJE	2.245	0.731	2.6e-07	3216.9	668.32	2	1334.63	0.004577	3.4243	Both
GTATHAGNNVGMGK	sp|Q9PJ31|RL27_CAMJE	2.921	0.708	2.6e-07	1953.8	657.815	2	1313.61	0.006566	4.9908	Both
EFDIDDLDSLEK	tr|Q0P7Q4|Q0P7Q4_CAMJE	2.427	0.727	2.6e-07	10450.5	719.833	2	1437.65	0.005344	3.712	Both
AAPVSNQVIQR	tr|Q0PCA2|Q0PCA2_CAMJE	2.66	0.743	2.6e-07	4537.7	591.833	2	1181.65	0.005576	4.7108	Both
VVEFNPNSK	tr|Q0PAY5|Q0PAY5_CAMJE	2.466	0.779	2.61e-07	4899.6	517.269	2	1032.52	0.002317	2.2396	Both
ASSGIYEDKATAEIER	tr|Q0PAF4|Q0PAF4_CAMJE	3.278	0.666	2.62e-07	6138.9	870.426	2	1738.84	0.010794	6.2004	Both
LGISEALFLAANSVGGVVGK	tr|Q0PC59|Q0PC59_CAMJE	3.379	0.725	2.62e-07	7587.2	951.538	2	1901.06	0.021734	11.4205	Both
KKDIAALVDYVYK	sp|Q9PI30|RPOC_CAMJE	3.425	0.508	2.63e-07	8189	763.435	2	1524.86	0.007665	5.0201	Both
TLGDLYVTSMTFKDGEIYALSK	tr|Q0PCA8|Q0PCA8_CAMJE	3.689	0.615	2.63e-07	6378.5	1226.62	2	2451.22	0.028458	11.6002	Both
TPDGGTHEAGFR	sp|O87667|GYRB_CAMJE	2.63	0.893	2.64e-07	3649.1	622.786	2	1243.56	0.004106	3.2965	Both
ALLLEHGQIIGSGAIDELFLRPNAK	sp|Q0PAB6|METN_CAMJE	4.651	0.752	2.65e-07	6484	892.501	3	2674.48	0.022083	8.2476	Both
C[160.03]LENVGMLGIKPVIHQGK	tr|Q0PBW7|Q0PBW7_CAMJE	3.218	0.683	2.65e-07	4579.5	997.04	2	1992.06	0.008636	4.3308	11168
MFTNEC[160.03]ISTIEGLTGK	tr|Q0PC74|Q0PC74_CAMJE	3.268	0.72	2.65e-07	5765.2	900.929	2	1799.84	0.002124	1.1788	11168
SDNTFTEVLDSEGTILFNDEVAK	tr|Q0PBP3|Q0PBP3_CAMJE	3.681	0.698	2.66e-07	13313.6	1272.6	2	2543.19	0.013924	5.4707	Both
ANNQEFSFSIPK	tr|Q0PCC3|Q0PCC3_CAMJE	3.054	0.559	2.66e-07	8693.6	691.341	2	1380.67	0.009918	7.173	Both
AIISEEKDEILTLNER	sp|Q0PA50|F16PA_CAMJE	4.058	0.742	2.67e-07	4824.4	936.999	2	1871.98	0.009724	5.1889	Both
NNAYGFVLGFK	sp|Q9PPI9|DPO3A_CAMJE	2.26	0.795	2.67e-07	10238.6	615.319	2	1228.62	0.011204	9.1042	Both
TGAVAQFAAAGKPIQK	tr|Q0P8E1|Q0P8E1_CAMJE	3.316	0.691	2.68e-07	3686.3	779.441	2	1556.87	0.006351	4.0741	Both
DPPAFEDQSTK	sp|Q0PC30|ATPB_CAMJE	2.242	0.845	2.69e-07	4825.6	617.783	2	1233.55	0.003826	3.0966	Both
AFAGESMAR	tr|Q0PCB3|Q0PCB3_CAMJE	2.421	0.779	2.69e-07	3010.3	470.221	2	938.428	0.001698	1.8055	Both
YLGAQSALGVIR	sp|Q9PJ14|TOLB_CAMJE	2.256	0.597	2.7e-07	8149.2	624.359	2	1246.7	0.006611	5.2942	Both
EHGADGILSVAPYYNKPTQQGLYEHYK	sp|Q9PPB4|DAPA_CAMJE	3.275	0.813	2.7e-07	8200.2	1539.75	2	3077.49	0.057124	18.5497	Both
NAYIFNLGSVAGR	tr|Q0PA57|Q0PA57_CAMJE	3.434	0.6	2.7e-07	9725.5	691.365	2	1380.71	0.008216	5.9419	Both
C[160.03]EFLNPSHSIKDR	sp|P71128|CYSM_CAMJE	2.412	0.505	2.71e-07	3324.6	801.888	2	1601.76	0.006993	4.3603	11168
NALLEYDFPGNIR	tr|Q0P9M8|Q0P9M8_CAMJE	2.695	0.718	2.71e-07	9975.7	761.388	2	1520.76	0.017923	11.7699	Both
DTTAHIQSNSLQSVEELHSSTINGVK	sp|Q9PNB4|EFTS_CAMJE	4.141	0.744	2.72e-07	4505.6	1398.19	2	2794.37	0.035219	12.5945	Both
NAMMMLVDGK	tr|Q0PBH2|Q0PBH2_CAMJE	2.603	0.677	2.72e-07	5015.6	555.261	2	1108.51	0.002914	2.624	Both
VLSVTPVFAEVIR	sp|Q9PP15|KPRS_CAMJE	2.731	0.826	2.73e-07	11086	715.424	2	1428.83	0.012263	8.5704	Both
LGIDINEVEDDNGKAK	tr|Q0PAV7|Q0PAV7_CAMJE	3.676	0.739	2.73e-07	7536.5	865.434	2	1728.85	0.011818	6.8278	Both
DLSVIEIGAAGK	sp|Q9PPE0|TPX_CAMJE	3.108	0.615	2.74e-07	8604.1	586.83	2	1171.64	0.007982	6.801	Both
IAHDLGITVLR	tr|Q0PBN6|Q0PBN6_CAMJE	2.469	0.631	2.74e-07	4349.2	604.361	2	1206.71	0.008713	7.2084	Both
AFGAEIYYYSTSGANK	tr|Q0PBD7|Q0PBD7_CAMJE	3.488	0.541	2.75e-07	5189.1	871.407	2	1740.8	0.008189	4.6987	Both
IWDENEYFEPKDDLNLPK	sp|Q9PNK3|SYL_CAMJE	3.361	0.776	2.76e-07	9765.9	1133.04	2	2264.06	0.02646	11.6766	Both
[truncated: 18,382 more rows]
